# Supplementary material for: TaPHT1;9‐4B and its transcriptional regulator TaMYB4‐7D contribute to phosphate uptake and plant growth in bread wheat
Source: New Phytol. 2021 Jul 2;231(5):1968–83. doi: 10.1111/nph.17534 (PMC8489284; doi:10.1111/nph.17534)
Supplement: Supplementary file 1 — Dataset S1 Identification and analysis of phosphate deficiency responsive proteins (PDRPs) in bread wheat roots using iTRAQ‐based proteomics. Dataset S2 Quantification analysis of 11 Pi‐deficiency responsive proteins (PDRPs) using PRM analysis in bread wheat roots. Dataset S3 Mapping PDRPs to the genomic loci of Chinese Spring. Fig. S1 Examples illustrating homoeolog mapping of proteomic peptides in this work. Fig. S2 Phenotype and growth parameters of wheat seedlings cultured under Pi‐deficient conditions for 10 d. Fig. S3 Comparison of 11 PDRPs with respect to their expression changes induced by Pi deficiency revealed using iTRAQ or PRM approaches. Fig. S4 Nucleotide and deduced amino acid sequence of TaPHT1;9‐4B. Fig. S5 Transcript level of TaPHT1;9 in the root and shoot tissues of the wheat plants cultured under Pi‐sufficient or ‐deficient media for 8 d. Fig. S6 The coding sequences of TaPHT1;9 homoeologs (4A, 4B and 4D) in Chinese Spring. Fig. S7 Functional analysis of TaPHT1;9 in bread wheat using BSMV‐VIGS. Fig. S8 Evaluation of the transcript levels of three TaPHT1 genes and TaIPS1.1 in the roots of the wheat plants infected by BSMV‐GFP or BSMV‐TaPHT1;9. Fig. S9 Molecular identification of transgenic rice lines expressing TaPHT1;9‐4B. Fig. S10 The effects of nucleotide mutations in three CRISPR mutants on TaPHT1;9‐4B protein. Fig. S11 Phenotypes, dry weights and P concentrations of three CRISPR mutants and WT Fielder control cultured under Pi‐sufficient conditions. Fig. S12 Y1H screening using TaPHT1;9‐4B promoter as bait. Fig. S13 Sequences and phylogenetic tree of TaMYB4‐7D. Fig. S14 Chromosomal location, subcellular localisation and transcriptional activation activities of TaMYB4‐7D. Fig. S15 Sequence of TaPHT1;9‐4B promoter. Fig. S16 Transcript level of TaMYB4 in the root and shoot tissues of the wheat plants cultured under Pi‐sufficient or ‐deficient media for 8 d. Fig. S17 Analysis of the bread wheat plants with TaMYB4 expression silenced by BSMV‐VIGS. [file NPH-231--s001.zip]

Archive with 6 entries (6 files):
- nph17534-sup-0001-DatasetS1.xls
- nph17534-sup-0002-DatasetS2.xls
- nph17534-sup-0003-DatasetS3.xls
- nph17534-sup-0004-FigsS1-S24.pdf
- nph17534-sup-0005-MethodsS1.pdf
- nph17534-sup-0006-TablesS1-S5.xls
