# Supplementary material for: TaPHT1;9‐4B and its transcriptional regulator TaMYB4‐7D contribute to phosphate uptake and plant growth in bread wheat
Source: New Phytol. 2021 Jul 2;231(5):1968–83. doi: 10.1111/nph.17534 (PMC8489284; doi:10.1111/nph.17534)
Supplement: Supplementary file 1 — Dataset S1 Identification and analysis of phosphate deficiency responsive proteins (PDRPs) in bread wheat roots using iTRAQ‐based proteomics. Dataset S2 Quantification analysis of 11 Pi‐deficiency responsive proteins (PDRPs) using PRM analysis in bread wheat roots. Dataset S3 Mapping PDRPs to the genomic loci of Chinese Spring. Fig. S1 Examples illustrating homoeolog mapping of proteomic peptides in this work. Fig. S2 Phenotype and growth parameters of wheat seedlings cultured under Pi‐deficient conditions for 10 d. Fig. S3 Comparison of 11 PDRPs with respect to their expression changes induced by Pi deficiency revealed using iTRAQ or PRM approaches. Fig. S4 Nucleotide and deduced amino acid sequence of TaPHT1;9‐4B. Fig. S5 Transcript level of TaPHT1;9 in the root and shoot tissues of the wheat plants cultured under Pi‐sufficient or ‐deficient media for 8 d. Fig. S6 The coding sequences of TaPHT1;9 homoeologs (4A, 4B and 4D) in Chinese Spring. Fig. S7 Functional analysis of TaPHT1;9 in bread wheat using BSMV‐VIGS. Fig. S8 Evaluation of the transcript levels of three TaPHT1 genes and TaIPS1.1 in the roots of the wheat plants infected by BSMV‐GFP or BSMV‐TaPHT1;9. Fig. S9 Molecular identification of transgenic rice lines expressing TaPHT1;9‐4B. Fig. S10 The effects of nucleotide mutations in three CRISPR mutants on TaPHT1;9‐4B protein. Fig. S11 Phenotypes, dry weights and P concentrations of three CRISPR mutants and WT Fielder control cultured under Pi‐sufficient conditions. Fig. S12 Y1H screening using TaPHT1;9‐4B promoter as bait. Fig. S13 Sequences and phylogenetic tree of TaMYB4‐7D. Fig. S14 Chromosomal location, subcellular localisation and transcriptional activation activities of TaMYB4‐7D. Fig. S15 Sequence of TaPHT1;9‐4B promoter. Fig. S16 Transcript level of TaMYB4 in the root and shoot tissues of the wheat plants cultured under Pi‐sufficient or ‐deficient media for 8 d. Fig. S17 Analysis of the bread wheat plants with TaMYB4 expression silenced by BSMV‐VIGS. [file NPH-231--s001.zip › nph17534-sup-0001-DatasetS1.xls]

## Sheet: Sheet1
Article title: TaPHT1;9-4B and its transcriptional regulator TaMYB4-7D contribute to phosphate uptake and plant growth in bread wheat
Authors: Pengfei Wang, Gezi Li, Guangwei Li, Shasha Yuan, Chenyang Wang, Yingxin Xie, Tiancai Guo, Guozhang Kang, Daowen Wang.
Article acceptance date: 25 May 2021

## Sheet: Dataset S1
Dataset S1 Identification and analysis of phosphate deficiency responsive proteins (PDRPs) in bread wheat roots using iTRAQ based proteomics

## Sheet: 20,733 proteomic peptides
List of 20,733 proteomic peptides
Peptide sequences	PSMs	Protein number	Protein groups	Protein accession no. (NCBI)	Modifications	MH+ [Da]	Ion scores	Biological replicate 1-ratio	Biological replicate 1-count	Biological replicate 1-variability (%)	Biological replicate 2-ratio	Biological replicate 2-count	Biological replicate 2-variability (%)	Biological replicate 3-ratio	Biological replicate 3-count	Biological replicate 3-variability (%)
AAVHSACGPTVSCADITVLATR	19	1	1	CAI47635.1	N-Term(iTRAQ8plex); C7(Carbamidomethyl); C13(Carbamidomethyl)	2561.32	112.557	1.06504	7	9.06285	1.09712	7	9.20642	1.01618	5	10.4553
AAAGLGAAASLLSASLYTVDGGER	6	1	1	BAK01622.1	N-Term(iTRAQ8plex)	2525.36	150.717	1.04963	2	2.081	0.989814	2	7.78282	0.966367	2	9.62706
AVDVTGPDGSFVQGGAGGGGGGGGFGSR	15	1	1	BAJ95296.1	N-Term(iTRAQ8plex)	2684.32	140.627	1.07737	5	2.41903	0.963388	3	0.379132	0.899896	7	24.4594
VQVSSAVGGDTLLLDEDVAAGSLFVVPR	40	1	1	BAJ96477.1	N-Term(iTRAQ8plex)	3118.7	138.43	0.941682	14	14.2516	0.914513	12	14.6947	0.968668	13	26.9792
VVVSESGWPSASGFAATADNAR	17	2	1	CDM86358.1	N-Term(iTRAQ8plex)	2483.26	123.797	0.900299	4	11.8553	0.866525	6	24.529	1.04682	7	9.71764
NFEGLNLGTMDQANDSGLASYVAGQIDR	16	2	1	EMS55513.1	N-Term(iTRAQ8plex)	3260.59	126.717	1.04638	5	8.76983	1.14932	6	29.77	1.16581	5	14.7754
CPVNTICIGQAASMGSLLLAAGAR	5	1	1	XP_020168878.1	N-Term(iTRAQ8plex); C1(Carbamidomethyl); C7(Carbamidomethyl)	2735.44	122.057	0.948185	1		1.11733	3	1.94135	1.1546	1
GFSLSGSGITTDVQTSYAAR	5	1	1	EMS61578.1	N-Term(iTRAQ8plex)	2322.19	89.4333	0.731811	2	16.3367	0.908135	1		0.860773	2	10.9825
YPDDAGASGGAESVGDELR	4	1	1	XP_020177897.1	N-Term(iTRAQ8plex)	2170.03	74.6133	1.04309	2	16.8616	0.906281	1		1.23209	1
AEATDVANAVLDGSDAILLGAETLR	28	3	1	EMS63432.1	N-Term(iTRAQ8plex)	2789.49	102.87	0.964134	10	10.06	1.00303	7	2.29286	0.966362	11	20.2592
AGGPGGPGGAPAGAGAVPGAPAPR	36	1	1	XP_020177781.1	N-Term(iTRAQ8plex)	2171.17	119.82	0.879302	12	16.1784	0.962713	13	22.4207	0.927198	11	12.2409
VTVTQLAAAGAAGGPSGGTTGAGGVPSADVSLR	6	1	1	CDM83390.1	N-Term(iTRAQ8plex)	3157.69	117.267	1.00324	2	0.619079	0.970039	3	27.9194	1.07895	1
MTEECGEQVQIVGDDLLVTNPTR	6	1	1	BAJ85279.1	N-Term(iTRAQ8plex); C5(Carbamidomethyl)	2908.45	95.61	1.14315	2	14.6385	1.09095	2	16.6791	1.09708	2	13.8352
SGGCGGGHSDSAMALVAAR	7	3	1	BAJ85314.1	N-Term(iTRAQ8plex); C4(Carbamidomethyl)	2064.99	121.58	1.14796	3	14.5439	1.27752	2	19.1884	1.24133	2	16.0492
DSTTASASLANSDLPGPGSSR	47	1	1	ACF08084.1	N-Term(iTRAQ8plex)	2295.14	120.907	0.953354	17	26.8394	0.890418	16	13.4401	0.918477	14	21.7268
GGPLSFADLIQIAASQALK	17	1	1	BAJ87776.1	N-Term(iTRAQ8plex); K19(iTRAQ8plex)	2508.47	109.557	1.09022	4	5.59351	1.08653	6	32.1841	1.27673	7	13.6706
DSTTASASLANSDLPGPSSSR	35	1	1	ACF70703.1	N-Term(iTRAQ8plex)	2325.15	123.093	0.926874	10	3.98029	0.945554	12	10.091	0.981548	13	15.1979
EANENLEDAGNELILSDEDVVR	6	1	1	XP_020201525.1	N-Term(iTRAQ8plex)	2748.36	90.28	0.848354	1		0.940073	2	8.32167	0.885811	3	14.28
AGDSTPEELANATQVQGDYMPIAR	8	2	1	pdb|3J61|L	N-Term(iTRAQ8plex); M20(Oxidation)	2854.39	97.08	0.874679	3	3.02552	0.93434	2	14.2477	0.903657	3	6.95127
LTVEPAAGGEQTVIEADVVLVSAGR	46	4	1	BAK03695.1	N-Term(iTRAQ8plex)	2785.53	106.85	0.989343	11	13.7362	0.997322	20	17.3526	0.957326	15	10.7739
VFDLPAPNTASVATLVESFATR	19	1	1	BAK00331.1	N-Term(iTRAQ8plex)	2610.42	109.627	1.18135	9	11.9602	1.13632	6	25.7329	1.34224	4	13.5271
AETESGEVGPLVTEADIQHIVSSWTGIPVEK	3	3	1	gi|347602486	N-Term(iTRAQ8plex); K31(iTRAQ8plex)	3887.06	105.615	1.11794	1					1.02218	1
ANSYAVHGAALGTSEVEATR	21	2	1	BAJ93658.1	N-Term(iTRAQ8plex)	2308.19	101.747	0.927677	6	12.338	0.929477	9	10.618	0.978731	6	6.98749
GIMGYVEEDLVSTDFVGDSR	224	3	1	CAZ76054.1	N-Term(iTRAQ8plex)	2493.22	108.727	1.04824	81	14.4889	1.08699	71	12.7231	1.01202	72	16.9801
AGDSTPEELATATQVQGDYMPITR	16	2	1	XP_020155120.1	N-Term(iTRAQ8plex)	2855.41	85.8433	1.07666	5	14.5701	1.0972	3	3.23566	1.01533	8	8.12671
WTVQQAAELSVAAPTIEASLDSR	67	4	1	XP_020187040.1	N-Term(iTRAQ8plex)	2747.45	101.943	1.06358	19	10.4619	1.09552	23	9.27557	0.979783	25	20.5755
VTSNQGEELGQIATSNATR	8	1	1	XP_020187511.1	N-Term(iTRAQ8plex)	2280.18	79.3967	0.8362	3	26.1817	0.831915	4	8.98211	0.86787	1
NVELLCPGIVSCADIAALAAR	9	1	1	AAW52720.1	N-Term(iTRAQ8plex); C6(Carbamidomethyl); C12(Carbamidomethyl)	2517.35	107.427	1.06523	4	31.5497	1.24242	2	6.6517	1.02489	3	4.71084
DGYMISSGQPVNEYIDAAVR	7	4	1	XP_020169630.1	N-Term(iTRAQ8plex); M4(Oxidation)	2505.23	109.853	1.18084	3	9.69348	1.22177	3	22.9794	1.17181	1
ASSLVVNTGTANDADLGPVISR	13	2	1	BAJ94980.1	N-Term(iTRAQ8plex)	2461.32	84.73	0.922612	6	10.3718	0.982081	3	14.3936	0.988232	4	7.55196
IFNVLGEPVDNLGPVDSSATFPIHR	99	16	1	AIG90927.1	N-Term(iTRAQ8plex)	2998.6	113.657	1.02048	31	17.5842	0.969285	30	16.2528	0.956111	31	25.4455
LNTSAAILEVMGAPLAGTDVR	9	2	1	EMS52464.1	N-Term(iTRAQ8plex)	2403.33	96.1433	1.11904	3	0.592707	1.01628	3	4.48062	1.12165	3	3.82932
GLVPLTGSNDESWCQGLDGLASR	42	2	1	BAJ90789.1	N-Term(iTRAQ8plex); C14(Carbamidomethyl)	2736.36	104.397	0.926893	17	9.32462	1.00799	11	8.20975	1.13158	14	18.2848
SGGAPGGEGADGGVDDEDHDEL	24	2	1	AGN94840.1	N-Term(iTRAQ8plex)	2360.02	84.7633	1.08424	7	18.6868	1.01879	8	5.75045	1.11707	9	8.00663
IGATEPSQLSIDQNAQGLAR	89	2	1	CDM85265.1	N-Term(iTRAQ8plex)	2373.27	106.637	0.924017	26	23.3916	0.939908	34	20.3183	0.901215	29	22.3932
AAAAAGDSQAAAAAAAK	8	1	1	SPT20313.1	N-Term(iTRAQ8plex); K17(iTRAQ8plex)	1995.11	109.49	0.92076	3	5.75995	0.863124	3	8.04708	0.884229	2	17.6106
SVYEPLQTGLIAIDSMIPIGR	35	2	1	BAB47031.1	N-Term(iTRAQ8plex)	2577.44	109.493	1.06315	10	5.62629	1.09326	12	11.8664	1.07064	12	16.3457
GMEVIDTGAPLSVPVGGATLGR	64	18	1	AIG90927.1	N-Term(iTRAQ8plex)	2401.32	105.877	0.983541	19	21.9585	1.04912	21	21.7273	1.05168	24	14.2541
STQSYQGGEAAEQVEVTDR	10	1	1	AFP49819.1	N-Term(iTRAQ8plex)	2359.15	104.577	1.08129	3	27.7788	0.927851	4	1.5735	1.00403	3	14.7655
GMEVIDTGAPLSVPVGGATLGR	27	18	1	AIG90927.1	N-Term(iTRAQ8plex); M2(Oxidation)	2417.31	112.113	0.978288	8	8.15974	1.06752	8	16.4664	1.0698	11	10.2
AAVVAEIANNLVAPVIGEANLAAYR	5	1	1	BAJ98192.1	N-Term(iTRAQ8plex)	2813.59	105.87	0.891245	1		0.947118	2	7.41412	0.949764	2	8.48358
QVFSTQMGLSDQDIVALSGGHTLGR	55	2	1	XP_020162971.1	N-Term(iTRAQ8plex)	2921.54	104.583	0.971397	16	10.2741	0.971687	18	10.8957	1.00011	21	8.54437
ALVNSQGVFTSDMALIK	48	4	1	BAJ96336.1	N-Term(iTRAQ8plex); K17(iTRAQ8plex)	2402.36	103.983	1.09939	16	14.3834	1.10698	18	9.7694	1.16958	14	10.888
LLAGVTIAHGGVLPNINPVLLPK	510	22	1	CDM87218.1	N-Term(iTRAQ8plex); K23(iTRAQ8plex)	2914.8	127.447	0.949108	86	12.5538	0.971201	84	13.8206	0.965404	85	13.2528
AAICEMPFSTISADDLGGLGGTCVLR	4	1	1	BAF80308.1	N-Term(iTRAQ8plex); C4(Carbamidomethyl); C23(Carbamidomethyl)	3015.49	91.0967	1.12389	2	4.16592	0.984069	1		1.04333	1
LNAVESDFDDTEAIAK	13	1	1	CDM80578.1	N-Term(iTRAQ8plex); K16(iTRAQ8plex)	2346.23	92.7667	0.943435	4	5.65814	0.901085	5	4.35746	1.06558	4	8.88594
VHAACGATVSCADISALATR	20	3	1	BAJ96336.1	N-Term(iTRAQ8plex); C5(Carbamidomethyl); C11(Carbamidomethyl)	2335.18	104.503	1.2706	5	18.2129	1.08403	8	28.4614	1.03575	7	30.6353
VPNQTYLAMDTLADEFGIGTLR	5	2	1	AGI97001.1	N-Term(iTRAQ8plex)	2729.42	96.4333	0.937824	2	1.61187	0.972267	2	2.75687	1.38377	1
DLYGNIVLSGGTTMFPGIADR	9	6	1	AAN59956.1	N-Term(iTRAQ8plex)	2501.3	90.1733	1.07144	6	23.3408	1.1856	2	31.1481	1.19375	1
GYLDSLEIEQVNK	37	1	1	BAB47031.1	N-Term(iTRAQ8plex); K13(iTRAQ8plex)	2116.17	98.1767	1.06058	14	11.4872	1.048	13	9.19975	1.09279	10	17.9363
TPGFTGADLQNLMNEAAILAAR	10	1	1	XP_020181913.1	N-Term(iTRAQ8plex)	2578.37	106.357	1.09632	3	2.04288	1.24666	4	18.1213	0.955329	3	5.45083
AGVLGVAEMDLTEAEAAQLR	20	1	1	BAK07167.1	N-Term(iTRAQ8plex)	2348.26	101.403	1.16129	8	4.51222	1.36318	4	8.68652	1.19119	5	9.86904
AGDSTPEELANATQVQGDYMPIAR	22	2	1	pdb|3J61|L	N-Term(iTRAQ8plex)	2838.4	112.207	0.902499	6	12.1078	0.973413	7	5.04758	0.964293	9	15.1168
IFAEEAIAEFFDNPTVPR	17	1	1	XP_020176500.1	N-Term(iTRAQ8plex)	2370.23	103.05	1.28656	4	17.2204	1.08084	6	30.5895	1.14875	5	18.3529
IEEELGAAAVYAGLK	81	3	1	BAJ85279.1	N-Term(iTRAQ8plex); K15(iTRAQ8plex)	2142.25	104.36	1.03043	27	13.1025	0.952972	28	15.031	0.995713	26	9.71046
AMSLNMGMLASYDQSVELFR	14	2	1	EMS57791.1	N-Term(iTRAQ8plex)	2567.26	95.0567	0.833991	5	16.9652	1.0005	5	12.1312	0.852066	4	8.34711
LLAGVTIAHGGVIPNINSVLLPK	143	16	1	XP_020179990.1	N-Term(iTRAQ8plex); K23(iTRAQ8plex)	2904.79	104.493	0.908463	39	21.4056	0.938508	45	22.3789	0.938371	59	17.312
LVALLTEAGAISGSSSK	22	1	1	AEP25125.1	N-Term(iTRAQ8plex); K17(iTRAQ8plex)	2212.3	94.21	0.969503	7	1.8333	0.963437	8	9.43177	0.94309	7	9.59488
IGLTEPSQLSIDQNAQGLAR	19	1	1	CDM85268.1	N-Term(iTRAQ8plex)	2415.32	95.2833	0.854807	7	23.8456	0.754141	5	13.1607	0.863473	7	36.6361
HAGDLGNIVANAEGVAETTIVDSQIPLTGPNAVVGR	18	1	1	AAB67991.1	N-Term(iTRAQ8plex)	3860.06	107.16	0.967986	9	10.005	0.923915	6	11.4634	1.1593	3	6.25117
ANNLVFVSGVLGLNPETGK	8	2	1	BAJ85673.1	N-Term(iTRAQ8plex); K19(iTRAQ8plex)	2537.46	96.4833	0.822868	1		0.882024	3	16.508	0.931789	4	5.03263
YIAAGNEVQGGATQSIVPAMR	6	1	1	XP_020198692.1	N-Term(iTRAQ8plex)	2437.29	99.3633	1.17333	2	0.869135	1.19673	3	2.36081	1.37237	1
NLNAALSAAGLGAIK	9	2	1	XP_020198692.1	N-Term(iTRAQ8plex); K15(iTRAQ8plex)	1992.21	102.963	1.18709	3	6.11764	1.03232	4	3.71589	1.12953	2	4.10537
SFSDIAAETGLTNVYVAQLLR	13	2	1	XP_020174106.1	N-Term(iTRAQ8plex)	2572.4	86.1	1.07394	4	21.326	1.10824	3	1.55001	1.09853	6	19.6918
GVVATTDVVEACTGVNVAVMVGGFPR	10	3	1	XP_020157252.1	N-Term(iTRAQ8plex); C12(Carbamidomethyl)	2909.53	91.95	0.960903	3	2.07706	1.10281	3	14.6718	0.912393	4	10.6259
SESFAASGLDYTDIPNAQIR	10	2	1	EMS53705.1	N-Term(iTRAQ8plex)	2459.24	81.8133	0.934286	2	8.30434	0.969621	3	14.9889	0.889955	5	8.35755
QAIPFLESLVVADVAALK	18	1	1	BAK00392.1	N-Term(iTRAQ8plex); K18(iTRAQ8plex)	2492.5	102.42	0.862991	6	7.01796	0.889388	5	25.034	0.851708	7	14.3176
GTSQVEGVVTLTQEDDGPTTVNVR	17	2	1	AAB67990.1	N-Term(iTRAQ8plex)	2806.44	92.6367	1.06175	4	7.33343	0.992411	7	10.1121	1.02522	6	16.7716
SAEYMTHAPLGSLNSVGGVATEINAVNYVSPR	21	11	1	BAP59022.1	N-Term(iTRAQ8plex)	3608.85	105.047	0.98683	8	8.07581	1.02396	8	12.6911	0.984655	5	7.63236
SGLDLNCGNFLAEHTVAAVQAGELSEEDVDR	6	1	1	BAJ90420.1	N-Term(iTRAQ8plex); C7(Carbamidomethyl)	3620.75	86.5133	0.942691	3	10.7428	1.02614	1		1.08101	2	14.9329
SASVDEALAAADASTSESLAALEAR	3	1	1	CDM81767.1	N-Term(iTRAQ8plex)	2710.37	91.305	1.1288	2	11.5203				1.39836	1
VQASIGANTWVVSGTPQTK	5	2	1	EMS45952.1	N-Term(iTRAQ8plex); K19(iTRAQ8plex)	2552.43	76.6	0.868697	4	5.15915	0.849287	1
DGVTATDLVLTVTQMLR	25	3	1	XP_020176302.1	N-Term(iTRAQ8plex)	2137.19	93.5267	0.905592	7	4.83249	1.10332	8	8.62408	1.01344	10	11.9581
QSQANPLPVEEQIATIYTGTR	46	1	1	BAB47031.1	N-Term(iTRAQ8plex)	2620.39	102.843	1.0455	14	25.9807	1.13612	15	19.2034	1.12556	17	11.9811
IGPTEPSQLSINQNAQGLAR	11	1	1	EMS60368.1	N-Term(iTRAQ8plex)	2398.32	72.7833	0.800076	4	3.7225	0.732686	4	15.405	0.749671	3	12.4866
MPSAVGYQPTLSTEMGSLQER	32	20	1	AIG90927.1	N-Term(iTRAQ8plex); M1(Oxidation)	2602.28	99.45	0.973785	11	10.0258	0.966399	13	11.1921	0.966842	8	7.44541
DLTAGTVGGIANLVVGHPFDTIK	6	2	1	XP_020148338.1	N-Term(iTRAQ8plex); K23(iTRAQ8plex)	2903.66	73.92	0.885241	3	1.08153	0.882707	2	1.31112	0.832715	1
VASNQGEELGQIATSNATR	3	1	1	XP_020187511.1	N-Term(iTRAQ8plex)	2250.17	104.09	0.750443	1					0.926686	2	26.6609
YDGVVGVLGALEAISVLQR	2	3	1	XP_020160074.1	N-Term(iTRAQ8plex)	2263.3	58.9	0.964278	1					1.29025	1
NEGFVEVLAAQQSPDNPDWFQGTADAVR	2	3	1	ACN32622.1	N-Term(iTRAQ8plex)	3365.64	79.79	1.54667	1					1.00431	1
YAGVGSAIEYAVCALK	57	1	1	XP_020181018.1	N-Term(iTRAQ8plex); C13(Carbamidomethyl); K16(iTRAQ8plex)	2280.25	95.1267	1.16189	19	19.2629	1.05464	21	21.2673	1.05597	17	15.8995
DVLDGSSVGFVETIEK	28	2	1	CDM84735.1	N-Term(iTRAQ8plex); K16(iTRAQ8plex)	2303.27	90.3	1.00362	10	13.9619	1.01945	10	8.50468	1.0906	8	13.0768
FVQAGSEVSALLGR	169	18	1	AIG90927.1	N-Term(iTRAQ8plex)	1737.98	106.663	1.04729	53	12.6585	1.01753	59	17.3193	1.04826	52	15.5159
VPIVVTGNDFSTLYAPLIR	204	3	1	XP_020172225.1	N-Term(iTRAQ8plex)	2379.37	94.2867	1.07433	71	13.3115	1.03907	61	17.0516	1.0493	66	12.5581
AGDTVLIIEDLVTSGASVLETAAPLR	5	1	1	CDM86579.1	N-Term(iTRAQ8plex)	2915.64	106.53	1.13445	2	11.5486	1.0309	2	2.80297	0.957481	1
AEGEVILEDAQPSSVSSR	4	1	1	XP_020165608.1	N-Term(iTRAQ8plex)	2178.12	78.3067	1.1776	2	10.3829	1.14902	1		1.34836	1
VLNLEEGGAFTTSSAEEMLK	39	2	1	BAJ89847.1	N-Term(iTRAQ8plex); K20(iTRAQ8plex)	2734.45	81.5767	1.07297	12	19.7821	0.921805	10	9.57296	1.00054	17	13.0148
NPFGQIPAFQDGDLLLFESR	18	6	1	EMS47979.1	N-Term(iTRAQ8plex)	2568.35	97.9633	1.17345	4	7.93434	1.17657	6	19.3264	1.15647	8	10.4131
AGDLATLVDLDPGSGTTFDLGYYR	25	1	1	EMS60543.1	N-Term(iTRAQ8plex)	2821.43	86.6267	1.05077	8	8.43484	0.999862	9	9.08397	0.995019	8	5.24134
LNLPVLPTTTIGSFPQTVELR	30	2	1	EMS51950.1	N-Term(iTRAQ8plex)	2600.51	115.547	1.22966	11	12.1566	1.21708	10	16.3543	1.42231	9	12.15
VNLTNANLEGALVTGNTSFK	8	1	1	CDM81174.1	N-Term(iTRAQ8plex); K20(iTRAQ8plex)	2671.47	79.3167	0.996071	3	2.34249	0.981179	2	6.99328	1.0638	3	38.5101
FAAVPSGGGAIAVGAPAAASGGGAAPAAESK	11	1	1	AAP80630.1	N-Term(iTRAQ8plex); K31(iTRAQ8plex)	3146.72	97.3933	0.928165	4	16.6602	0.957349	5	18.7886	0.774825	2	4.45878
IELSSTAQTEINLPFITADAAGAK	17	2	1	CDM84289.1	N-Term(iTRAQ8plex); K24(iTRAQ8plex)	3069.69	73.0067	1.00182	7	6.39479	1.03902	5	7.90837	1.03012	5	14.4516
TGELVSLSEQVLVDCDTR	39	3	1	BAJ85314.1	N-Term(iTRAQ8plex); C15(Carbamidomethyl)	2325.2	97.16	1.1252	10	5.26839	1.07892	15	11.6327	1.05734	14	13.7288
AIGVDLLNNPDLVATDPTVAFK	16	3	1	BAB82472.1	N-Term(iTRAQ8plex); K22(iTRAQ8plex)	2891.65	95.3167	1.02001	5	2.81062	1.04189	4	10.3307	1.00572	7	22.1761
ADPASEYTVAQYNSPFEFSGR	5	1	1	CDM82252.1	N-Term(iTRAQ8plex)	2640.25	79.4067	0.965677	2	1.12067	1.11756	2	16.2535	0.992963	1
VQLADTYMSQAALGDANQDAMK	66	4	1	XP_020172225.1	N-Term(iTRAQ8plex); K22(iTRAQ8plex)	2949.49	108.507	1.00374	23	15.3054	0.995363	20	8.22838	1.06329	23	13.6275
VSGPVVVADGMGGAAMYELVR	30	1	1	ABD85016.1	N-Term(iTRAQ8plex)	2382.26	102.8	1.14701	12	17.1502	1.08536	10	9.68492	1.14351	8	14.941
ELGVPIVMHDYLTGGFTANTTLAHYCR	112	23	1	BAA00146.1	N-Term(iTRAQ8plex); C26(Carbamidomethyl)	3340.68	92.4667	1.07481	32	16.1917	1.09239	46	15.3796	1.04879	34	18.3569
LGSQGSALFVEGEEPIR	8	3	1	XP_020188505.1	N-Term(iTRAQ8plex)	2093.12	94.6433	1.09246	3	12.873	1.06447	2	4.70048	1.08381	3	0.589346
LGANVGSAQGPTGLGK	39	13	1	BAP59022.1	N-Term(iTRAQ8plex); K16(iTRAQ8plex)	2035.17	95.4667	0.855606	15	13.1372	0.902465	12	6.76708	0.825817	10	13.501
GIGFVSNDVGLDADHCK	6	3	1	EMS52834.1	N-Term(iTRAQ8plex); C16(Carbamidomethyl); K17(iTRAQ8plex)	2412.24	80.08	0.959457	2	14.3146	0.881746	2	2.52399	0.913676	2	12.9799
NPFGQVPALQDGDLYVFESR	55	1	1	CAW46370.1	N-Term(iTRAQ8plex)	2556.31	97.4933	0.943027	14	22.587	0.903682	20	17.0438	0.985576	21	19.4866
AGANVTVASVEDTLQIVTR	9	1	1	CDM82164.1	N-Term(iTRAQ8plex)	2248.26	83.785	0.994394	5	30.5296				1.08711	4	15.2707
ANASQYGLAAGVFTNNLDTANTLTR	10	1	1	EMS51754.1	N-Term(iTRAQ8plex)	2887.49	100.243	0.796037	2	22.0104	1.01208	4	6.49494	0.88002	3	15.1349
SDYLNTEEFIDAVAAELK	12	2	1	XP_020155689.1	N-Term(iTRAQ8plex); K18(iTRAQ8plex)	2636.4	108.473	0.811131	4	9.40736	0.963997	3	3.78182	0.769622	5	29.3237
LDESTGLIDYDQLEK	22	2	1	CAM82616.1	N-Term(iTRAQ8plex); K15(iTRAQ8plex)	2347.25	78.9833	0.997826	6	13.9956	0.931073	8	12.3802	0.964456	8	5.54507
AAAPAGSGGELLYCGATNFDAINR	4	1	1	XP_020153818.1	N-Term(iTRAQ8plex); C14(Carbamidomethyl)	2700.34	78.0933	1.01784	1		1.17176	1		1.08388	2	10.9061
SESAGSWLLTTYLDAELR	14	1	1	BAJ98727.1	N-Term(iTRAQ8plex)	2316.21	94.5733	1.03449	5	6.78086	1.20159	6	18.3322	1.10919	3	1.81608
VLELGDAIAGLTLEEAR	26	1	1	BAJ85636.1	N-Term(iTRAQ8plex)	2074.17	96.13	1.03425	11	11.888	1.20067	7	37.5311	1.07169	6	23.4196
DLGQLIEQTTVEQLGIAR	25	3	1	BAJ93636.1	N-Term(iTRAQ8plex)	2288.28	97.9733	1.08981	6	14.7846	1.08085	9	11.706	0.976617	10	13.2847
TSNVEPPEFGAAADGDADR	32	2	1	XP_020178760.1	N-Term(iTRAQ8plex)	2223.05	86.4233	0.989149	10	27.6019	1.09654	11	6.28633	1.05266	11	29.4486
DGYAVVAADGPGEYPVIAEAR	2	2	1	BAK02586.1	N-Term(iTRAQ8plex)	2424.24	89.87	1.01847	1					1.02806	1
DLYGNIVLSGGTTMFPGIADR	3	6	1	AAN59956.1	N-Term(iTRAQ8plex); M14(Oxidation)	2517.3	72.435	1.28518	2	13.1252				1.13619	1
IEEELGDAAVYAGLK	142	2	1	AGH20062.1	N-Term(iTRAQ8plex); K15(iTRAQ8plex)	2186.22	97.62	0.996273	49	15.0435	0.959208	45	11.8253	0.996529	48	9.10356
STLIEGGGIGTAIETTTSHIK	12	1	1	ACG68733.1	N-Term(iTRAQ8plex); K21(iTRAQ8plex)	2694.52	81.7967	0.866998	1		0.945233	3	19.1102	0.864181	4	9.88289
LSAQNLLVDVDSSTTCLAFAPAR	2	2	1	XP_020157808.1	N-Term(iTRAQ8plex); C16(Carbamidomethyl)	2753.44	89.01	1.23114	1					1.15663	1
LFAEEQLAEDLALK	44	2	1	XP_020196433.1	N-Term(iTRAQ8plex); K14(iTRAQ8plex)	2198.25	93.11	1.00168	12	7.59517	1.0259	18	6.92172	1.06405	14	9.15832
VVLIMEAVADTVVEK	8	3	1	CBK51442.1	N-Term(iTRAQ8plex); K15(iTRAQ8plex)	2224.32	55.8333	1.08843	4	32.7606	1.04353	2	12.363	1.57623	2	105.831
YYDSNVPGGYPAPAGYGSSR	5	2	1	CAI58613.1	N-Term(iTRAQ8plex)	2382.13	71.1833	0.842877	2	11.373	0.863819	1		0.858612	2	9.69978
VSFAPASVDSWVANAVASLSR	4	1	1	EMS68427.1	N-Term(iTRAQ8plex)	2438.3	96.41	1.01563	2	5.50665	0.960303	2	12.055
MIGTDAFQETPIVEVTR	5	2	1	XP_020168960.1	N-Term(iTRAQ8plex)	2211.17	87.0433	0.985647	2	33.0753	1.0761	2	6.08774	1.11075	1
FGYVLSGSGVAGVLPVEAK	59	1	1	EMS66693.1	N-Term(iTRAQ8plex); K19(iTRAQ8plex)	2458.42	92.44	1.08798	25	26.8271	1.05004	16	13.7458	1.00409	18	26.9645
FGQEEETYNIVAAHGYFGR	81	2	1	CAB58232.1	N-Term(iTRAQ8plex)	2492.22	81.2733	0.981414	26	11.1224	0.999021	24	11.4403	0.964856	31	9.72481
SLLVWDLTNPIQATQDSSSEYGVPFR	10	1	1	CDM83867.1	N-Term(iTRAQ8plex)	3227.66	96.18	0.956097	4	7.28085	0.907439	3	2.59823	0.869754	3	4.78974
DPMAATPEDFFNAAMLDQPR	19	3	1	EMS48121.1	N-Term(iTRAQ8plex)	2541.21	94.1067	1.2551	7	28.1466	1.0714	5	24.2944	1.26787	7	16.7256
GGILGLGGVGHMGVK	8	2	1	EMS63282.1	N-Term(iTRAQ8plex); K15(iTRAQ8plex)	1960.17	75.1667	1.064	3	11.566	0.940065	1		1.04449	4	3.59956
DTTSEEAGASPVNEAQASLENLLTR	7	1	1	XP_020181593.1	N-Term(iTRAQ8plex)	2907.45	76.41	1.00005	2	6.95133	1.03291	2	6.40337	1.11346	3	15.5989
NAIELGLLETLVAAGGK	25	1	1	XP_020147440.1	N-Term(iTRAQ8plex); K17(iTRAQ8plex)	2277.37	91.2633	1.00178	6	9.09222	1.01416	9	15.4519	1.07118	10	19.5013
LLAGVTIAHGGVIPK	116	5	1	BAK05993.1	N-Term(iTRAQ8plex); K15(iTRAQ8plex)	2054.29	92.1067	0.924444	39	10.1801	0.918127	37	15.7756	0.944809	40	9.65365
SLTTEEIDQHLTAISERD	13	3	1	XP_020167947.1	N-Term(iTRAQ8plex)	2362.22	84.0433	1.01444	4	9.7735	1.02783	5	6.6952	1.01138	4	8.36059
LVVSESGWPSGGGTAATPANAR	25	4	1	CAA80493.1	N-Term(iTRAQ8plex)	2389.25	99.0833	0.957753	8	15.9148	0.925537	9	9.19196	0.996275	8	13.7765
GVDLDALLDMSTDDLVQMFPAR	17	1	1	EMS45653.1	N-Term(iTRAQ8plex)	2726.38	96.8367	1.06225	6	12.0862	1.03832	6	12.2838	1.01976	5	9.74701
NFVGQAATSPGISGQTIQESMR	9	2	1	BAJ85565.1	N-Term(iTRAQ8plex)	2583.31	93.8367	1.00036	3	5.38634	1.05092	3	7.03568	0.949801	3	16.0974
QDMSGDVACLAIAPVPEGR	4	3	1	BAJ94782.1	N-Term(iTRAQ8plex); C9(Carbamidomethyl)	2290.16	84.8833	0.843304	2	0.167735	0.768301	1		0.924601	1
GLLNSDQVLFDGGSQDALVR	31	1	1	AAW52720.1	N-Term(iTRAQ8plex)	2408.28	105.817	1.11499	10	11.1734	1.08886	11	9.29637	1.06506	10	21.3771
DLGGTSTTQEVTDAVIAK	10	3	1	XP_020198469.1	N-Term(iTRAQ8plex); K18(iTRAQ8plex)	2414.33	90.0433	0.873225	3	18.6644	0.931603	3	4.88439	0.958618	4	16.2713
DPMAATPEDFFNAAMLDQPR	23	3	1	EMS48121.1	N-Term(iTRAQ8plex); M3(Oxidation)	2557.21	92.53	1.57549	7	11.5773	1.58022	8	32.9185	1.52389	8	22.7468
SGGGGGGAEEGAAGAAVR	3	2	1	BAK02976.1	N-Term(iTRAQ8plex)	1734.87	89.0267	1.03068	1		1.10262	1		1.00257	1
GVMLGADQPVILHMLDIEFAAEALK	57	3	1	XP_020157252.1	N-Term(iTRAQ8plex); K25(iTRAQ8plex)	3289.82	81.2467	1.02243	20	5.94962	1.05562	22	6.62211	1.04725	15	11.3222
MLTASDLDALGGFGFSAVLGR	23	1	1	BAJ96477.1	N-Term(iTRAQ8plex)	2402.28	100.97	1.06842	9	20.3661	1.01816	7	10.4323	0.909865	7	13.1776
LASLADLFVNDAFGTAHR	37	2	1	gi|129915	N-Term(iTRAQ8plex)	2222.19	94.2133	1.0249	12	14.5706	1.07451	11	14.5927	1.10294	12	18.0866
LAAAVLGGVDNIWIAPGTR	9	3	1	XP_020176303.1	N-Term(iTRAQ8plex)	2198.26	88.05	0.961903	3	6.6114	1.06664	3	10.9431	1.08781	3	9.38824
TIDANVSEAEGIYSALEK	83	2	1	XP_020184271.1	N-Term(iTRAQ8plex); K18(iTRAQ8plex)	2518.36	81.32	0.847175	25	20.9318	0.949893	28	9.72847	0.885476	30	22.5413
QVFSTQMGLSDQDIVALSGGHTLGR	11	2	1	XP_020162971.1	N-Term(iTRAQ8plex); M7(Oxidation)	2937.51	89.72	0.857248	6	12.7902	0.998188	2	3.00412	0.964487	3	0.291474
EAQETCSEDAASGECAAAWDEVEELSAAASHAR	4	3	1	BAK03023.1	N-Term(iTRAQ8plex); C6(Carbamidomethyl); C15(Carbamidomethyl)	3812.67	99.83	1.20894	2	0.510273				0.971158	2	15.0666
AAALLDVSPVTDVTAISEPR	13	3	1	BAJ85919.1	N-Term(iTRAQ8plex)	2329.29	88.8367	1.02413	2	11.8013	1.0689	6	6.77813	1.03046	5	4.44047
VLVPVAAGTEPVEAAATADVLNR	16	1	1	CDM82164.1	N-Term(iTRAQ8plex)	2567.44	101.333	0.990761	5	3.1543	0.85663	6	9.63533	1.06112	5	10.8961
GGPGDADPSLDAEYAANLR	11	2	1	XP_020180047.1	N-Term(iTRAQ8plex)	2193.08	95.6033	0.907244	5	20.0586	0.909644	4	13.7642	0.783416	2	18.7059
SVYEPLQTGLIAIDSMIPIGR	39	2	1	BAB47031.1	N-Term(iTRAQ8plex); M16(Oxidation)	2593.42	90.9567	1.17752	16	8.23403	1.0454	10	13.3917	1.1199	13	8.80468
ATNTLTLIDSGIGMTK	16	2	1	ADF31759.1	N-Term(iTRAQ8plex); K16(iTRAQ8plex)	2244.28	78.57	0.856348	5	17.2964	0.830591	6	14.0773	0.939673	5	13.6512
GALGGTCLNVGCIPSK	12	3	1	BAK03695.1	N-Term(iTRAQ8plex); C7(Carbamidomethyl); C12(Carbamidomethyl); K16(iTRAQ8plex)	2212.2	88.0267	0.863467	4	12.149	0.86543	4	11.4658	0.799038	4	14.0497
HAGDLGNVTAGADGVANINVTDCHIPLTGPNSIVGR	3	1	1	AFF27607.1	N-Term(iTRAQ8plex); C23(Carbamidomethyl)	3886.98	62.07	0.801301	1		0.88583	1		1.14945	1
AEGEVILEDVQPSAVSSR	10	2	1	XP_020165608.1	N-Term(iTRAQ8plex)	2190.16	84.7833	1.1164	4	6.90484	1.19453	3	15.7397	1.09444	3	19.4548
VVDLADIVANQWK	112	2	1	BAJ90885.1	N-Term(iTRAQ8plex); K13(iTRAQ8plex)	2079.21	80.45	1.03487	38	22.6623	1.04525	35	15.388	1.05099	35	29.9472
TITDYGSPEEFLSQVGFLLGQQSYGGK	21	3	1	gi|131394	N-Term(iTRAQ8plex); K27(iTRAQ8plex)	3529.83	96.2967	1.0659	9	11.6824	1.2096	7	20.9362	1.2265	4	26.3985
AFNPTQAEETYSMVTANR	35	16	1	CAA31743.1	N-Term(iTRAQ8plex)	2334.13	91.0033	0.940411	10	17.3537	1.0265	11	8.79563	0.996376	11	13.1713
TIAECLADELINAAK	52	3	1	CDM81323.1	N-Term(iTRAQ8plex); C5(Carbamidomethyl); K15(iTRAQ8plex)	2240.25	87.6133	0.93259	17	8.08337	0.928011	17	14.0142	0.878919	18	12.1477
EAINSCTEALSIDEELVDALAQR	1	1	1	EMS66333.1	N-Term(iTRAQ8plex); C6(Carbamidomethyl)	2851.44	93.09	1.1822	1
VDTESNISTTLTVLDVLPSTK	21	2	1	XP_020176711.1	N-Term(iTRAQ8plex); K21(iTRAQ8plex)	2841.6	57.2	0.942313	6	7.50503	0.980863	9	5.28858	0.967818	6	4.46411
TLAETNANLDEIVELAK	29	2	1	BAJ96683.1	N-Term(iTRAQ8plex); K17(iTRAQ8plex)	2452.38	78.9067	0.844634	11	10.4633	0.891028	5	2.87017	0.830015	13	12.1343
SINPDEAVAYGASVQAAILSGEGNEK	41	2	1	EMS68426.1	N-Term(iTRAQ8plex); K26(iTRAQ8plex)	3198.68	87.46	0.93773	15	12.5796	0.958073	14	13.5243	0.974483	12	5.50701
LPFDAGFEAVGIVASVGDAVSHVK	13	2	1	BAJ85602.1	N-Term(iTRAQ8plex); K24(iTRAQ8plex)	2993.66	92.94	0.834542	5	8.60663	0.803939	5	8.0068	0.795359	3	9.90845
GTIFFTQEGEGPTTVTGSVTGLK	27	1	1	ACO90194.1	N-Term(iTRAQ8plex); K23(iTRAQ8plex)	2935.59	84.4967	0.990457	9	14.8073	0.930225	9	9.16269	0.94973	9	15.6571
VLALPTACGQSASVLSK	15	1	1	XP_020171825.1	N-Term(iTRAQ8plex); C8(Carbamidomethyl); K17(iTRAQ8plex)	2310.33	79.98	0.930884	5	21.5588	0.953134	6	6.31396	1.00917	4	2.56605
AIELDTESDGPEIQSALAEWTGQR	9	1	1	BAK01747.1	N-Term(iTRAQ8plex)	2920.45	101.69	1.00611	2	2.07463	1.02165	4	14.4937	1.05815	3	4.24819
YGQDACNVGDEGGFAPNVQDNR	3	2	1	BAK00029.1	N-Term(iTRAQ8plex); C6(Carbamidomethyl)	2687.21	83.14	1.06839	1					1.0155	2	13.9058
GANLLGASFFDADLTGADLSDADLR	15	1	1	CDM81174.1	N-Term(iTRAQ8plex)	2829.43	84.3667	1.09096	7	11.308	1.24019	4	9.33919	1.06033	4	8.80086
AGAPVDQTIATLAAHLEQGDCIVDGGNEWYENTER	13	3	1	XP_020187040.1	N-Term(iTRAQ8plex); C21(Carbamidomethyl)	4104.97	99.2133	0.963145	4	4.57701	1.00253	4	3.64171	0.91826	5	12.7469
LIALLTEAGAISGSSSK	12	1	1	BAK01747.1	N-Term(iTRAQ8plex); K17(iTRAQ8plex)	2226.32	91.0067	1.03354	4	1.28864	0.964017	4	7.11372	0.952275	4	0.400795
AGAEVIGISGDDAASHK	34	1	1	gi|75108545	N-Term(iTRAQ8plex); K17(iTRAQ8plex)	2206.18	93.7567	0.790629	11	9.39822	0.888809	12	16.6156	0.925248	11	19.157
VGGGPLGEGLDIIYPGGAFDPLGLADDPDTAAELK	17	1	1	EMS46868.1	N-Term(iTRAQ8plex); K35(iTRAQ8plex)	4019.11	96.6933	1.0677	6	14.1043	0.760205	6	33.5121	0.997738	5	11.8837
VVFVDEADIGTYTVLAADDPR	22	1	1	EMS59248.1	N-Term(iTRAQ8plex)	2570.34	89.6833	1.08819	9	6.53212	1.05579	5	13.9907	1.01193	7	13.3187
NASSSTGNITLSVTK	59	2	1	EMS63035.1	N-Term(iTRAQ8plex); K15(iTRAQ8plex)	2088.18	86.5833	0.902413	17	16.3378	0.920627	18	12.8891	0.956481	24	20.4101
VYPLDAVFDSLEDVPEDVK	9	3	1	XP_020190116.1	N-Term(iTRAQ8plex); K19(iTRAQ8plex)	2758.47	81.53	0.896248	3	1.08019	0.97504	3	13.3383	1.12684	3	5.81336
RLPVINPTTEASIGEIPAGTSEDVDAAVAAAR	8	1	1	XP_020179986.1	N-Term(iTRAQ8plex)	3495.88	87.56	1.13517	3	3.73876	1.09667	3	1.5417	1.07757	2	7.00294
AWMAAQDQPHENLIFPEEVLPR	21	2	1	CAA31743.1	N-Term(iTRAQ8plex); M3(Oxidation)	2911.47	75.0433	1.08209	8	9.0349	1.24082	6	13.9406	1.14186	7	15.2849
VEIESLFDGTDFSEPLTR	38	3	1	AGN94840.1	N-Term(iTRAQ8plex)	2359.21	90.5333	0.922872	13	12.232	1.00763	13	23.5871	1.01217	12	16.0477
ELGVPIVMHDYLTGGFTANTTLAHYCR	6	23	1	BAA00146.1	N-Term(iTRAQ8plex); M8(Oxidation); C26(Carbamidomethyl)	3356.67	83.5067	1.40829	1		1.21097	2	4.20551	0.985142	3	2.19834
NSVATGEVYPLELADSGASK	7	3	1	BAJ93329.1	N-Term(iTRAQ8plex); K20(iTRAQ8plex)	2616.4	76.6833	0.764244	2	11.1204	0.903279	1		1.02121	4	11.4682
VLGIATIAGQVVHEITAR	5	3	1	EMS56189.1	N-Term(iTRAQ8plex)	2152.27	78.9833	1.6805	1		1.27927	2	4.10936	1.36689	2	2.56126
YAPDSAPALAIQATIEK	92	2	1	gi|548604	N-Term(iTRAQ8plex); K17(iTRAQ8plex)	2367.34	84.4067	0.991242	32	9.26567	1.02076	28	12.5826	1.03661	32	12.8624
LYIGLSGLASDAQTLYQR	14	1	1	BAJ87014.1	N-Term(iTRAQ8plex)	2273.25	86.0433	1.03004	4	1.36753	1.04621	5	18.0801	1.06054	5	9.56749
ALMDEMAVVATEEYR	29	3	1	EMS57465.1	N-Term(iTRAQ8plex)	2032.01	89.4867	0.851121	7	15.5685	0.90637	10	6.51543	0.837137	12	15.4675
ADVGLGEVTWDATVAAFAQDYADQR	39	3	1	AEH25622.1	N-Term(iTRAQ8plex)	2973.48	101.133	0.906681	15	19.7581	0.926157	10	9.05361	0.973478	14	14.1844
TVSSGISGASYYTGTFNTVNR	6	2	1	XP_020163505.1	N-Term(iTRAQ8plex)	2486.25	78.45	1.07465	2	10.7618	1.2199	2	0.426992	1.34912	2	5.2522
GDGTLAPVAIELSSPLIQGDLTTAK	13	1	1	ACS34908.1	N-Term(iTRAQ8plex); K25(iTRAQ8plex)	3075.74	70.4433	0.758202	3	11.4288	0.893682	6	11.949	0.922837	4	10.8847
GVDEFSHCVHLVSWEK	11	2	1	BAK07136.1	N-Term(iTRAQ8plex); C8(Carbamidomethyl); K16(iTRAQ8plex)	2537.31	67.2	0.864731	4	5.88008	0.94138	4	3.57522	0.860267	3	0.0986085
DNLTLWTSDITEDTAEEEIR	8	3	1	AEQ53933.1	N-Term(iTRAQ8plex)	2655.3	92.0967	0.979293	4	18.4021	0.791897	2	4.72794	0.91294	2	5.79362
DYGEESEGLNIVQEYVK	21	3	1	XP_020182368.1	N-Term(iTRAQ8plex); K17(iTRAQ8plex)	2580.33	71.8267	0.94113	8	14.5664	1.06334	3	17.763	0.944457	10	12.1079
EPAAAAPAAAAAATGAAPSK	16	1	1	CBH32658.1	N-Term(iTRAQ8plex); K20(iTRAQ8plex)	2273.27	77.54	0.90332	5	4.63387	0.892978	5	9.32721	1.04455	6	3.07594
IDQIIGPVLDVTFPPGK	69	16	1	AIG90927.1	N-Term(iTRAQ8plex); K17(iTRAQ8plex)	2417.43	86.22	1.08413	22	16.2256	1.10451	24	16.1351	1.10582	23	24.4837
GLPLGSGLGSSAASAAAAAK	11	1	1	BAK01499.1	N-Term(iTRAQ8plex); K20(iTRAQ8plex)	2265.3	97.72	0.994097	4	4.52123	0.997114	4	8.70341	0.940881	3	15.2429
FGLLCGSDGLPHLIVSGDQR	96	2	1	gi|548604	N-Term(iTRAQ8plex); C5(Carbamidomethyl)	2445.29	87.6867	0.97733	28	11.8568	0.977736	34	18.3553	0.998688	34	14.5887
IAAFVPNDGCLNFIEENDEVLIAGFGR	15	3	1	BAJ98798.1	N-Term(iTRAQ8plex); C10(Carbamidomethyl)	3284.67	93.9367	0.94898	7	7.24923	0.969424	4	5.28498	1.0503	4	13.1501
LDTSEDSSGAVPLLK	9	3	1	BAK08226.1	N-Term(iTRAQ8plex); K15(iTRAQ8plex)	2140.2	88.0933	0.991144	3	7.96431	0.899684	3	8.15126	0.969083	3	15.6698
LLGGVTIAAGGVLPNIHSVLLPK	33	1	1	BAJ95543.1	N-Term(iTRAQ8plex); K23(iTRAQ8plex)	2847.78	83.2367	1.15839	11	7.32264	1.09144	9	6.88439	1.14188	13	3.0531
AAPAEDGTTSTSPETNETVTAEAETEK	5	1	1	XP_020187966.1	N-Term(iTRAQ8plex); K27(iTRAQ8plex)	3345.63	75.2367	1.03763	1		1.12084	2	12.7397	0.946406	2	27.8126
HSLIGGSGEFSDFQEILR	9	6	1	XP_020147949.1	N-Term(iTRAQ8plex)	2296.19	80.5533	0.947317	3	15.6102	1.1362	3	0.117604	1.084	3	5.1478
SLAEGEVVEFAVSEGDDGR	37	1	1	BAJ95296.1	N-Term(iTRAQ8plex)	2270.11	91.9333	1.05969	15	13.9154	1.03329	9	8.06154	1.05601	13	11.2818
AGGAYTMNTASAVTVR	14	5	1	CBH32602.1	N-Term(iTRAQ8plex)	1873.98	82.5667	0.826054	4	2.25457	0.831994	5	11.5619	0.84835	5	11.9199
NVGIVLMGDGLMIQEGSFVK	57	1	1	BAB47031.1	N-Term(iTRAQ8plex); K20(iTRAQ8plex)	2715.49	85.0333	1.078	16	10.3434	1.05106	20	7.39213	1.06914	21	14.2846
IGDNVMIINVDNVQEAAR	9	3	1	ACN32622.1	N-Term(iTRAQ8plex)	2275.2	87.5033	0.955385	4	2.44954	0.911585	3	2.9208	0.989532	2	10.4152
VVGVADSSSLLVADDVR	10	1	1	BAK04350.1	N-Term(iTRAQ8plex)	2006.11	71.8833	1.02598	5	6.22474	1.03938	3	3.41183	0.939496	2	7.41242
AAAEYDLPLVGNK	31	2	1	CBM40103.1	N-Term(iTRAQ8plex); K13(iTRAQ8plex)	1969.12	87.6833	0.932445	11	20.6329	0.977385	11	9.49425	0.96002	9	16.5659
VEQWMDFGATEVDPNIAR	18	2	1	EMS60520.1	N-Term(iTRAQ8plex)	2382.18	92.2333	0.912011	4	18.9354	0.957774	7	10.4275	1.02884	7	7.71898
LNAAAAIASGTVLGLHEDSR	33	1	1	EMS53149.1	N-Term(iTRAQ8plex)	2270.24	91.0967	1.04382	12	9.60093	0.99985	9	4.59523	1.01498	12	9.59723
LFEPIYDETDGADGYVSVEVSPR	20	2	1	XP_020184271.1	N-Term(iTRAQ8plex)	2862.42	81.6133	1.03625	5	13.3001	0.943005	9	12.8144	1.03207	6	5.77377
LLAGITIAHGGVIPNINPVLLPK	49	2	1	XP_020193428.1	N-Term(iTRAQ8plex); K23(iTRAQ8plex)	2928.83	107.4	1.45266	17	14.7412	1.38209	13	35.8813	1.38118	19	21.0592
GLAYDISDDQQDITR	50	3	1	XP_020172225.1	N-Term(iTRAQ8plex)	2014.01	86.4667	0.946876	21	14.1684	1.03985	9	21.2772	1.00962	18	14.2046
ECPNADCGAGTFMANHFDR	9	1	1	gi|302595830	N-Term(iTRAQ8plex); C2(Carbamidomethyl); C7(Carbamidomethyl)	2474.06	72.8467	0.808282	3	3.5403	0.872934	2	16.8265	0.796994	4	16.4692
LGSEVTVVEFAPDIVPSMDGEIR	38	4	1	BAK03695.1	N-Term(iTRAQ8plex)	2764.46	90.07	0.99688	16	9.90556	0.918298	10	8.26207	0.989988	12	11.9715
IAVITQGADPVVVAEDGK	50	3	1	XP_020187467.1	N-Term(iTRAQ8plex); K18(iTRAQ8plex)	2390.38	77.4533	0.943042	18	19.511	0.90912	11	12.1524	0.935742	21	25.2607
TTYGFDILLSSTNGPAFNAGR	9	1	1	BAB47033.1	N-Term(iTRAQ8plex)	2506.29	72.74	1.05881	3	20.6193	1.04688	2	0.253373	0.933392	4	8.79482
ALADSLFLPYDLVQDAR	9	1	1	BAJ97749.1	N-Term(iTRAQ8plex)	2211.2	90.2733	0.979342	2	8.62165	0.929206	3	1.57454	0.992827	4	5.49806
DTETSPADETAVAVEEK	7	1	1	XP_020191487.1	N-Term(iTRAQ8plex); K17(iTRAQ8plex)	2400.24	77.5033	1.15853	3	27.8043	1.36141	2	8.70451	1.2511	2	16.2019
GSGTEQAMGPNTTLQPR	38	2	1	BAJ96336.1	N-Term(iTRAQ8plex)	2049.04	92.06	1.07006	14	10.9753	1.0439	12	7.72319	1.11455	12	6.95249
LTLEPAAGGEQSILEADIVLVSAGR	3	1	1	EMS49059.1	N-Term(iTRAQ8plex)	2813.57	93.585	1.16685	2	8.65867				1.3058	1
NPINYTQVAVLADDILK	35	3	1	BAJ87277.1	N-Term(iTRAQ8plex); K17(iTRAQ8plex)	2495.44	95.64	1.10663	13	18.6351	1.14263	12	12.7495	1.18494	10	10.2994
AVQSGLGTAAVMVMDK	12	3	1	EMS64088.1	N-Term(iTRAQ8plex); K16(iTRAQ8plex)	2186.22	83.0267	0.990155	4	2.96502	0.948874	4	6.12478	0.968149	4	4.90348
LAQLFEQAGVVEVSEVIYNR	2	1	1	BAA22411.1	N-Term(iTRAQ8plex)	2568.4	63.77	1.00907	1		1.15016	1
MPSAVGYQPTLSTEMGSLQER	8	20	1	AIG90927.1	N-Term(iTRAQ8plex); M1(Oxidation); M15(Oxidation)	2618.28	94.2033	1.01115	3	10.8444	0.958191	2	38.0527	1.04743	3	5.6617
DYTDPPPAPLIDAAELASWSLYR	8	3	1	BAK01580.1	N-Term(iTRAQ8plex)	2865.46	87.1933	1.52774	3	11.2447	1.57402	3	8.16882	1.35996	2	8.99103
VPIIVTGNDFSTLYAPLIR	58	1	1	AAA63164.1	N-Term(iTRAQ8plex)	2393.38	82.7667	1.09047	23	14.7551	1.00703	21	16.2066	1.25708	14	11.621
AFIGLTAGAIGACVGSPADLALIR	17	2	1	EMS57791.1	N-Term(iTRAQ8plex); C13(Carbamidomethyl)	2618.47	77.6933	1.25258	6	18.4575	1.34212	6	12.7306	1.30635	5	14.4943
MAYDYYASGAEDEWTLK	10	3	1	EMS55513.1	N-Term(iTRAQ8plex); K17(iTRAQ8plex)	2621.27	62.9767	1.07298	3	17.9846	1.13657	3	0.162641	1.03516	4	5.91964
AGNTNNPAGSVVTAANVQSFPGVNTLGVSMAR	4	1	1	XP_020199091.1	N-Term(iTRAQ8plex)	3405.76	93.335	1.00653	2	2.50682				0.926278	2	18.4765
AEAAIAIGFDDFIADALR	8	2	1	CAV22304.1	N-Term(iTRAQ8plex)	2183.17	86.4833	0.879973	2	12.0138	0.928427	3	0.487426	0.950867	3	5.49838
VFEVSLADLQNDEDQAYR	50	2	1	AAP80855.1	N-Term(iTRAQ8plex)	2416.2	87.73	0.957074	18	14.4225	0.977707	14	14.6368	0.939987	18	13.6653
VVIVPVGSVVTQEVDLNR	48	3	1	EMS61615.1	N-Term(iTRAQ8plex)	2227.3	79.4967	0.863189	14	17.1365	0.889385	20	25.9383	0.862751	14	17.605
CPAELAHGANAGLDIAVR	13	3	1	XP_020162971.1	N-Term(iTRAQ8plex); C1(Carbamidomethyl)	2139.14	80.0033	0.799916	4	4.79194	0.754111	5	7.14733	0.748226	4	9.6831
NLMENPAWYTQYTPYQAEIAQGR	5	1	1	CDM83805.1	N-Term(iTRAQ8plex)	3048.49	77.7	1.13241	2	11.332	1.01844	1		1.23891	2	3.84072
AQLAQAYAQELLETVGNK	9	3	1	XP_020155377.1	N-Term(iTRAQ8plex); K18(iTRAQ8plex)	2555.44	85.42	0.976961	3	0.498893	0.974552	3	2.02181	0.951315	3	2.11919
ALDLGPAGLMLPAVESPAAAAEAVSHCR	1	1	1	BAJ98722.1	N-Term(iTRAQ8plex); C27(Carbamidomethyl)	3078.62	88.36	1.13912	1
DATAGYYDDDDDAANAAR	7	1	1	CDM80642.1	N-Term(iTRAQ8plex)	2193.95	94.1233	0.915412	3	0.230274	1.00117	2	3.04085	0.995571	2	12.6185
SMAFYQDLLGLK	8	2	1	XP_020170127.1	N-Term(iTRAQ8plex); K12(iTRAQ8plex)	1994.12	82.2033	0.959282	3	3.90139	0.988908	2	5.83508	1.07478	3	6.48853
VAIFDVGQIIGQPTAAPITADK	8	3	1	EMS65370.1	N-Term(iTRAQ8plex); K22(iTRAQ8plex)	2833.63	75.82	1.09741	4	16.108	0.993609	3	10.4686	1.0925	1
AGAGSATLSMAYAAAK	4	3	1	BAK05961.1	N-Term(iTRAQ8plex); K16(iTRAQ8plex)	2049.14	88.5033	0.829699	1		0.814338	1		0.958481	2	13.4459
QDEGVVIANLDADK	13	2	1	CBG91907.1	N-Term(iTRAQ8plex); K14(iTRAQ8plex)	2095.15	85.0433	0.872601	4	16.4843	0.950316	4	4.7837	0.924378	5	11.807
LSVSTVSSSGVAVTSTAVK	5	2	1	XP_020176711.1	N-Term(iTRAQ8plex); K19(iTRAQ8plex)	2388.38	86.2667	0.883762	2	10.0908	0.852283	1		0.953666	2	0.54006
IINDNFGIIEGLMTTVHAITATQK	23	3	1	CAZ76054.1	N-Term(iTRAQ8plex); K24(iTRAQ8plex)	3208.79	92.8867	1.15865	8	2.28809	1.11108	10	10.0393	1.08487	5	17.1177
ANSDVVDEIEQLALR	18	1	1	EMS48861.1	N-Term(iTRAQ8plex)	1976.07	75.3233	0.921202	5	11.7587	0.90617	6	22.4406	0.960924	7	6.59974
LTDDNAGLALAAH	3	2	1	XP_020147345.1	N-Term(iTRAQ8plex)	1585.85	76.3267	1.02956	1		1.06169	1		1.08953	1
RIPVINPATEDTIGDIPAATAEDVELAVAAAR	5	1	1	BAJ96335.1	N-Term(iTRAQ8plex)	3563.94	89.4733	1.03026	2	21.7648	1.799	1		1.06394	2	2.04221
ALLDEMAVVATEEYR	98	3	1	XP_020201445.1	N-Term(iTRAQ8plex)	2014.05	87.64	1.05777	34	11.6204	1.00936	33	11.1993	1.06789	30	9.27509
ALYGGTGNYASALFLAAANANSLEK	5	2	1	XP_020175622.1	N-Term(iTRAQ8plex); K25(iTRAQ8plex)	3095.65	80.3967	0.995366	2	7.27052	1.0145	1		0.980174	2	17.157
LLAGVTIAHGGVVPK	22	1	1	EMS50484.1	N-Term(iTRAQ8plex); K15(iTRAQ8plex)	2040.28	88.3	0.906083	8	6.28075	0.974209	7	11.9873	0.951565	7	7.31704
GIFQTDNVSDESVVK	64	3	1	XP_020172225.1	N-Term(iTRAQ8plex); K15(iTRAQ8plex)	2246.21	92.0067	0.94406	20	15.6168	0.915856	23	13.4794	0.923915	21	25.2281
LVPYNPAYQDESVLWTESR	10	1	1	EMS66642.1	N-Term(iTRAQ8plex)	2571.31	93.2333	1.02333	4	23.4886	1.14527	4	21.8214	1.23145	2	16.6389
AVPDVLDPAFYGFSESDLDR	5	1	1	BAJ85565.1	N-Term(iTRAQ8plex)	2517.25	72.4433	1.18749	3	14.4751	1.03132	1		1.13195	1
GTFETIHVEDAQGHQFATR	22	2	1	CAY06079.1	N-Term(iTRAQ8plex)	2448.22	76.0867	0.941227	8	10.8411	0.874871	7	16.903	0.882811	7	8.29833
EYGITAENVIAAAK	28	2	1	BAJ93658.1	N-Term(iTRAQ8plex); K14(iTRAQ8plex)	2058.17	89.6867	0.983854	9	22.8501	1.06881	11	19.8308	0.931522	8	14.1291
IWFGIATAHDFESHDDITEER	313	1	1	BAB47033.1	N-Term(iTRAQ8plex)	2793.34	92.7533	0.996217	99	10.9467	0.975719	104	11.8386	0.997875	108	15.7279
VPFITDDLEIECEGK	41	3	1	gi|400879	N-Term(iTRAQ8plex); C12(Carbamidomethyl); K15(iTRAQ8plex)	2373.25	63.87	1.09832	17	9.65556	1.04146	9	13.9543	1.15172	15	12.2112
TNDAVSSDSSNTSESAVIGGR	2	3	1	BAJ96501.1	N-Term(iTRAQ8plex)	2358.14	79.36	0.944609	1					0.906734	1
GFMADDQLAEALDGADLVIIPAGVPR	17	1	1	CDM83547.1	N-Term(iTRAQ8plex)	2958.57	95.0467	1.12321	7	7.67513	1.00206	6	8.29248	0.941151	4	3.32806
SSGFGLIYDNLESAK	32	2	1	CBD35088.1	N-Term(iTRAQ8plex); K15(iTRAQ8plex)	2209.2	80.2767	0.895339	10	8.70283	0.857634	11	22.9481	0.886136	11	22.2518
VTSLQGTEPTATFADFGDDANFVADQR	4	1	1	CAC42081.1	N-Term(iTRAQ8plex)	3177.52	95.3733	1.08175	2	7.9469	0.978291	1		1.10244	1
GLVVNAGHVAAGTLK	26	2	1	BAJ96477.1	N-Term(iTRAQ8plex); K15(iTRAQ8plex)	2015.22	81.2933	0.705237	8	18.9396	0.726534	8	20.3381	0.716655	10	22.6432
GIYPAVDPLDSTSTMLQPR	65	17	1	AIG90927.1	N-Term(iTRAQ8plex)	2365.24	89.33	1.03886	21	16.8812	1.03971	22	13.8859	1.01244	20	11.7741
IENVEGLNHFDEILEEADGIILSR	13	3	1	EMS63432.1	N-Term(iTRAQ8plex)	3029.57	92.14	0.97422	4	12.4348	0.873731	5	14.4041	1.14631	4	17.0749
NEYLAGDEFTLADLSHLPDSQYIVSSER	10	3	1	XP_020156230.1	N-Term(iTRAQ8plex)	3473.72	71.7667	1.08797	2	16.5861	1.25042	2	27.436	1.13231	1
GHNDVVTAIATPIDNSPFIVSSSR	24	1	1	CDM83867.1	N-Term(iTRAQ8plex)	2801.48	91.19	0.922856	6	31.1026	0.955602	9	23.0077	0.960181	9	15.8379
GDASAVVGLQSAIK	11	1	1	AKC00865.1	N-Term(iTRAQ8plex); K14(iTRAQ8plex)	1924.14	71.79	0.951718	3	8.85645	0.825421	4	19.6325	0.867907	4	13.8305
STVEGITGIISK	26	3	1	BAJ89855.1	N-Term(iTRAQ8plex); K12(iTRAQ8plex)	1813.09	73.17	0.911536	9	10.0473	0.911839	8	8.49575	0.901909	9	12.8326
AWMAAQDQPHENLIFPEEVLPR	57	2	1	CAA31743.1	N-Term(iTRAQ8plex)	2895.48	94.2533	1.13052	20	19.8816	1.4034	19	28.0351	1.32757	18	33.983
VTAQVPWFGIEQEYTLMQR	49	1	1	AAZ30062.1	N-Term(iTRAQ8plex)	2600.35	85.79	1.09806	19	13.336	0.925936	17	15.4447	1.00911	13	18.7106
DLDEEYEGNVEATGEDFSVEPSDER	16	2	1	XP_020184068.1	N-Term(iTRAQ8plex)	3135.38	88.4933	1.19081	3	0.0626274	1.027	8	9.822	0.913354	5	20.9007
DLILSVMSAMGEEQICAVK	35	2	1	ABB29983.1	N-Term(iTRAQ8plex); C16(Carbamidomethyl); K19(iTRAQ8plex)	2702.44	85.21	1.04534	16	12.0472	1.05269	9	4.95606	0.979674	10	8.79572
ALDAQIVSLSDEIVK	35	3	1	BAJ99960.1	N-Term(iTRAQ8plex); K15(iTRAQ8plex)	2209.29	85.7433	1.05471	13	13.4515	1.00163	12	18.6341	0.976994	10	13.5478
MPSAVGYQPTLSTEMGSLQER	35	20	1	AIG90927.1	N-Term(iTRAQ8plex)	2586.29	78.8467	1.11813	11	13.9903	1.04219	12	10.4076	1.0422	12	11.5256
IATADNTDVQQGGFDVAGPR	5	1	1	XP_020179023.1	N-Term(iTRAQ8plex)	2336.18	73.45	1.01642	1		0.98627	2	1.09606	0.998884	2	10.0156
QSLTYLDGTLPGDFGFDPLGLSDPEGTGGFIEPR	4	1	1	EMS56059.1	N-Term(iTRAQ8plex)	3872.92	60.52	0.964957	2	7.15581	0.930533	1		0.672311	1
VAVTVDAPAVVELIMQR	4	2	1	CDM81367.1	N-Term(iTRAQ8plex)	2115.21	73.0367	1.03018	2	4.80941	0.903455	1		1.03081	1
LLDVYEAHLAAGNK	17	1	1	CDM86048.1	N-Term(iTRAQ8plex); K14(iTRAQ8plex)	2122.22	79.27	0.840675	7	12.9303	0.826348	6	8.19352	0.806211	4	6.85745
VAAASVLEEEGMPVGLLEK	24	1	1	XP_020159865.1	N-Term(iTRAQ8plex); K19(iTRAQ8plex)	2550.43	87.82	0.752572	9	19.4096	0.731545	6	17.4548	0.828566	9	21.012
EAVNVSLQNLLTYPFVK	175	2	1	CDM83497.1	N-Term(iTRAQ8plex); K17(iTRAQ8plex)	2543.47	86.4133	1.01263	51	19.2064	1.07594	59	18.0651	1.00367	60	25.9811
MTAIEELAGMDVLCSDK	45	3	1	gi|50400847	N-Term(iTRAQ8plex); C14(Carbamidomethyl); K17(iTRAQ8plex)	2491.28	88.4533	0.842199	15	10.6187	0.798639	15	11.2273	0.899912	15	11.9946
AIELADPMENAGAALIR	23	3	1	BAJ93636.1	N-Term(iTRAQ8plex)	2059.12	86.18	1.20945	9	19.1646	0.949376	6	37.4878	1.08116	8	20.1664
ALDLVEFTGTVTQAIPGPR	11	2	1	XP_020183759.1	N-Term(iTRAQ8plex)	2289.28	77.01	1.25665	3	4.29159	1.15798	3	0.719413	1.04444	5	14.2441
VLALPTACGQSASVLNK	13	1	1	XP_020171825.1	N-Term(iTRAQ8plex); C8(Carbamidomethyl); K17(iTRAQ8plex)	2337.33	74	1.10533	4	7.51395	1.05178	5	14.6374	0.99546	4	15.5918
FAAVPSGGGGVAVSAAAPAAGGAAAPAAESK	39	1	1	gi|582044922	N-Term(iTRAQ8plex); K31(iTRAQ8plex)	3146.71	90.4267	0.874388	13	13.5201	0.986583	12	7.21618	0.979797	14	12.504
AASAAGTVMTLSSWATSSVEEVASTGPGIR	7	3	1	EMS55513.1	N-Term(iTRAQ8plex)	3198.62	77.87	0.947598	4	7.4338	1.0672	2	4.89758	0.965437	1
ALLNESNDFVADK	7	1	1	CBG02742.1	N-Term(iTRAQ8plex); K13(iTRAQ8plex)	2044.12	59.1933	1.05855	3	9.7785	0.968026	3	35.702	0.728821	1
SATITEASPADEPAADVEEK	13	1	1	AAM92706.1	N-Term(iTRAQ8plex); K20(iTRAQ8plex)	2639.35	82.9067	1.15319	3	4.60652	1.08512	6	15.5817	1.02556	4	15.3516
FSNLEVDLPAMMAQK	30	3	1	BAK03695.1	N-Term(iTRAQ8plex); K15(iTRAQ8plex)	2302.24	72.8467	0.995088	13	17.0999	0.85938	10	14.3749	0.923421	7	9.10028
DAVPYGTSSYGPSYDSSGASADPSVR	1	3	1	XP_020155666.1	N-Term(iTRAQ8plex)	2897.35	85.68	0.769866	1
SSDGEEFEVEEAVAMESQTIR	11	3	1	CAE53885.1	N-Term(iTRAQ8plex)	2647.24	82.44	1.0752	3	11.594	1.10803	4	5.66873	1.01954	4	5.58619
GPAPLSLALVHADVDDGK	25	2	1	gi|68566191	N-Term(iTRAQ8plex); K18(iTRAQ8plex)	2383.34	88.3567	1.04059	9	16.7322	0.978047	10	12.5573	0.949508	6	17.8537
VENWTAQPVASAPPAAEAR	3	1	1	XP_020162385.1	N-Term(iTRAQ8plex)	2269.2	79.5833	1.15559	1		0.998244	1		1.02414	1
KGVTTIIGGGDSVAAVEK	42	3	1	gi|129915	N-Term(iTRAQ8plex); K1(iTRAQ8plex); K18(iTRAQ8plex)	2614.53	77.9167	0.93258	13	13.5857	1.01319	14	19.55	0.98035	15	21.8122
ELQDIIAILGLDELSEEDR	4	19	1	AIG90927.1	N-Term(iTRAQ8plex)	2475.32	101.187	1.09768	2	5.7042	1.01388	1		1.08449	1
QFGYIVLTTSAGIMDHEEAR	56	1	1	ADK87348.1	N-Term(iTRAQ8plex)	2542.3	81.7767	1.03874	17	11.0437	1.01211	17	14.1885	1.02577	22	13.221
GVSLLLPSDVIIADK	86	3	1	gi|129915	N-Term(iTRAQ8plex); K15(iTRAQ8plex)	2148.31	77.65	1.01966	30	10.8245	0.97636	28	21.4442	0.94553	28	20.5848
AAVTTTLAGSTAALTTLFGK	4	1	1	AAS19466.2	N-Term(iTRAQ8plex); K20(iTRAQ8plex)	2503.47	47.5433	1.1307	1		0.976571	2	6.79112	1.00811	1
AGSVFDNILICDDPEYAK	13	2	1	EMS48115.1	N-Term(iTRAQ8plex); C11(Carbamidomethyl); K18(iTRAQ8plex)	2635.36	68.3867	1.03855	5	12.1427	0.939165	3	11.2431	1.03681	5	14.6215
GGLATPVGGGVSSLNLQLR	15	2	1	XP_020198469.1	N-Term(iTRAQ8plex)	2100.22	87.4233	1.00754	4	6.7563	0.94987	6	10.1965	0.971244	5	20.2897
GIVDSLFQAPTGDGTHEAVLSSYEYVSQGLK	133	3	1	XP_020172225.1	N-Term(iTRAQ8plex); K31(iTRAQ8plex)	3877.02	83.0167	0.953092	51	22.2224	0.997621	47	16.2937	1.02613	34	12.9842
EMLSLIEGLLESTPTVSSGAR	4	3	1	BAJ97367.1	N-Term(iTRAQ8plex)	2494.34	89.3233	1.30149	1		1.21337	2	4.53614	1.24571	1
QDYQLIDITDDGYVSLLTESGNTK	27	3	1	ABB29983.1	N-Term(iTRAQ8plex); K24(iTRAQ8plex)	3296.72	73.3667	0.810512	7	20.4392	0.93612	11	20.4202	0.935493	9	10.2945
SINPDEAVAYGAAVQAAILTGEGNEK	23	3	1	XP_020177775.1	N-Term(iTRAQ8plex); K26(iTRAQ8plex)	3196.7	84.2367	0.900324	9	9.88896	0.949486	5	8.09906	0.876473	9	20.5369
TVLIMELINNIAK	42	12	1	AIG90927.1	N-Term(iTRAQ8plex); K13(iTRAQ8plex)	2080.26	77.4333	0.96452	15	10.9653	1.00334	15	10.7484	0.98551	12	12.293
EEGEIADDGDGSSAAAAGR	8	1	1	CDJ26525.1	N-Term(iTRAQ8plex)	2081.95	76.1367	1.0942	3	12.3362	1.02164	3	17.9642	1.0893	2	32.9385
VENQDAIDACMVGMLADPK	12	2	1	gi|50400847	N-Term(iTRAQ8plex); C10(Carbamidomethyl); K19(iTRAQ8plex)	2685.36	78.4567	0.855991	3	7.79506	0.845128	6	9.01776	0.886675	3	21.8336
AHGLAPEIPEDLYFLIK	85	4	1	CAX07611.1	N-Term(iTRAQ8plex); K17(iTRAQ8plex)	2534.46	70.5833	0.938323	28	6.60971	0.939397	27	9.5264	0.978394	30	8.28901
DAISTENAYEGPQFSDLDESLQK	1	1	1	XP_020177943.1	N-Term(iTRAQ8plex); K23(iTRAQ8plex)	3165.58	84.7	0.937835	1
FVFPGSLGLDDPNVNPFVTDEAR	10	1	1	BAJ94239.1	N-Term(iTRAQ8plex)	2810.44	85.0567	1.08119	4	6.44472	1.08942	3	4.1869	0.96739	3	12.5242
VSPQPGVPPEEAGAAVAAESSTGTWTTVWTDGLTSLDR	23	17	1	BAA00146.1	N-Term(iTRAQ8plex)	4145.09	87.49	0.861653	12	25.7019	0.83083	5	12.7812	0.758161	5	2.02946
VGPPPPLSGGLPGTDNSDEAR	73	3	1	BAJ90882.1	N-Term(iTRAQ8plex)	2337.2	88.9233	1.00086	25	26.896	1.01639	24	19.2896	1.02012	23	20.8656
TAENFANFTGEQGYPGGK	45	3	1	XP_020200697.1	N-Term(iTRAQ8plex); K18(iTRAQ8plex)	2496.26	89.2333	1.03496	18	10.4243	0.961695	12	18.2766	0.953017	15	7.81976
ESLGLGEDVQLLSDGNLELTR	16	1	1	BAJ89847.1	N-Term(iTRAQ8plex)	2562.36	82.58	1.00595	5	22.8106	1.01173	4	6.42609	1.04489	7	13.7392
AITLPGQGEIMDMMSIADPDAVHAVR	14	3	1	BAJ86306.1	N-Term(iTRAQ8plex)	3042.54	86.11	1.09527	5	26.576	1.10472	6	6.51483	1.09615	3	1.90114
LTPVSWLLLDSVAVDGHPNQTPIVLAATSR	12	1	1	EMS57229.1	N-Term(iTRAQ8plex)	3474.93	88.98	1.17587	3	8.81551	1.13335	5	18.3413	1.27852	4	12.5746
ETINSASSITQGLTSELLDGQR	8	3	1	XP_020148725.1	N-Term(iTRAQ8plex)	2624.38	55.6767	0.940996	3	1.71856	0.976865	2	33.2054	1.11181	3	1.91333
ADRDESSPYAAMLASQDVATR	12	3	1	EMS48223.1	N-Term(iTRAQ8plex)	2558.26	72.6967	1.02582	5	12.2867	0.937312	3	6.40007	0.935817	4	10.3023
LLATSGVFAADNAADVVTYYR	12	1	1	XP_020199773.1	N-Term(iTRAQ8plex)	2521.35	71.0133	1.01952	2	5.56847	1.2763	5	7.9368	1.02284	5	9.41312
DGIDYAAVTVQLPGGER	130	3	1	EMS63035.1	N-Term(iTRAQ8plex)	2065.09	84.2167	1.06563	42	15.373	1.01904	39	14.8274	1.07688	45	15.6413
LTGTDVGYPGGLWFDPLGYGTGSPEK	108	3	1	CAA59049.1	N-Term(iTRAQ8plex); K26(iTRAQ8plex)	3292.7	84.3567	1.04119	34	14.6516	0.957856	26	23.7439	1.0356	41	15.0351
SLGCPDVEFSPEDAGR	6	2	1	XP_020173334.1	N-Term(iTRAQ8plex); C4(Carbamidomethyl)	2039.97	75.6233	0.977549	3	20.9256	1.00261	1		1.15386	2	9.86515
TDSEGGFESDAVATANVLESSAPVVDGK	59	3	1	gi|131394	N-Term(iTRAQ8plex); K28(iTRAQ8plex)	3360.69	87.59	1.00727	20	22.2898	1.0391	16	14.684	1.0484	21	14.909
GLTAEDMVVLSGSHTLGR	16	1	1	EMS54484.1	N-Term(iTRAQ8plex)	2147.16	90.8667	1.04405	6	4.79865	1.16039	4	2.32649	1.12911	6	5.171
EIIIDVELAAR	230	2	1	gi|548604	N-Term(iTRAQ8plex)	1545.92	75.7867	1.02608	82	20.0494	1.04212	74	20.6835	1.04107	58	17.4669
FVSDGVFYAELNEMLTR	51	1	1	XP_020169630.1	N-Term(iTRAQ8plex)	2295.17	85.3233	1.07887	15	6.7173	1.07685	20	11.2832	1.04542	16	18.7458
MIYDYYASGAEDEWTLQENR	3	2	1	XP_020184729.1	N-Term(iTRAQ8plex)	2758.25	70.0767	0.928106	1		1.22983	1		0.669085	1
GVVEYQQLITQNPIFLER	9	14	1	BAB47091.1	N-Term(iTRAQ8plex)	2451.38	85.7367	1.18141	3	5.74918	0.980821	4	1.20416	1.05099	2	6.60708
LSVSNLDEVILVGGSTR	13	2	1	ADD23344.1	N-Term(iTRAQ8plex)	2063.17	81.2833	1.14189	3	22.2923	1.11121	5	3.13366	1.01188	5	7.34294
AFGASEVIAVDVLDEK	14	1	1	XP_020184945.1	N-Term(iTRAQ8plex); K16(iTRAQ8plex)	2271.27	70.5967	0.976108	7	9.1453	1.01717	4	1.7287	0.883156	3	0.686294
ALAEPVEALLDSASEDTWPAIR	4	5	1	CDM83008.1	N-Term(iTRAQ8plex)	2658.4	94.2433	1.13668	1		1.03167	2	4.42935	1.10321	1
SFVAVGVDPAVMGVGPAVAIPAAVK	13	1	1	BAI66423.1	N-Term(iTRAQ8plex); K25(iTRAQ8plex)	2930.7	74.0833	1.04803	1		0.994881	4	5.50956	1.0521	8	15.8001
DLGSMLTLAVDNPDAAAGK	24	2	1	XP_020177313.1	N-Term(iTRAQ8plex); K19(iTRAQ8plex)	2467.33	77.5867	1.10217	6	20.1383	1.01426	10	10.8203	0.943637	8	21.2274
VVALLDAASFPVLFDTSLVDK	4	1	1	BAJ97490.1	N-Term(iTRAQ8plex); K21(iTRAQ8plex)	2828.63	77.8067	2.37532	1		2.16267	1		2.11629	2	2.65682
LVLEVAQHLGENVVR	139	1	1	EMS51835.1	N-Term(iTRAQ8plex)	1980.16	76.9633	1.10751	44	13.9061	1.11553	48	13.7633	1.08678	47	14.655
LLHEAAGHVVTVELK	11	2	1	EMS50224.1	N-Term(iTRAQ8plex); K15(iTRAQ8plex)	2224.33	62.3667	0.898106	3	0.73212	0.908508	3	5.83087	0.93107	5	5.41762
LNLPILPTTTIGSFPQTVELR	23	1	1	EMS51950.1	N-Term(iTRAQ8plex)	2614.52	84.12	1.21992	7	8.33958	1.23704	7	17.7965	1.2109	9	23.9033
NPEEIPWGEAGADYVVESTGVFTDK	6	2	1	CAZ76054.1	N-Term(iTRAQ8plex); K25(iTRAQ8plex)	3318.67	64.1033	1.28323	2	4.40377	1.08361	2	19.1535	1.21122	2	5.27342
ISQEVVGDLLGEEFK	70	2	1	EMS51115.1	N-Term(iTRAQ8plex); K15(iTRAQ8plex)	2271.27	82.48	0.989804	23	8.5071	0.992375	21	10.3947	1.00664	26	12.0332
AVDGVGPVAWDNNVAR	47	3	1	CAA07474.1	N-Term(iTRAQ8plex)	1944.03	90.37	1.36855	12	15.2175	1.3027	18	17.973	1.24284	17	22.2476
VAMIGFAASLLGEALTGK	140	2	1	CDM85166.1	N-Term(iTRAQ8plex); K18(iTRAQ8plex)	2357.39	83.6867	0.969735	30	17.4327	0.979591	25	21.2185	0.911744	14	11.2659
DLQTEIDDGEVEIPSA	3	1	1	XP_020152021.1	N-Term(iTRAQ8plex)	2035.01	93.145	0.814549	1					0.902011	2	17.3463
DVFAGIDPDLDAQVEFGTFQK	157	1	1	BAB47059.1	N-Term(iTRAQ8plex); K21(iTRAQ8plex)	2920.52	76.3333	1.08467	48	14.3695	1.03952	54	18.6118	1.07223	54	16.7076
IIGLGEIMSGELVEFAEGTR	33	1	1	BAB47031.1	N-Term(iTRAQ8plex); M8(Oxidation)	2441.3	90.22	0.947835	8	7.53888	1.05764	12	7.54647	1.03827	12	10.0303
ENSPLEVIVINDSGGVR	64	2	1	XP_020198005.1	N-Term(iTRAQ8plex)	2102.14	92.4333	1.06664	23	12.532	1.00332	21	10.488	1.03253	20	11.7751
GILPEGVEGYELDPDGGFQVYFPR	2	1	1	BAJ94656.1	N-Term(iTRAQ8plex)	2958.5	76.1	1.06038	1		1.15868	1
QGFQDLGASSLQSAHDLLR	6	3	1	BAJ97420.1	N-Term(iTRAQ8plex)	2347.24	83.7	0.933338	2	13.1239	0.937283	1		1.03625	3	2.83594
ESAPSQPTAADLINVYNIR	8	3	1	EMS50299.1	N-Term(iTRAQ8plex)	2363.25	69.73	1.05183	3	2.57751	1.07925	3	2.25764	1.24673	2	20.7004
DHAPAPAAAAPAPAAAAPK	28	1	1	XP_020176275.1	N-Term(iTRAQ8plex); K19(iTRAQ8plex)	2274.29	73.52	0.824869	9	11.9682	0.905863	11	11.8331	0.988722	8	12.0296
DTNDSDLDASAADLINR	3	3	1	EMS68520.1	N-Term(iTRAQ8plex)	2110.02	56.595	0.960662	2	3.92765	0.955555	1
VDEYITHNMNLTDINK	12	2	1	XP_020193200.1	N-Term(iTRAQ8plex); K16(iTRAQ8plex)	2528.33	71.8467	0.922935	5	4.49648	0.942056	4	3.18854	0.838937	3	1.47338
ALSEVAGAPLPYDSVAAVR	11	2	1	EMS48685.1	N-Term(iTRAQ8plex)	2190.21	90.5167	0.955086	2	2.44643	1.03988	4	13.4987	1.03284	5	9.8966
TISSNDLVVVSPDVGGVAR	3	2	1	BAK07116.1	N-Term(iTRAQ8plex)	2189.2	80.49	0.987162	1		0.982264	1		0.980371	1
GVDLDALLDMSTDDLVQMFPAR	5	1	1	EMS45653.1	N-Term(iTRAQ8plex); M18(Oxidation)	2742.37	79.98	1.03565	1		1.05453	1		1.00596	2	2.35489
AMPSGGLSMDGPPTTLSGTGVDR	5	3	1	BAJ91248.1	N-Term(iTRAQ8plex)	2508.24	75.7367	0.842388	2	13.4476	0.895263	1		0.999687	2	10.9479
DLQTEIDDGEVEIPA	4	2	1	XP_020156097.1	N-Term(iTRAQ8plex)	1947.97	94.7533	0.578365	1		0.68269	2	6.07634	0.667188	1
MAADHAADAEAPAHSAED	5	1	1	BAJ93884.1	N-Term(iTRAQ8plex)	2083.93	76.7433	1.55624	1		1.12962	2	23.4922	1.18992	2	1.83926
ALSEAGLMTESLHFVEVVGSGSR	7	1	1	XP_020182852.1	N-Term(iTRAQ8plex)	2680.39	77.72	1.25873	3	6.26757	1.21217	3	1.33384	1.1089	1
EEDQAAAAHTALQGR	7	3	1	BAK02393.1	N-Term(iTRAQ8plex)	1871.95	79.7333	1.01429	2	1.2129	0.969654	3	18.8502	0.973359	2	8.50151
ILGLGDLGVQGIGIPIGK	21	2	1	BAJ94995.1	N-Term(iTRAQ8plex); K18(iTRAQ8plex)	2328.46	84.2233	0.988805	6	10.1075	0.992471	8	10.6025	0.920708	7	1.65448
LLEQENTDLGYDAAK	15	4	1	XP_020165364.1	N-Term(iTRAQ8plex); K15(iTRAQ8plex)	2288.24	76.7333	0.883802	5	13.9758	0.855712	6	13.259	0.804284	4	9.63735
EAIEINNSVPQGLSSSIFTR	9	3	1	AKE36954.1	N-Term(iTRAQ8plex)	2466.33	75.1067	0.999106	6	22.2647	0.681478	1		0.874662	2	12.896
GVNPDEAVAFGAAVQGSILSGEGGDETK	49	3	1	AGN94840.1	N-Term(iTRAQ8plex); K28(iTRAQ8plex)	3283.7	83.91	1.13812	16	8.3283	1.10482	16	7.94269	0.995477	17	14.4569
LVVDEATNDDNSVVALHPDTMER	14	3	1	BAK08045.1	N-Term(iTRAQ8plex)	2844.4	84.5333	0.900027	3	8.41667	0.967472	5	2.40636	1.0257	6	5.12135
LGVSAASFAPAAAVAAPAAAAAEEAPVEK	12	1	1	BAJ85636.1	N-Term(iTRAQ8plex); K29(iTRAQ8plex)	3216.76	85.6	1.07679	7	22.0882	0.857239	1		1.30227	4	12.9241
AVLQDIAIVTGAEYLAK	18	3	1	gi|134102	N-Term(iTRAQ8plex); K17(iTRAQ8plex)	2383.4	77.48	1.19412	5	4.80739	1.09969	7	16.4336	1.0332	6	14.41
SEVSSLIAELASAAAAER	12	1	1	BAK02088.1	N-Term(iTRAQ8plex)	2079.12	84.3567	1.20453	4	2.96126	1.08846	4	3.43993	1.16349	4	10.6009
AIALECGILTDPNVSEPTIIEGK	2	2	1	XP_020163108.1	N-Term(iTRAQ8plex); C6(Carbamidomethyl); K23(iTRAQ8plex)	3048.68	82.57	1.05044	2	0.723207
AIMTLNDFDEGGDGGDPSACDEVFHR	1	2	1	BAJ99885.1	N-Term(iTRAQ8plex); C20(Carbamidomethyl)	3129.39	82.54	0.937875	1
SAQASSVAVVLASPTGVQEGFK	5	1	1	EMS53149.1	N-Term(iTRAQ8plex); K22(iTRAQ8plex)	2741.54	60.1133	1.01179	2	12.2613	0.930534	2	27.5228	1.12053	1
IAAVPSSVVVLTEETFDSVVLDETK	4	2	1	CBG91907.1	N-Term(iTRAQ8plex); K25(iTRAQ8plex)	3256.81	56.06	1.01416	1		1.06985	1		1.09003	2	10.4931
VIEASDVILEVLDAR	7	3	1	XP_020165137.1	N-Term(iTRAQ8plex)	1946.12	76.9667	1.05508	3	7.18502	1.00075	2	2.53216	1.01393	2	4.49379
NLDSDVLNEVIEISSDEAVETAK	24	4	1	CDM81371.1	N-Term(iTRAQ8plex); K23(iTRAQ8plex)	3098.63	78.0767	0.941678	6	15.0012	1.06732	9	9.81427	0.996749	9	8.47289
WAMLGALGCVFPEVLQK	11	1	1	gi|115793	N-Term(iTRAQ8plex); C9(Carbamidomethyl); K17(iTRAQ8plex)	2527.4	76.1033	1.11314	2	21.8002	1.06678	3	13.7394	0.967537	5	15.2703
FAVALVAAGADGVEWVSLIK	40	1	1	BAJ96477.1	N-Term(iTRAQ8plex); K20(iTRAQ8plex)	2624.55	78.0633	0.910063	14	11.0899	0.926999	13	13.0008	0.901727	12	11.3254
AANIAQTVQVIDFLASR	11	1	1	XP_020156191.1	N-Term(iTRAQ8plex)	2121.2	79.9167	0.938031	3	9.68788	0.946508	4	7.5423	1.02149	4	11.8937
DQVTSPAGTTIAGVHELEK	5	1	1	BAK03374.1	N-Term(iTRAQ8plex); K19(iTRAQ8plex)	2561.4	66.5433	1.01289	2	3.64933	1.01037	1		1.10919	2	5.60706
VSPAIDHLDAYDSNPMQLGMAVVER	4	3	1	AIW06651.1	N-Term(iTRAQ8plex)	3032.51	68.5167	1.05674	2	10.9129	1.1164	1		1.01527	1
AAEEGVLADGGH	3	2	1	XP_020164234.1	N-Term(iTRAQ8plex)	1429.73	54.8267	1.00428	1		0.952591	1		0.881068	1
DLADLVALSGAHTVGR	37	3	1	BAJ96336.1	N-Term(iTRAQ8plex)	1899.06	83.45	1.25865	13	24.4645	1.29619	11	32.4197	1.28586	13	19.5873
NVELVCPGVVSCADITALAAR	3	1	1	EMS50649.1	N-Term(iTRAQ8plex); C6(Carbamidomethyl); C12(Carbamidomethyl)	2519.33	69.2533	0.96075	1		1.05566	1		0.867413	1
NFEGLNLGTMDQANDSGLASYVAGQIDR	4	2	1	EMS55513.1	N-Term(iTRAQ8plex); M10(Oxidation)	3276.57	99.9867	1.19042	1		1.04973	1		1.28598	2	41.86
IFVGGLPSSLTDEEFR	25	1	1	XP_020174066.1	N-Term(iTRAQ8plex)	2071.11	80.4933	1.02779	9	9.82294	1.06247	7	17.0038	1.01527	9	11.9897
ITGQSLATVFQSSQTSLDVLR	6	4	1	XP_020159530.1	N-Term(iTRAQ8plex)	2555.41	82.1433	0.968522	2	1.72688	1.21238	2	11.6332	1.18278	2	2.76169
MYQGAGADMPGGMDEDAPAASGGAGPK	14	1	1	EMS51616.1	N-Term(iTRAQ8plex); K27(iTRAQ8plex)	3117.46	86.9533	0.973647	6	21.1899	0.965294	5	6.57247	0.802831	3	4.44721
IDGLVSGIGTGGTITGSGK	18	1	1	XP_020162192.1	N-Term(iTRAQ8plex); K19(iTRAQ8plex)	2298.32	74.84	0.925974	6	19.3866	1.04548	6	7.79325	0.934058	6	9.84366
ELTSLATPGQVDQTQLER	11	1	1	CDM81679.1	N-Term(iTRAQ8plex)	2290.24	76.3633	0.852126	4	6.59254	0.905292	5	14.7105	0.9626	2	3.57225
GGFADEALAPTESDIDETFQR	5	1	1	CDM82240.1	N-Term(iTRAQ8plex)	2573.23	66.7933	1.14534	2	13.9825	0.977983	1		0.993162	2	9.81804
VNFCPLGACALAGTGLPIDR	9	2	1	BAJ96216.1	N-Term(iTRAQ8plex); C4(Carbamidomethyl); C9(Carbamidomethyl)	2406.27	90.09	1.09476	3	1.53651	1.08966	3	3.95823	1.16979	3	3.77023
EAPVNIGLAAFDLLEEIK	35	2	1	EMS52002.1	N-Term(iTRAQ8plex); K18(iTRAQ8plex)	2550.47	83	1.62022	13	25.1182	1.50774	12	23.0246	1.50476	10	28.3693
KVTITGTSEAIQAAEAMIMQR	8	3	1	XP_020157202.1	N-Term(iTRAQ8plex); K1(iTRAQ8plex)	2857.58	69.0267	0.880667	3	3.89044	0.837844	3	7.91102	0.845681	2	13.2193
DLEPVLYMNPLN	10	10	1	BAP59022.1	N-Term(iTRAQ8plex)	1721.91	81.4767	0.86736	4	6.35054	0.728355	3	4.18362	0.725964	3	13.5991
AIDYLYSGIPESVDAPPVAR	4	1	1	EMS61794.1	N-Term(iTRAQ8plex)	2437.31	64.555	1.10685	2	13.7468	1.03906	2	2.10179
IAPSMLSSDFANLASEAER	8	2	1	BAK03628.1	N-Term(iTRAQ8plex); M5(Oxidation)	2329.17	65.0633	1.08583	2	8.09166	0.991837	2	11.0359	0.997445	4	5.86391
LTPEEMAELESYATAGDVQGER	4	1	1	XP_020181936.1	N-Term(iTRAQ8plex)	2700.3	65.6933	1.1047	1		1.0953	2	17.3405	1.16057	1
LGVLGALEVIDAAR	8	4	1	XP_020191319.1	N-Term(iTRAQ8plex)	1701.03	79.1633	1.1131	4	12.5931	1.12745	2	23.5129	1.02608	2	12.728
HVVFGEVVEGMDVVK	448	1	1	gi|471270462	N-Term(iTRAQ8plex); K15(iTRAQ8plex)	2252.26	86.21	1.00501	151	9.87616	1.00244	151	9.68698	1.01487	146	10.2994
LLEQGDSVIVVDNFFTGR	2	1	1	CDM84875.1	N-Term(iTRAQ8plex)	2313.24	69.875	1.21482	1		1.06239	1
LDYVLALTVDNFLQR	6	3	1	EMS59613.1	N-Term(iTRAQ8plex)	2084.17	75.1633	1.96707	2	13.3597	1.58834	2	15.161	1.76598	2	24.1526
IVTGVPDAIPVIGSPLVELLR	17	8	1	AJV89812.1	N-Term(iTRAQ8plex)	2462.5	72.74	1.17719	6	12.9092	1.03468	5	29.5436	1.0756	6	11.7178
ANALLEFENVVK	30	1	1	ACM43995.1	N-Term(iTRAQ8plex); K12(iTRAQ8plex)	1955.15	83.79	1.00994	9	8.17528	0.969613	11	7.35606	0.900918	10	13.9731
MTEECGEQVQIVGDDLLVTNPTR	4	1	1	BAJ85279.1	N-Term(iTRAQ8plex); M1(Oxidation); C5(Carbamidomethyl)	2924.46	75.03	1.1682	2	0.762573				1.15151	2	5.34706
LLATSGVFAADNATDVVTYR	11	1	1	XP_020199773.1	N-Term(iTRAQ8plex)	2388.28	80.32	0.938508	3	1.69856	0.985599	4	10.3364	1.08831	4	11.6182
LTDSFLDGTSSVYLEELQR	14	2	1	BAJ85565.1	N-Term(iTRAQ8plex)	2477.28	79.07	0.99009	6	7.67336	1.0346	4	11.5446	1.02043	3	6.31014
EGYEGQISANNIEIGVIR	7	1	1	EMS55235.1	N-Term(iTRAQ8plex)	2266.2	89.73	0.862575	3	19.6452	0.84494	2	32.3686	0.890068	2	3.3369
AAVSGLQNQPIVNAVIDGDDIIYR	12	3	1	XP_020192678.1	N-Term(iTRAQ8plex)	2845.54	87.79	1.27074	2	15.7393	1.06547	5	20.5216	0.922201	5	23.7316
LEGNLPLYGFHDPASFVNSIQKPR	10	4	1	XP_020187040.1	N-Term(iTRAQ8plex); K22(iTRAQ8plex)	3307.81	74.66	0.885705	4	7.03568	0.783147	1		0.890194	5	6.09632
TAESSFLVDDAQAGVLK	2	3	1	BAK05932.1	N-Term(iTRAQ8plex); K17(iTRAQ8plex)	2359.3	86.945	1.25508	1		1.29126	1
ALGLDDVDAANMHLAIGR	15	1	1	BAJ91401.1	N-Term(iTRAQ8plex)	2156.14	81.11	1.0195	6	14.0701	0.986512	5	13.1281	0.941615	4	19.9364
TNDSAGDGTTTACVLAR	13	3	1	gi|134102	N-Term(iTRAQ8plex); C13(Carbamidomethyl)	2013.98	83.31	0.997811	3	13.8452	1.06786	6	21.5291	1.06141	4	10.5493
NLAPFDVQTQLLFDNAYYR	28	1	1	AAW52720.1	N-Term(iTRAQ8plex)	2592.34	86.4967	1.07835	8	11.0936	1.04903	8	14.1206	1.23063	12	19.3439
EFFSQFNPVSANIVFEDR	5	2	1	XP_020164394.1	N-Term(iTRAQ8plex)	2450.23	72.3267	0.982158	2	0.0303448	1.15288	2	0.731579	1.36405	1
DGVLETEIQDSDDPR	5	2	1	BAJ97350.1	N-Term(iTRAQ8plex)	1992.97	75.0433	1.09658	2	12.7844	0.997924	2	6.2532	1.04464	1
GLSVNDMVALSGAHTIGQAQCQNFR	4	1	1	CAA59487.1	N-Term(iTRAQ8plex); C21(Carbamidomethyl)	2978.5	67.5233	1.01876	2	7.67024	1.03198	1		1.04538	1
IIVSGGAPLAVAVEEFLR	6	1	1	XP_020187012.1	N-Term(iTRAQ8plex)	2145.26	79.4833	0.975069	2	15.8784	0.937329	2	1.56645	0.909488	2	9.06682
LLVLDEADEMLSR	23	3	1	BAJ95254.1	N-Term(iTRAQ8plex)	1807.98	71.0467	0.961494	7	8.55962	0.935643	9	6.81412	1.03739	7	6.30855
VQLLEIAQVPDEHVNEFK	47	3	1	gi|6136111	N-Term(iTRAQ8plex); K18(iTRAQ8plex)	2716.51	70.8033	1.03052	17	9.52562	0.999305	16	10.4289	1.02019	14	6.84476
GGPISFADLVQIGASQALK	22	1	1	BAJ87776.1	N-Term(iTRAQ8plex); K19(iTRAQ8plex)	2480.44	65.8667	1.05639	7	9.22568	1.07826	8	17.2966	1.02886	7	10.3695
GPVIDEVALVEHLR	24	4	1	BAJ99064.1	N-Term(iTRAQ8plex)	1851.07	74.24	0.989614	8	11.2335	1.15983	7	7.45133	1.08538	9	11.6623
DGYMISSGQPVNEYIDAAVR	22	4	1	XP_020169630.1	N-Term(iTRAQ8plex)	2489.24	86.12	1.13215	8	12.9344	1.19655	8	7.20005	1.14201	6	11.0011
VSDDEVAFLTQGDATDEK	16	1	1	XP_020148641.1	N-Term(iTRAQ8plex); K18(iTRAQ8plex)	2548.29	76.4667	1.22091	5	20.6182	1.07522	6	10.6295	1.12896	5	22.08
FDGALNVDLTEFQTNLVPYPR	44	4	1	ABD92939.1	N-Term(iTRAQ8plex)	2713.41	77.0833	1.15965	7	12.8499	1.24018	7	23.2661	1.13246	7	19.274
DGQLASVAGAALALPFR	4	1	1	BAJ85244.1	N-Term(iTRAQ8plex)	1961.12	77.91	1.02429	2	25.5638				0.967868	2	21.1723
LTYTLDEMEGPLEVGADGTLK	225	2	1	EMS63035.1	N-Term(iTRAQ8plex); K21(iTRAQ8plex)	2860.51	89.5767	1.04922	79	16.1424	1.05102	78	11.7104	1.06566	68	16.9496
TEIMSIFDDLTQDDQDSVR	7	2	1	AEB40165.1	N-Term(iTRAQ8plex)	2532.21	68.63	1.01752	2	9.16335	0.955914	3	1.96472	0.987363	2	20.5142
SIMNSFINDIFEK	6	7	1	EMS67716.1	N-Term(iTRAQ8plex); K13(iTRAQ8plex)	2166.18	90.21	1.11743	2	16.3222	1.12594	2	3.20654	0.997553	2	27.9538
EVQGEAGDDDVEAAAR	6	3	1	ADR00312.1	N-Term(iTRAQ8plex)	1935.92	85.6033	0.977873	2	0.868188	1.09011	2	13.4031	1.05968	2	14.422
SGVAAAVSSDPR	54	2	1	ACF08084.1	N-Term(iTRAQ8plex)	1420.77	82.3433	1.00374	18	7.3236	1.04394	19	14.2679	1.02124	17	12.6105
GLENTDYLCNMDPYAVLK	6	2	1	XP_020146886.1	N-Term(iTRAQ8plex); C9(Carbamidomethyl); K18(iTRAQ8plex)	2724.39	62.2733	0.895062	4	6.25587	0.936931	1		0.752518	1
EGLLVGISSGAAAAAAIK	137	1	1	gi|585032	N-Term(iTRAQ8plex); K18(iTRAQ8plex)	2207.32	88.86	1.03298	43	12.0287	1.03062	41	8.01487	1.04473	53	9.92848
IIGLGEIMSGELVEFAEGTR	21	1	1	BAB47031.1	N-Term(iTRAQ8plex)	2425.31	80.0567	1.09665	6	11.4684	1.00744	8	5.22579	1.00845	7	4.86212
TEAGPAAAPAH	20	1	1	BAJ97593.1	N-Term(iTRAQ8plex)	1296.69	79.3167	1.05121	6	23.1812	0.987305	7	13.0265	0.914041	7	10.2932
IDDPAMAGDEGLLDVVR	4	2	1	XP_020170785.1	N-Term(iTRAQ8plex)	2090.08	63.3667	1.06872	2	4.55215	0.905428	1		1.10851	1
GTIFFTQEGDGPTTVTGSVTGLK	39	2	1	AFF27607.1	N-Term(iTRAQ8plex); K23(iTRAQ8plex)	2921.58	79.9133	0.853364	11	11.403	0.801203	15	20.5726	0.890949	13	16.7588
GLQEEFEEYAEK	6	1	1	XP_020177483.1	N-Term(iTRAQ8plex); K12(iTRAQ8plex)	2080.07	68.88	1.17016	2	15.8172	1.04661	2	2.66377	1.08468	2	7.37322
SFDPSGLEVATPVLLER	3	3	1	BAK01220.1	N-Term(iTRAQ8plex)	2134.17	74.88	1.14686	1		1.0478	1		1.10643	1
DLLIFDAEENLAVALAK	38	1	1	XP_020157772.1	N-Term(iTRAQ8plex); K17(iTRAQ8plex)	2453.42	75.0867	0.940147	11	9.26131	0.961548	14	14.1771	0.911348	13	10.576
LQDDDGDLGELGAHLIGG	3	3	1	XP_020189483.1	N-Term(iTRAQ8plex)	2099.05	67.9567	1.02226	1		1.14726	1		1.04552	1
AQGLSVGSSLVEEDKLELATSLLAK	55	6	1	gi|129915	N-Term(iTRAQ8plex); K15(iTRAQ8plex); K25(iTRAQ8plex)	3471.01	81.5667	1.02547	22	15.6341	0.988838	17	14.5477	1.04419	15	19.0701
VSGPVVVADGMGGAAMYELVR	6	1	1	ABD85016.1	N-Term(iTRAQ8plex); M16(Oxidation)	2398.25	73.1333	1.18959	3	10.1883	0.952921	1		1.17224	1
AVLVDHALTAGPGEAESEATVFSK	11	1	1	BAJ97194.1	N-Term(iTRAQ8plex); K24(iTRAQ8plex)	3007.64	77.2967	0.977724	4	11.4776	1.15348	4	2.85336	0.979851	3	0.329048
NEGGESEEGSSAAGLLEK	10	3	1	XP_020191000.1	N-Term(iTRAQ8plex); K18(iTRAQ8plex)	2372.22	61.1233	0.777413	3	12.1767	0.932112	5	12.2095	0.885422	2	0.723992
APQAAGAIHTDFER	9	5	1	CDM85617.1	N-Term(iTRAQ8plex)	1787.93	66.23	1.02568	3	0.222551	0.92477	2	20.0304	0.948731	4	16.7198
VIEAGANALVAGSAVFGAK	86	2	1	XP_020178759.1	N-Term(iTRAQ8plex); K19(iTRAQ8plex)	2353.35	76.9233	1.00468	27	8.82638	0.972486	31	13.4156	0.999475	28	14.4001
LNLEAVGVEVDQIGAIK	12	3	1	AAQ64632.1	N-Term(iTRAQ8plex); K17(iTRAQ8plex)	2376.4	71.6267	1.03073	7	6.33735	0.964507	2	4.10704	1.04103	3	4.3303
SATNMTEQFAALAALSQNPGQVR	11	3	1	BAJ86306.1	N-Term(iTRAQ8plex)	2709.4	61.8433	1.17413	5	4.54906	1.21136	3	3.29202	1.22584	3	4.56081
QLEETEIDEYVAEIEAEK	8	2	1	EMS67143.1	N-Term(iTRAQ8plex); K18(iTRAQ8plex)	2746.42	60.45	0.884627	3	13.3299	0.921255	2	11.8425	0.960891	3	26.545
GVVQYIYNNQFQPEK	24	2	1	gi|75108545	N-Term(iTRAQ8plex); K15(iTRAQ8plex)	2435.32	70.9667	0.914697	8	14.4577	0.941499	9	13.8073	0.975664	7	9.88195
TPGMAEVDIVDGETGR	6	1	1	BAJ98602.1	N-Term(iTRAQ8plex)	1950.98	58.7033	0.869493	3	7.37666	0.878363	1		0.875965	2	7.83957
GFVYALEGVYDK	13	3	1	BAJ90217.1	N-Term(iTRAQ8plex); K12(iTRAQ8plex)	1969.1	87.3167	1.08776	4	6.45156	1.17224	5	3.89467	1.02689	4	28.5951
ADGFVVQTGDPEGPAEGFIDPSTGK	4	2	1	EMS59167.1	N-Term(iTRAQ8plex); K25(iTRAQ8plex)	3099.58	62.79	1.0698	2	6.43447	1.03131	1		0.872877	1
VTVFNVPVTASQGAADLVTR	12	2	1	BAJ95078.1	N-Term(iTRAQ8plex)	2349.32	79.36	0.969447	5	22.5498	0.925473	4	13.5151	0.953815	3	3.53477
SEQAPTFYGVLLQGIK	20	1	1	EMS66296.1	N-Term(iTRAQ8plex); K16(iTRAQ8plex)	2359.34	71.71	1.14174	6	23.2965	1.12995	8	18.2142	1.1069	6	25.9601
SGVVPSQIGVITPYEGQR	4	3	1	XP_020177561.1	N-Term(iTRAQ8plex)	2191.2	59.1433	1.02431	2	3.45882	1.04206	1		1.05649	1
SAELIGNAIANNPAFVALR	14	3	1	BAK00720.1	N-Term(iTRAQ8plex)	2245.27	77.8633	1.0353	5	4.68709	1.03467	4	3.716	1.0014	5	6.60781
DAVTHLTDAQEWAGGGSMVGAVLGSTK	6	1	1	XP_020149082.1	N-Term(iTRAQ8plex); K27(iTRAQ8plex)	3266.7	59.44	1.09528	3	1.06369	1.06166	2	7.21455	0.914643	1
FALADAGDGMDDANFVTETANAAILR	3	3	1	EMS52255.1	N-Term(iTRAQ8plex)	2973.46	77.55	0.966251	1					1.11517	2	21.1309
DGFVMGEGAGVLVLEELEHAK	1	3	1	EMS61602.1	N-Term(iTRAQ8plex); K21(iTRAQ8plex)	2808.52	79.75	1.12673	1
FAPVGESYASGSEDGTIR	5	2	1	EMS49047.1	N-Term(iTRAQ8plex)	2147.06	74.8433	0.932738	2	1.07907	0.906425	1		0.96113	2	12.2792
DVLDGSSVGFVETIENDLAQLR	4	1	1	CDM84735.1	N-Term(iTRAQ8plex)	2681.4	83.2933	1.23533	1		1.05454	2	15.676	0.961955	1
VDDQSAVAAQPTSGEIR	2	1	1	BAK08275.1	N-Term(iTRAQ8plex)	2048.06	65.415	1.10153	1		0.910263	1
GANMAITGATAMDAPFFR	6	1	1	BAJ90380.1	N-Term(iTRAQ8plex)	2146.07	68.2067	1.18435	2	4.595	1.17413	3	6.27854	1.06425	1
AMLDEYYVGDIDTATIPAR	4	1	1	XP_020184238.1	N-Term(iTRAQ8plex)	2418.22	59.9633	1.06309	1		0.962723	1		1.07691	2	6.13202
DESPNAEPVSAAVTSLQNIDR	2	1	1	CDM81041.1	N-Term(iTRAQ8plex)	2517.28	69.345	0.733003	1					0.903332	1
ALQEAVAPIVAFLSSPQLVQELHADK	3	1	1	XP_020165498.1	N-Term(iTRAQ8plex); K26(iTRAQ8plex)	3382.93	80.82	1.33701	1					1.3513	2	5.6209
AAQDIALAELAPTHPIR	19	3	1	AEQ53933.1	N-Term(iTRAQ8plex)	2091.19	78.0167	1.04646	7	30.0972	0.913026	7	16.6518	0.924001	5	13.1933
SAPQSIWYGPDRPK	76	2	1	EMS46868.1	N-Term(iTRAQ8plex); K14(iTRAQ8plex)	2210.22	80.94	0.995537	26	17.7608	0.926021	23	18.7576	0.943986	26	21.0357
TLDGIQIEMQATDPSEISLDVIK	18	1	1	EMS50122.1	N-Term(iTRAQ8plex); K23(iTRAQ8plex)	3124.7	75.06	1.02342	5	10.7153	1.07181	4	3.35886	1.02782	9	8.06482
GDFADENSAITESDIEETLK	15	3	1	XP_020201445.1	N-Term(iTRAQ8plex); K20(iTRAQ8plex)	2792.4	69.04	1.06114	6	9.49195	1.00673	3	15.7603	1.09978	6	5.27425
DIIVISGGPWFNVPQGNLDSLAPAAQEK	24	1	1	EMS52350.1	N-Term(iTRAQ8plex); K28(iTRAQ8plex)	3544.93	82.2933	1.14631	7	20.3932	1.20948	8	28.5583	0.89102	9	46.9407
GIYPAVDPLDSTSTMLQPR	26	17	1	AIG90927.1	N-Term(iTRAQ8plex); M15(Oxidation)	2381.24	79.33	1.05166	8	13.5734	1.02866	7	27.1985	1.1036	11	11.5358
AAVQAALTSEIAIAAGLVR	16	1	1	EMS61081.1	N-Term(iTRAQ8plex)	2129.27	81.38	1.03123	4	8.18598	1.01737	6	15.303	0.989493	6	11.1097
YGAQCSGITLSPVQAER	6	2	1	CAI77219.2	N-Term(iTRAQ8plex); C5(Carbamidomethyl)	2141.11	75.1667	1.02888	2	4.47797	1.0765	2	19.8848	1.12612	2	26.4122
VFEQDMGFLSSQNEVLLR	11	2	1	XP_020163178.1	N-Term(iTRAQ8plex)	2416.25	67.8633	1.04333	4	18.0502	1.25776	5	11.0663	1.39497	2	33.9607
LASGEVFGQDQPIALK	13	3	1	EMS52743.1	N-Term(iTRAQ8plex); K16(iTRAQ8plex)	2281.3	72.9133	1.04905	5	6.20579	1.02083	5	0.533875	1.05363	3	16.2757
SILSDAGLQSIADVEALPAPPEMK	6	3	1	EMS47869.1	N-Term(iTRAQ8plex); K24(iTRAQ8plex)	3060.7	69.13	1.25641	3	14.4611	0.994219	2	10.8932	1.18345	1
GYWQFDMGDVLVGGK	25	2	1	BAE20413.1	N-Term(iTRAQ8plex); K15(iTRAQ8plex)	2280.19	55.7433	1.00778	9	19.3792	1.04659	6	13.6231	1.06431	10	17.3543
GDLTAVSDPR	13	1	1	XP_020192895.1	N-Term(iTRAQ8plex)	1334.72	64.3433	0.952121	5	16.2737	1.00353	4	7.84113	0.944248	4	10.8934
SNQYETASLVQIEGVNTR	11	2	1	EMS50804.1	N-Term(iTRAQ8plex)	2313.21	70.9367	0.900989	5	13.0796	0.928454	2	5.91166	0.96379	4	8.71967
RLEEGNLDQNELSVAR	3	1	1	EMS50285.1	N-Term(iTRAQ8plex)	2147.14	59.8267	0.69918	1		0.795989	1		0.776656	1
VSALSQVSGVLGSQWGDEGK	11	1	1	XP_020179092.1	N-Term(iTRAQ8plex); K20(iTRAQ8plex)	2612.4	76.76	1.12164	4	5.45546	1.02838	4	2.37093	1.0768	3	6.41724
GEDGQLGHGDAEDR	10	2	1	BAJ88198.1	N-Term(iTRAQ8plex)	1759.82	74.3967	1.07913	3	42.2958	1.08477	4	26.2765	1.19595	3	18.8729
LELDLAEVEMPGLMACR	27	1	1	XP_020185059.1	N-Term(iTRAQ8plex); C16(Carbamidomethyl)	2251.15	72.3533	1.07692	11	20.5755	1.08096	8	12.1915	1.01298	8	20.993
KLASLADLFVNDAFGTAHR	34	2	1	gi|129915	N-Term(iTRAQ8plex); K1(iTRAQ8plex)	2654.49	80.0833	0.918094	12	17.4196	0.866024	13	10.1018	0.916791	9	5.42334
TLTAGQDLTVVDTDVGR	8	2	1	BAK00414.1	N-Term(iTRAQ8plex)	2065.11	80.04	0.965948	3	4.13255	0.985241	2	4.6013	0.957642	3	11.9484
TAMMGVVGMIAPEALGK	110	1	1	EMS56059.1	N-Term(iTRAQ8plex); K17(iTRAQ8plex)	2284.27	85.7533	1.12486	36	15.0341	1.10248	37	11.6415	1.11716	36	15.8846
MIGTDAFQETPIVEVTR	3	2	1	XP_020168960.1	N-Term(iTRAQ8plex); M1(Oxidation)	2227.16	73.0767	1.13645	1		1.15667	1		1.12585	1
IVMDGSPETPLEYIQVQIANVESK	2	2	1	CBL74666.1	N-Term(iTRAQ8plex); K24(iTRAQ8plex)	3268.77	76.625	0.990327	1					0.931532	1
IVSSTGALALTEIPK	19	3	1	BAK03695.1	N-Term(iTRAQ8plex); K15(iTRAQ8plex)	2108.28	80.4167	1.06519	6	5.11488	1.07346	7	6.25119	1.15754	6	8.14477
IHNIGATLVGVDTFGNK	15	1	1	XP_020159324.1	N-Term(iTRAQ8plex); K17(iTRAQ8plex)	2364.36	72.1333	0.93051	6	7.77142	0.911826	4	5.8068	0.993372	5	7.08497
EGSQQIASDLDVTMADANTSHPR	3	3	1	BAJ93674.1	N-Term(iTRAQ8plex)	2747.33	72.2767	1.13132	1		1.00426	1		0.911308	1
ANFLSADDFEPALVPSK	8	1	1	XP_020180689.1	N-Term(iTRAQ8plex); K17(iTRAQ8plex)	2429.33	75.7467	1.05241	4	3.06298	1.05191	1		1.01229	3	7.73227
DAEVYEEDLVDYDEEVENAVDGAAANPSVDVVK	1	3	1	XP_020183629.1	N-Term(iTRAQ8plex); K33(iTRAQ8plex)	4177.02	78.72	1.09208	1
ITTGSLLSLSEQELIDCDR	14	2	1	BAJ90119.1	N-Term(iTRAQ8plex); C17(Carbamidomethyl)	2454.27	78.7733	1.07133	4	5.0651	0.982664	5	18.2437	0.972181	5	10.2471
VWLDPNEVNEISMANSR	19	7	1	XP_020176275.1	N-Term(iTRAQ8plex)	2278.15	67.58	0.709189	7	24.53	0.773694	8	24.2798	0.725982	4	22.6731
FDAGFTESQMLEHMAHLASMNK	17	1	1	CDM83805.1	N-Term(iTRAQ8plex); K22(iTRAQ8plex)	3103.53	71.5533	0.97538	7	14.4483	0.985025	4	3.79859	0.937872	6	5.44395
ADAENLPGPFDGLDVLR	42	2	1	XP_020154683.1	N-Term(iTRAQ8plex)	2103.11	79.5267	1.15989	13	11.5904	1.22076	14	9.94011	1.15597	15	7.35025
SLLALQGPLAAPTLQVLTK	27	1	1	BAK00392.1	N-Term(iTRAQ8plex); K19(iTRAQ8plex)	2542.58	71.25	1.05547	8	6.75592	1.04945	9	10.6821	1.12956	9	22.0662
SGVDSGATLVTGGDK	7	3	1	EMS51754.1	N-Term(iTRAQ8plex); K15(iTRAQ8plex)	1972.08	73.1767	0.975681	2	1.19065	0.917141	3	11.1127	0.888598	2	8.06215
VESEILDVVGASK	48	2	1	XP_020175622.1	N-Term(iTRAQ8plex); K13(iTRAQ8plex)	1954.14	74.1767	1.0053	18	8.06165	1.01229	15	9.63147	0.967514	15	12.7606
VAGGPLGEIVDPLYPGGSFDPLGLAEDPEAFAELK	11	2	1	XP_020183099.1	N-Term(iTRAQ8plex); K35(iTRAQ8plex)	4149.2	74.78	0.945336	5	66.3758	1.08096	4	17.9346	0.769754	2	2.49454
IWMFSGDTDAVIPVTSTR	9	2	1	BAJ99024.1	N-Term(iTRAQ8plex)	2300.19	79.1133	1.30761	2	20.8552	1.37436	3	3.47468	1.21004	4	16.3786
YAMQGNPDLIGTGALER	12	1	1	BAK05969.1	N-Term(iTRAQ8plex)	2110.09	71.07	1.05397	5	10.0444	0.949799	4	18.6327	1.11984	3	5.02757
YLGGSGDPAYPGGPIFNPLGFGTK	101	1	1	EMS56059.1	N-Term(iTRAQ8plex); K24(iTRAQ8plex)	2990.6	80.3067	1.04186	38	23.3497	1.04975	31	19.2647	1.08806	32	31.1615
GGSTGYDNAVALPAGGR	53	9	1	EMS63035.1	N-Term(iTRAQ8plex)	1866.96	79.7267	0.936587	16	11.2171	0.981012	20	17.2541	0.933347	17	12.0661
FNIFSGCPSGQTATIVLR	7	3	1	EMS57178.1	N-Term(iTRAQ8plex); C7(Carbamidomethyl)	2272.21	69.9233	1.09496	3	13.1157	1.07275	2	2.36234	1.12639	2	2.5517
DGTTTAGNASQVSDGAGAVLLMR	2	2	1	EMS60447.1	N-Term(iTRAQ8plex)	2496.27	74.725	1.1553	1		0.804363	1
YAAISQDNGLVPIVEPEILLDGEHGIER	13	2	1	BAJ90789.1	N-Term(iTRAQ8plex)	3351.78	78.01	0.993334	3	0.18219	1.15693	6	18.8884	0.956633	4	13.6508
GNFGNTVVMDDVLTEGTSASSAAVGR	5	2	1	XP_020181073.1	N-Term(iTRAQ8plex)	2859.41	89.68	0.966832	2	8.21692	1.04917	2	14.1084	0.893488	1
DMPDADIDVLPAGSAATLDFR	10	1	1	EMS48066.1	N-Term(iTRAQ8plex)	2494.25	89.3667	1.31652	2	7.01174	1.23107	5	19.948	1.24503	3	2.10464
QAFDEAIAELDSLGEESYK	71	1	1	CAA44259.1	N-Term(iTRAQ8plex); K19(iTRAQ8plex)	2723.4	83.71	0.987891	27	13.5585	1.03348	24	7.1748	0.982006	20	9.52133
LMDIDSEHLGIPDSEYQAIVR	14	5	1	BAJ99542.1	N-Term(iTRAQ8plex)	2705.39	67.49	1.07939	4	3.90734	1.04219	4	15.2851	1.06568	6	7.78482
ITFPGEADEAPDTVTGDIIFVLQQK	4	2	1	XP_020156323.1	N-Term(iTRAQ8plex); K25(iTRAQ8plex)	3312.79	57.0033	0.867925	1		1.07593	1		0.891051	2	10.0492
AGTVEDSGNTAPSSPAGLR	23	1	1	EMS67341.1	N-Term(iTRAQ8plex)	2091.07	88.4267	0.971264	8	14.3888	0.976583	8	13.6308	0.962461	7	6.39597
AVDGITLADVSSVAEK	8	1	1	CDM81679.1	N-Term(iTRAQ8plex); K16(iTRAQ8plex)	2183.23	77.1	0.958311	2	5.89435	0.894924	4	13.2483	0.998792	2	9.4268
GFIFGPPIALAIGAK	24	3	1	BAJ97272.1	N-Term(iTRAQ8plex); K15(iTRAQ8plex)	2080.29	74.85	0.743589	7	8.15375	0.785033	8	19.2408	0.757374	9	26.4852
TANFQSLFLGTCDALLPVMSSR	3	2	1	BAJ95078.1	N-Term(iTRAQ8plex); C12(Carbamidomethyl)	2732.41	75.975	1.2413	2	8.12464				1.10722	1
TEDGIFGTSGGIGFTK	54	1	1	CDM85166.1	N-Term(iTRAQ8plex); K16(iTRAQ8plex)	2195.17	79.5033	1.02519	18	12.8102	0.952698	16	18.0896	1.01845	19	10.2624
LDYVLALTAENFLAR	20	2	1	EMS50632.1	N-Term(iTRAQ8plex)	2013.14	79.09	2.02851	6	32.7319	1.93336	7	82.5839	1.30305	7	31.517
QILIEPIFAQWIQSAHGK	98	2	1	BAB47033.1	N-Term(iTRAQ8plex); K18(iTRAQ8plex)	2687.55	74.92	1.00568	34	22.015	1.00795	27	21.0151	0.986974	35	17.469
QFSAEEISSMVLIK	25	1	1	XP_020200619.1	N-Term(iTRAQ8plex); K14(iTRAQ8plex)	2190.23	63.4	1.14445	7	17.5684	1.1686	8	7.7534	1.13641	10	14.0114
SLSDLAGGGSALGNEASTFLDIAAQNAVTVMLK	7	1	1	XP_020191310.1	N-Term(iTRAQ8plex); K33(iTRAQ8plex)	3830.08	71.9733	0.874051	2	11.0893	0.910289	3	10.2237	0.923404	2	9.58906
AEGLVVADAFVVVDR	44	1	1	CDM86579.1	N-Term(iTRAQ8plex)	1864.06	79.7333	1.12668	16	10.3115	1.11176	16	8.35415	1.09616	12	14.208
GWETENVEEIALK	21	3	1	XP_020187467.1	N-Term(iTRAQ8plex); K13(iTRAQ8plex)	2126.17	77.2633	0.95239	9	10.2902	0.906006	5	9.78226	0.894275	7	15.0176
FDGALNVDVNEFQTNLVPYPR	22	4	1	ABD92930.1	N-Term(iTRAQ8plex)	2712.4	93.22	1.27363	6	22.8843	1.21669	8	11.694	1.36409	8	18.4029
ELGVPNVMHDYLTGGFTANTTLAHYCR	73	1	1	CAA90002.1	N-Term(iTRAQ8plex); C26(Carbamidomethyl)	3341.67	71.62	1.04978	23	11.5521	1.00281	14	7.28474	1.04094	35	16.2352
QAFDEAISELDTLSEESYK	32	3	1	AEQ53933.1	N-Term(iTRAQ8plex); K19(iTRAQ8plex)	2783.42	79.2333	0.848096	9	12.4079	0.833007	10	24.4419	0.868723	13	17.3433
AVTSGDCLLIMGSTK	6	3	1	EMS49802.1	N-Term(iTRAQ8plex); C7(Carbamidomethyl); K15(iTRAQ8plex)	2161.19	72.24	0.89966	2	1.40091	0.903494	2	1.05878	0.895232	2	0.923845
LTGLHETASISDFSWGVANR	32	2	1	CAY33787.1	N-Term(iTRAQ8plex)	2465.28	76.3833	0.986237	12	12.0981	0.997068	11	17.8831	0.987034	9	12.8763
VYGYDINYVIDGEGMR	8	3	1	XP_020146550.1	N-Term(iTRAQ8plex)	2168.07	65.62	1.16306	4	3.62833	1.23699	2	17.4693	1.18153	2	22.526
APFTSGLGLENINVVTQR	6	2	1	BAJ85452.1	N-Term(iTRAQ8plex)	2220.25	93.1467	1.10459	2	0.673099	1.09876	2	7.18145	1.04137	2	12.4094
SGVEEVMGLGELSALEK	16	2	1	BAJ85181.1	N-Term(iTRAQ8plex); K17(iTRAQ8plex)	2356.29	66.02	1.03109	7	9.51536	1.09177	5	12.4188	1.06103	4	6.62585
IINDNFGIIEGLMTTVHAITATQK	6	3	1	CAZ76054.1	N-Term(iTRAQ8plex); M13(Oxidation); K24(iTRAQ8plex)	3224.79	83.45	0.93501	2	11.726	0.920888	1		0.864736	3	1.38269
IAETQENAEEVATYQR	2	3	1	BAJ90466.1	N-Term(iTRAQ8plex)	2156.08	84.17	1.06365	1					0.942356	1
DGVEALGSMGNDAPLAVMSNR	5	2	1	AGT29557.1	N-Term(iTRAQ8plex)	2408.19	80.25	0.947183	2	10.6109	0.818006	2	29.7777	0.883686	1
AGTVDLFAILPGFPDNVR	6	3	1	XP_020149067.1	N-Term(iTRAQ8plex)	2206.22	66.8167	1.1251	2	10.5716	1.08634	2	7.50602	1.09023	2	2.4999
SYQDLDAPGDEVTVLDYR	3	3	1	XP_020157182.1	N-Term(iTRAQ8plex)	2360.16	66.34	0.984197	1		0.988829	2	1.98345
AICIVHNETATGVTNDLHAVR	10	2	1	EMS66805.1	N-Term(iTRAQ8plex); C3(Carbamidomethyl)	2595.37	73.95	0.930765	4	3.14534	0.840374	2	13.7042	0.896327	4	5.32007
ELDYLDGAVSNPK	53	3	1	gi|129915	N-Term(iTRAQ8plex); K13(iTRAQ8plex)	2029.1	76.1733	0.92422	19	5.15526	0.890746	17	10.6204	0.917046	15	12.5879
DELETALIEHEMGDADTIKDIISEVDTDNDGR	1	4	1	ABY59008.1	N-Term(iTRAQ8plex); K19(iTRAQ8plex)	4168.04	77.35	1.05542	1
VAIGQVLLSVR	24	2	1	BAK07136.1	N-Term(iTRAQ8plex)	1458.93	75.09	1.08718	10	11.4642	1.10678	6	12.1556	1.06017	8	15.715
QCGELFEGLETLTDCGGGDGTTAR	4	1	1	XP_020163459.1	N-Term(iTRAQ8plex); C2(Carbamidomethyl); C15(Carbamidomethyl)	2848.31	73.5733	0.977741	1		0.929952	2	1.90072	0.813897	1
LVPFNPEYLDESVMWTESGDVGK	30	1	1	EMS65756.1	N-Term(iTRAQ8plex); K23(iTRAQ8plex)	3220.64	72.8467	1.06916	7	10.7418	1.0196	14	15.2561	1.15044	9	9.84913
IMANPEVAVAFQNPK	7	3	1	BAJ97578.1	N-Term(iTRAQ8plex); K15(iTRAQ8plex)	2237.25	61.7867	1.0078	3	1.47418	0.961271	3	3.1066	0.953921	1
AAVAYEANKPLVVEDVQVAPPQAGEVR	8	1	1	XP_020193200.1	N-Term(iTRAQ8plex); K9(iTRAQ8plex)	3428.91	60.96	0.866597	3	16.9969	0.792017	2	0.430298	0.703292	3	14.3655
SSSAGATSTTAAAAATTTTTTR	5	1	1	XP_020146541.1	N-Term(iTRAQ8plex)	2291.16	46.3767	0.974112	2	5.46037	0.930578	2	10.06	1.18005	1
GLLYLGMGVSGGEEGAR	43	3	1	XP_020187040.1	N-Term(iTRAQ8plex)	1970.03	80.13	1.08712	14	12.4115	1.09891	14	12.1768	1.10056	15	19.0218
IAIGAPGELSHPDTFR	55	1	1	CDM84344.1	N-Term(iTRAQ8plex)	1985.08	72.1533	1.01806	21	11.5539	0.952684	18	18.669	1.00573	16	19.2531
GYTLPLEVMPAGQFEPLYR	7	3	1	XP_020200276.1	N-Term(iTRAQ8plex)	2485.31	72.4467	0.924661	3	1.75859	1.04015	2	1.15214	1.02155	2	15.1662
GISADDMEAVYK	23	2	1	XP_020184068.1	N-Term(iTRAQ8plex); K12(iTRAQ8plex)	1907.01	65.81	0.939475	8	14.8133	0.901962	6	8.99348	0.930476	9	9.55212
MYQGAGAEMPGGMDEDAPASAAGGSSGPGPK	6	3	1	XP_020177775.1	N-Term(iTRAQ8plex); K31(iTRAQ8plex)	3459.62	74.8033	0.701853	2	22.8646	0.935248	1		0.826867	3	23.1803
YDFDNTMGGFYIAPAFMDK	55	3	1	XP_020172225.1	N-Term(iTRAQ8plex); K19(iTRAQ8plex)	2811.37	75.8633	1.06458	21	16.6096	1.06038	18	6.73697	1.0693	16	11.3917
VLYLGPLSGDPPSYLTGEFPGDYGWDTAGLSADPETFAK	17	1	1	EMS51257.1	N-Term(iTRAQ8plex); K39(iTRAQ8plex)	4712.36	70.56	0.873487	5	19.2633	0.778504	5	26.3088	0.999395	7	5.22714
MDDDAQQVVVDK	10	3	1	AAC49404.1	N-Term(iTRAQ8plex); K12(iTRAQ8plex)	1971.04	57.5133	0.747384	3	8.84106	0.812927	3	18.7695	0.886329	4	17.4571
VTEWPDLLQMAAVDLIR	6	1	1	CDM82914.1	N-Term(iTRAQ8plex)	2274.25	71.8733	1.33538	2	11.7907	1.2958	2	11.7783	1.43895	2	24.5279
TMEINPENAIMDELR	34	2	1	ABG57075.1	N-Term(iTRAQ8plex)	2080.04	79.4533	0.915607	12	4.03972	0.93819	10	13.3836	0.953307	12	16.1132
MYQGAGADMEGGMDDDTPAASGGAGPK	7	2	1	EMS52605.1	N-Term(iTRAQ8plex); K27(iTRAQ8plex)	3165.44	79.3033	0.973313	2	8.26715	1.0122	3	14.7664	0.979985	2	14.2107
HVVFGEVVEGMDVVK	50	1	1	gi|471270462	N-Term(iTRAQ8plex); M11(Oxidation); K15(iTRAQ8plex)	2268.25	74.06	0.962537	15	5.77037	0.976755	17	8.75771	1.03318	18	5.70091
TLHGLQAPEPASHTLFNDK	23	3	1	gi|50400847	N-Term(iTRAQ8plex); K19(iTRAQ8plex)	2684.47	65.5	0.826466	8	14.0393	0.791604	7	12.5298	0.833526	8	7.00123
TDGLMGLGGDAQSLISQTAATYGR	11	1	1	EMS66296.1	N-Term(iTRAQ8plex)	2687.36	90.7733	1.26927	2	2.72385	1.02642	5	13.0842	1.0104	4	8.77183
VASPAQAQEVHANLR	41	1	1	CAC14917.1	N-Term(iTRAQ8plex)	1895.04	65.6433	0.915926	15	14.1464	0.887981	14	11.0039	0.917527	12	9.88792
GCAQQLFTVEQWLATDAAPYK	27	1	1	BAJ97172.1	N-Term(iTRAQ8plex); C2(Carbamidomethyl); K21(iTRAQ8plex)	3005.58	76.7567	0.777379	11	21.4888	0.868664	9	11.1173	0.920867	7	14.9581
GFTVTDMVALSGAHTIGQAQCQNFR	5	5	1	EMS51084.1	N-Term(iTRAQ8plex); C21(Carbamidomethyl)	3013.49	74.5033	1.41116	2	14.4459	1.39112	2	2.93083	1.24051	1
AEATDVANAVLDGTDGILLGAETLR	6	3	1	XP_020164287.1	N-Term(iTRAQ8plex)	2789.49	69.0567	1.19493	1		0.965312	2	15.9966
EAGSTMAVVAEQTK	21	2	1	CAC14917.1	N-Term(iTRAQ8plex); K14(iTRAQ8plex)	2030.11	86.23	0.900924	8	7.52273	0.883588	5	11.3407	0.890749	8	11.3278
AGDPEAGGGAALSPTDQVLFSR	5	1	1	XP_020194453.1	N-Term(iTRAQ8plex)	2420.24	81.5733	1.00788	1		1.0003	2	5.88807	0.999734	2	1.98208
VFLDSGDLLLGLQSLK	17	3	1	BAK00720.1	N-Term(iTRAQ8plex); K16(iTRAQ8plex)	2326.4	84.44	0.931292	6	2.7063	0.939499	5	7.77378	0.913786	6	6.74799
DLGPPDQVADALVR	17	1	1	BAJ93986.1	N-Term(iTRAQ8plex)	1769.97	68.2267	1.01104	5	10.7165	0.953197	5	14.2235	0.902248	7	27.4117
ETVEIPATENSTVVWELR	6	2	1	BAK04984.1	N-Term(iTRAQ8plex)	2377.26	75.2667	0.987629	2	10.8432	1.03072	3	7.70233	1.06182	1
IVDILVEQGVVPGIK	43	1	1	BAJ90789.1	N-Term(iTRAQ8plex); K15(iTRAQ8plex)	2187.35	73.9933	1.02286	13	11.4226	0.987864	16	9.34237	1.11727	14	18.9345
GAGYTFGQDISEQFNHTNNLR	1	2	1	BAJ93161.1	N-Term(iTRAQ8plex)	2673.31	76.51	0.750231	1
ISMAGVTTGNVAYLANAIHDVTK	9	3	1	BAJ95933.1	N-Term(iTRAQ8plex); K23(iTRAQ8plex)	2954.64	80.42	0.78766	4	3.09938	0.858918	2	17.2083	0.909746	3	3.26518
AYLPVAELLEGEEIDR	22	1	1	CDM81985.1	N-Term(iTRAQ8plex)	2121.14	74.37	1.05098	8	7.77335	1.0823	8	12.1939	1.04598	6	8.62547
ETTENESANEGYK	43	2	1	CAB58232.1	N-Term(iTRAQ8plex); K13(iTRAQ8plex)	2080.02	69.1733	0.853583	16	9.04916	0.895244	12	11.2889	0.888679	15	13.2508
IQGVWYAQLESN	57	3	1	EMS63035.1	N-Term(iTRAQ8plex)	1711.9	76.53	0.986719	18	17.391	0.932544	18	15.7975	0.986016	21	16.9895
GANMAITGATAMDAPFFR	14	1	1	BAJ90380.1	N-Term(iTRAQ8plex); M12(Oxidation)	2162.06	70.0733	1.05259	4	5.47711	1.19893	5	4.87949	1.18234	5	4.65664
VGDVIESIQVVSGLDNLVNPSYK	5	2	1	EMS59167.1	N-Term(iTRAQ8plex); K23(iTRAQ8plex)	3053.7	76.05	1.07224	2	1.28975	1.07385	1		1.04668	2	6.91224
YTEQGMDEELAYK	15	3	1	BAJ89855.1	N-Term(iTRAQ8plex); K13(iTRAQ8plex)	2185.1	71.95	1.20622	4	5.46552	1.12816	6	10.9405	1.1823	5	7.57156
THAGDAAALNAVFAK	5	2	1	XP_020167034.1	N-Term(iTRAQ8plex); K15(iTRAQ8plex)	2065.17	58.24	0.871583	2	4.28021	0.856757	1		0.906742	2	5.88186
AGEAEQGEELQAPSGWTK	21	1	1	XP_020174976.1	N-Term(iTRAQ8plex); K18(iTRAQ8plex)	2496.29	77.34	0.894616	8	13.1245	0.887388	6	20.5073	0.979756	7	14.8946
GFGFVTMASQPELDDAIAALDGQSLEGR	4	2	1	BAA22411.1	N-Term(iTRAQ8plex)	3199.6	85.7233	0.821643	1		0.948112	1		1.07682	2	11.5382
VLLDGIQVNLLETAK	8	2	1	EMS59935.1	N-Term(iTRAQ8plex); K15(iTRAQ8plex)	2234.36	71.1133	0.895406	3	12.748	0.893903	2	6.14072	0.896354	3	10.7956
EGHLVVIDEGTAAAEGAAAR	2	2	1	XP_020160663.1	N-Term(iTRAQ8plex)	2241.19	68.815	0.976226	1		1.06436	1
SLDVADLVSLSGAHTFGVAHCPAFEDR	16	1	1	CAI47635.1	N-Term(iTRAQ8plex); C21(Carbamidomethyl)	3175.58	86.73	1.17544	4	9.57796	1.35309	6	5.5254	1.36207	6	8.82144
AQVSIYDPQVTEEQIQR	15	1	1	BAJ88568.1	N-Term(iTRAQ8plex)	2308.22	67.2633	1.05562	6	7.26342	1.04451	4	2.44617	1.0762	5	13.9971
IDQSGLTGESLPVTK	29	2	1	gi|50400847	N-Term(iTRAQ8plex); K15(iTRAQ8plex)	2153.23	83.1833	0.884632	9	30.5954	0.926858	9	12.3135	0.87588	11	21.4852
ASLVNDVDDVEEHFPGTLTAIR	31	3	1	BAJ86854.1	N-Term(iTRAQ8plex)	2702.4	73.8333	1.16374	8	18.6194	1.14899	11	20.8608	1.09483	12	13.9272
QINVTCEVQQLLGNNR	46	15	1	AIG90927.1	N-Term(iTRAQ8plex); C6(Carbamidomethyl)	2190.16	82.2033	1.0465	13	12.8334	1.11699	19	13.2751	1.06379	14	16.0081
EIVQSIVAQAVAQETR	9	3	1	CDM82669.1	N-Term(iTRAQ8plex)	2046.16	75.4333	1.13173	3	2.10773	0.94737	1		0.993351	5	1.71619
FIGDNQGFVLGNDGVLLR	23	3	1	XP_020163505.1	N-Term(iTRAQ8plex)	2238.22	83.72	1.08621	9	9.59076	1.08944	7	10.8198	0.981588	7	5.15615
SVAAELFAASPDDLETTYEAVR	8	1	1	CBH32545.1	N-Term(iTRAQ8plex)	2659.34	83.235	1.23158	1		1.04532	7	2.91056
TNPTTSPPGXSTIEEK	86	16	1	AIG90927.1	N-Term(iTRAQ8plex); X10(A); K16(iTRAQ8plex)	2238.2	71.33	0.99491	12	14.4395	0.985892	17	14.9253	0.917328	14	25.0955
ISVTGAGGFIGSHIAR	11	2	1	XP_020180904.1	N-Term(iTRAQ8plex)	1847.05	74.0167	1.09647	4	6.87048	1.04712	4	3.52865	1.15945	3	2.44778
AVPCEDLVPLVADLLVER	9	1	1	ACL13515.1	N-Term(iTRAQ8plex); C4(Carbamidomethyl)	2312.29	72.12	0.940874	4	8.33224	0.86287	3	24.3046	0.760334	2	13.4245
TDVIQALGGVEGILEHTLFK	2	5	1	XP_020159010.1	N-Term(iTRAQ8plex); K20(iTRAQ8plex)	2748.57	87.725	1.31324	1		1.16149	1
TEGGQEYAEFLHAPR	8	1	1	XP_020149581.1	N-Term(iTRAQ8plex)	2009.01	74.8733	1.06547	2	10.5946	0.98475	4	3.02151	1.1385	2	6.82544
LHPGGPFDPLGLATDPDQAALLK	68	2	1	XP_020195129.1	N-Term(iTRAQ8plex); K23(iTRAQ8plex)	2951.64	73.8067	1.06988	23	14.7065	1.0265	18	24.5292	0.993201	27	23.9699
AAMVSMGNISPLTGTQGQVR	13	1	1	CAA59487.1	N-Term(iTRAQ8plex)	2322.22	77.2167	1.0171	4	9.55145	1.07186	6	20.044	1.05299	3	6.0981
DILLLDVAPLTLGIETVGGVMTK	20	3	1	AGN94840.1	N-Term(iTRAQ8plex); K23(iTRAQ8plex)	2976.76	86.5967	1.15022	7	8.46208	1.06412	8	6.81315	1.14759	5	9.06784
LPSTANPAAADMVDR	18	1	1	XP_020147440.1	N-Term(iTRAQ8plex)	1832.95	69.77	0.937385	6	19.5699	0.86247	5	18.582	0.929349	7	10.8918
YTEDMELDDAIHTAILTLK	13	1	1	EMS55235.1	N-Term(iTRAQ8plex); K19(iTRAQ8plex)	2800.5	59.9167	0.929196	5	5.99612	0.997822	3	6.71408	0.993431	5	5.78207
LEEIDMLQEVTK	23	2	1	EMS64088.1	N-Term(iTRAQ8plex); K12(iTRAQ8plex)	2056.15	71.2533	1.01744	7	9.13731	0.990834	9	14.921	1.09878	7	14.8428
VFVHVPSEIAAHEVEEIGVEHLLR	22	2	1	BAJ95452.1	N-Term(iTRAQ8plex)	3013.65	68.97	0.992315	7	6.36494	1.06931	9	10.1576	0.952782	6	7.29336
AASDTADAAMK	3	1	1	XP_020150225.1	N-Term(iTRAQ8plex); K11(iTRAQ8plex)	1659.88	66.51	1.03138	1		1.08038	1		1.33757	1
FLPGGAGEAVDVTGNR	5	1	1	EMS57097.1	N-Term(iTRAQ8plex)	1863.99	57.1267	1.06085	2	6.07063	0.984213	2	1.83774	0.997652	1
SFSGVDVCDDAHPQCPK	36	4	1	ABY49937.1	N-Term(iTRAQ8plex); C8(Carbamidomethyl); C15(Carbamidomethyl); K17(iTRAQ8plex)	2527.22	67.8833	1.13976	9	13.2202	1.1072	9	10.929	1.11792	18	7.82226
TVPDALTSAEVDELITANR	2	1	1	DAA79903.1	N-Term(iTRAQ8plex)	2319.24	70.63	1.00924	1					1.11466	1
GFQVAPAELEALLITHPEIK	19	4	1	CDJ26623.1	N-Term(iTRAQ8plex); K20(iTRAQ8plex)	2784.62	72.9733	0.981939	5	4.17347	1.01924	8	6.32974	1.07465	6	7.27484
ANLTLLEAQLPEGK	5	1	1	CDM86461.1	N-Term(iTRAQ8plex); K14(iTRAQ8plex)	2105.25	72.51	0.868578	2	4.25761	0.785217	2	20.2063	0.763016	1
VESGTQPDIDLATITDR	4	3	1	XP_020188325.1	N-Term(iTRAQ8plex)	2135.11	55.6367	1.02777	1		1.05471	2	8.0957	1.06843	1
GCFYTTSGGLQSFEHPLNELK	5	3	1	BAJ94066.1	N-Term(iTRAQ8plex); C2(Carbamidomethyl); K21(iTRAQ8plex)	2993.53	48.66	0.905158	3	4.66141	0.886907	1		0.948717	1
VLQNDIDLLNPPAELEK	72	1	1	CAA59732.2	N-Term(iTRAQ8plex); K17(iTRAQ8plex)	2529.45	70.1733	0.855088	26	16.9675	0.812163	21	15.272	0.803005	25	14.6269
VVIDQAIAYVDSLK	14	3	1	EMS54507.1	N-Term(iTRAQ8plex); K14(iTRAQ8plex)	2142.25	70.2967	1.00045	6	16.1672	1.05361	3	3.52005	0.960791	5	2.81109
VLLLGGGSLLAYVSATASPDLLPIK	16	1	1	XP_020196787.1	N-Term(iTRAQ8plex); K25(iTRAQ8plex)	3076.85	63.7967	0.99516	7	17.9355	0.92766	5	3.73563	0.907294	4	18.9176
VAGASAEMLDSAAK	13	1	1	EMS49685.1	N-Term(iTRAQ8plex); K14(iTRAQ8plex)	1929.07	79.4	0.902297	3	10.4641	0.772144	5	14.211	0.879842	5	10.1851
YTIGGDLGGGEGHTGWVSCVR	6	2	1	CDM83867.1	N-Term(iTRAQ8plex); C19(Carbamidomethyl)	2482.21	69.07	1.08199	2	8.2819	1.10597	2	4.26198	1.06127	2	14.3161
VFVGGISYGTDDQSLADAFSNYGQVVESK	3	2	1	XP_020175791.1	N-Term(iTRAQ8plex); K29(iTRAQ8plex)	3661.85	55.02	0.996882	1					1.13212	2	5.14856
VFIMDNCEELIPEYLSFVK	8	2	1	ABG57075.1	N-Term(iTRAQ8plex); C7(Carbamidomethyl); K19(iTRAQ8plex)	2954.56	74.99	0.782276	5	4.21847	0.749965	1		0.763031	2	2.90044
GEEVVSMTVEGPPPPDESR	4	3	1	XP_020156266.1	N-Term(iTRAQ8plex); M7(Oxidation)	2332.13	66.705	0.975899	2	12.087	1.02753	2	4.07503
VTSQVPWFGIEQEYTLMQR	21	1	1	CAY33787.1	N-Term(iTRAQ8plex)	2616.35	75.8667	1.13389	7	9.3071	1.09323	5	10.3825	1.17163	9	8.51032
APELQEEAVYGLTEVLR	17	3	1	BAJ85916.1	N-Term(iTRAQ8plex)	2221.21	70.6667	1.03838	5	2.28231	1.16781	7	18.451	1.39177	5	16.095
AALFYDNSLSGEDIYDPFLR	9	2	1	BAJ84958.1	N-Term(iTRAQ8plex)	2610.31	68.7033	1.03342	4	14.1777	0.882734	3	17.7656	0.873574	2	17.8623
DVSGEGVQQALLK	1	8	1	BAJ98835.1	N-Term(iTRAQ8plex); K13(iTRAQ8plex)	1952.14	74.97	0.69032	1
DLTEEFVGEYIYPCLR	11	2	1	XP_020149777.1	N-Term(iTRAQ8plex); C14(Carbamidomethyl)	2308.15	66.2633	1.06238	3	2.83369	1.12189	4	15.9797	1.12576	4	5.56543
LIWSTQFENFLAQK	16	3	1	BAJ85565.1	N-Term(iTRAQ8plex); K14(iTRAQ8plex)	2333.32	68.5233	1.0503	4	2.00396	1.01899	5	6.88237	1.0427	7	6.2759
TNVIGTLNMLGLAK	13	2	1	EMS54364.1	N-Term(iTRAQ8plex); K14(iTRAQ8plex)	2053.24	63.5333	1.1323	4	5.79188	1.14163	4	1.17218	1.0486	5	6.12298
VATNAADGSVPFSEQTISQALATAR	5	3	1	XP_020188211.1	N-Term(iTRAQ8plex)	2809.47	78.685	0.9411	2	4.39491				1.04934	3	3.81834
DVVSFLSWAAEPEMEER	14	4	1	EMS57629.1	N-Term(iTRAQ8plex)	2299.12	80.7167	1.00629	6	7.68216	1.10292	4	10.7224	0.854972	4	14.9826
AAGMNLDGVEFLWSSEEINR	5	3	1	BAK05692.1	N-Term(iTRAQ8plex)	2542.25	70.2267	1.21574	1		1.15891	1		1.20637	3	6.34109
AAQDSSEASSGSVVK	10	1	1	CDM84272.1	N-Term(iTRAQ8plex); K15(iTRAQ8plex)	2031.08	70.6133	0.944603	3	47.4228	0.963293	3	45.9639	0.920281	4	27.0993
SFIADDDEDDNEDDVR	4	3	1	XP_020198004.1	N-Term(iTRAQ8plex)	2173.93	68.6367	0.897242	1		1.02293	2	8.59806	1.13453	1
YNPDTLDESVLWTESR	13	5	1	BAK03652.1	N-Term(iTRAQ8plex)	2229.1	74.8833	1.10465	3	4.48551	0.993862	4	11.4555	0.905618	6	5.88908
AAVTPAFVGQFPGVNGLGISAAR	11	4	1	EMS51159.1	N-Term(iTRAQ8plex)	2504.41	73.7633	1.15995	4	18.3297	1.32499	2	22.1112	1.17951	5	23.436
IVIDQALAYVDSLK	6	1	1	XP_020177105.1	N-Term(iTRAQ8plex); K14(iTRAQ8plex)	2156.28	71.6833	0.755887	2	0.0592576	0.784797	3	0.216591	0.84341	1
DLVDEIAESLAK	21	3	1	XP_020191000.1	N-Term(iTRAQ8plex); K12(iTRAQ8plex)	1911.09	66.5133	1.19609	7	6.15971	1.20672	7	11.4613	1.19373	7	28.2671
DPNTGMLVTEPPVMFYGR	8	2	1	XP_020176563.1	N-Term(iTRAQ8plex)	2328.17	69.3667	1.14455	2	5.33326	1.13506	3	13.6269	1.04738	3	10.1471
AILSEFTEIPVENR	31	3	1	XP_020170497.1	N-Term(iTRAQ8plex)	1922.06	79.1533	1.00663	11	21.5942	0.984465	12	19.7727	1.00844	8	5.07277
LDLEEQLANASQENK	9	1	1	CDM83821.1	N-Term(iTRAQ8plex); K15(iTRAQ8plex)	2310.24	64.49	0.896428	4	3.27419	0.787833	4	13.2761	0.836934	1
WAMLGAAGFIIPEALNK	16	2	1	XP_020195129.1	N-Term(iTRAQ8plex); K17(iTRAQ8plex)	2410.37	73.8733	1.06354	5	5.55687	0.958202	6	16.0665	1.04441	5	10.4663
LVYQTALMESGFNLPDPK	20	2	1	EMS56078.1	N-Term(iTRAQ8plex); K18(iTRAQ8plex)	2631.44	62.68	1.071	5	9.50762	1.04572	7	10.7064	1.02551	8	5.17216
LCQAIHDMPISSLVIGSR	8	1	1	XP_020165534.1	N-Term(iTRAQ8plex); C2(Carbamidomethyl)	2301.24	57.14	0.992559	2	7.25949	0.787326	2	67.2651	1.09678	4	11.1931
ATGLAADEGAGGK	9	1	1	BAJ97573.1	N-Term(iTRAQ8plex); K13(iTRAQ8plex)	1725.97	63.5567	0.840967	3	5.79213	0.986684	2	1.10584	0.921043	4	20.9871
WVDFFNPDSQSVEWATPWSR	5	6	1	XP_020200697.1	N-Term(iTRAQ8plex)	2758.33	84.9867	1.00819	2	29.8649	0.820981	2	8.44459	0.840825	1
EKPSVGTVVAVGPGGLGDDGSR	9	1	1	BAJ93264.1	N-Term(iTRAQ8plex); K2(iTRAQ8plex)	2662.46	78.2267	1.03699	3	40.3103	1.09537	3	5.11791	0.930813	3	10.5693
LVVIVDVVDQNR	133	6	1	XP_020158347.1	N-Term(iTRAQ8plex)	1672.99	70.65	1.01044	51	8.73194	1.00051	42	8.61207	0.999635	38	17.7933
VLEQLSGQSPVFSK	38	3	1	gi|582044896	N-Term(iTRAQ8plex); K14(iTRAQ8plex)	2127.23	75.77	0.941801	11	6.02537	0.924221	14	13.62	0.934317	13	8.68411
DGGTYIEAIFPGSSAEQTGK	10	2	1	AGH18694.1	N-Term(iTRAQ8plex); K20(iTRAQ8plex)	2636.37	67.0633	0.981674	2	5.72379	1.03735	4	16.5682	1.0067	4	10.0214
VADFFDSAVNLALK	23	2	1	CAM82616.1	N-Term(iTRAQ8plex); K14(iTRAQ8plex)	2118.21	92.8267	0.983282	6	22.5051	0.970314	7	4.64658	0.977172	10	3.97677
VQLGNITVDMVLGGMR	23	2	1	XP_020157391.1	N-Term(iTRAQ8plex)	2007.11	69.97	1.0233	9	7.26619	0.99987	6	5.15274	1.01781	8	11.8026
VFGEGYVSTGGFETTK	10	4	1	AAL40895.1	N-Term(iTRAQ8plex); K16(iTRAQ8plex)	2287.21	49.1133	0.915903	3	4.68536	0.965934	4	5.22795	0.979784	3	0.127154
HSGNISLDDVIEIAK	19	2	1	XP_020156097.1	N-Term(iTRAQ8plex); K15(iTRAQ8plex)	2219.26	57.96	1.01678	6	3.91295	1.03354	6	11.3969	0.966235	7	8.77919
ANLGMEVMHER	62	5	1	CAB58232.1	N-Term(iTRAQ8plex)	1590.8	75.2867	0.933933	19	11.8458	0.980196	20	18.2012	0.991458	23	15.9223
VESEILDVVGAAK	21	1	1	XP_020175622.1	N-Term(iTRAQ8plex); K13(iTRAQ8plex)	1938.14	72.3533	0.996458	8	15.2634	0.980843	7	20.8317	0.955863	6	12.5278
VLVVANPANTNALILK	42	3	1	XP_020157252.1	N-Term(iTRAQ8plex); K16(iTRAQ8plex)	2258.41	78.5367	0.793598	13	44.3027	0.85458	15	22.1319	0.865925	14	21.3812
AIVAANIGVTPSNDGEVIR	18	2	1	BAJ90140.1	N-Term(iTRAQ8plex)	2200.24	75.08	0.952439	5	3.23937	0.942984	6	11.2718	0.915607	7	8.77737
MDQANDSGLASYVAGQIDR	7	3	1	XP_020184729.1	N-Term(iTRAQ8plex)	2315.13	78.0167	0.916109	2	20.0609	1.1975	2	6.15079	0.921577	3	28.0652
AAVVLISDVYGFEAPNLR	16	2	1	BAJ98176.1	N-Term(iTRAQ8plex)	2238.25	77.6733	0.903391	6	15.4256	0.836902	5	19.2736	0.901203	5	7.16694
LQPHGEALTFEDGNVTLVESR	5	2	1	EMS66136.1	N-Term(iTRAQ8plex)	2616.36	57.1367	0.981724	2	2.4034	0.971796	2	21.2053	0.956431	1
EGDHVLLPEYGGLEVK	17	3	1	XP_020169444.1	N-Term(iTRAQ8plex); K16(iTRAQ8plex)	2363.31	54.9267	0.977017	5	13.2543	1.02966	6	13.9518	0.807249	6	14.066
LGVPAAVWAGGANAPLSAAELLPPGHPDPSVLER	14	1	1	BAJ96291.1	N-Term(iTRAQ8plex)	3633.97	62.4967	1.56961	3	20.1979	1.22109	7	16.4611	1.47506	4	4.36351
GVNPWIEVDGGVSPK	23	2	1	XP_020178759.1	N-Term(iTRAQ8plex); K15(iTRAQ8plex)	2162.22	83.76	1.06915	7	7.49032	0.932377	7	8.3648	0.893753	9	11.5402
FSGPLASTSVSTNAK	9	1	1	BAJ98727.1	N-Term(iTRAQ8plex); K15(iTRAQ8plex)	2075.16	59.91	0.930449	3	5.01743	0.979138	2	2.65851	0.941262	4	2.14004
IQNVADVVLGDSSER	8	3	1	BAK07415.1	N-Term(iTRAQ8plex)	1906.02	62.3867	1.14635	3	1.50731	1.13326	2	14.7627	1.0986	3	15.8115
IVAVAAFPGLVTDDDISQR	4	3	1	XP_020146349.1	N-Term(iTRAQ8plex)	2291.26	67.8167	1.02819	1		1.21651	1		0.998578	2	3.54827
DVEGATTQWDDIQR	5	4	1	EMS49090.1	N-Term(iTRAQ8plex)	1937.96	53.3233	1.05807	2	9.72444	0.985602	2	0.11881	0.890909	1
FLGMEQLLVENPELR	8	1	1	XP_020195026.1	N-Term(iTRAQ8plex)	2092.15	61.6867	1.09428	2	4.55396	0.935851	3	14.1988	0.913897	3	0.359256
EAVNVSLQNLNTYPFVK	61	1	1	XP_020158822.1	N-Term(iTRAQ8plex); K17(iTRAQ8plex)	2544.48	63.6733	1.05281	24	16.372	1.05552	18	15.5524	1.01008	19	13.6661
SEAFAASGLDYTDIPNAQIR	9	1	1	XP_020166760.1	N-Term(iTRAQ8plex)	2443.25	71.6667	0.913595	4	6.79747	0.964447	3	4.1422	0.941001	2	20.8056
EYGITAESVIAAAK	18	1	1	CAY37266.1	N-Term(iTRAQ8plex); K14(iTRAQ8plex)	2031.15	67.7033	0.938596	7	7.37002	1.04749	5	12.6798	0.946382	6	12.1065
ANLGMEVMHER	54	5	1	CAB58232.1	N-Term(iTRAQ8plex); M5(Oxidation)	1606.8	76.1167	0.933037	19	9.9885	0.922456	16	7.00705	0.902466	19	6.93872
VFIMDNCEELIPEYLSFVK	14	2	1	ABG57075.1	N-Term(iTRAQ8plex); M4(Oxidation); C7(Carbamidomethyl); K19(iTRAQ8plex)	2970.56	64.5267	0.884134	7	20.9449	0.901466	4	8.45685	1.01396	3	17.5854
AGGAYTMNTASAVTVR	6	5	1	CBH32602.1	N-Term(iTRAQ8plex); M7(Oxidation)	1889.97	54.9	0.878968	2	13.7526	0.919372	1		0.919138	3	2.74763
EGQNEIYYITGESK	22	2	1	ABG57075.1	N-Term(iTRAQ8plex); K14(iTRAQ8plex)	2239.18	73.68	0.997886	6	25.7576	0.972033	8	18.6427	0.861804	8	35.5429
DEDAGAVAAAVPGFLPK	5	1	1	EMS53366.1	N-Term(iTRAQ8plex); K17(iTRAQ8plex)	2236.25	73.5033	1.50067	1		1.33903	1		1.34711	3	0.0414352
ALLEVVESGGK	24	2	1	EMS67143.1	N-Term(iTRAQ8plex); K11(iTRAQ8plex)	1710.03	66.91	0.942542	8	10.0006	0.839879	7	38.0094	0.947143	9	18.44
VMNNQEAVDVVK	4	3	1	BAJ92145.1	N-Term(iTRAQ8plex); K12(iTRAQ8plex)	1954.09	67.1733	0.795789	1		0.909752	1		0.899721	2	4.8923
RQEAYDEEDDDEGGAPR	4	1	1	AGR45906.1	N-Term(iTRAQ8plex)	2256	62.145	0.886121	2	12.2406	0.715393	2	36.0363
LSGVTAAGQGVK	14	1	1	CAB90214.1	N-Term(iTRAQ8plex); K12(iTRAQ8plex)	1696.03	70.3567	0.809042	5	10.1346	0.814598	5	4.98943	0.809152	4	12.3742
TIEVQNPATGEVLANVACMGNR	8	2	1	CBK51437.1	N-Term(iTRAQ8plex); C18(Carbamidomethyl)	2648.36	66.3233	0.96605	1		1.08698	4	7.69912	1.0354	3	19.1191
VFSPEEISAMILGK	40	3	1	AGN94840.1	N-Term(iTRAQ8plex); K14(iTRAQ8plex)	2129.22	75.3	0.965396	12	9.83078	0.98328	15	11.0018	0.984205	13	10.5796
IAIAVDLSDESAFAVR	69	1	1	CDM84442.1	N-Term(iTRAQ8plex)	1981.09	73.9233	1.06292	30	12.915	1.00347	20	11.6779	1.017	18	11.5006
ELELLNEGANVYK	5	3	1	CDM82052.1	N-Term(iTRAQ8plex); K13(iTRAQ8plex)	2100.18	64.42	0.85746	2	2.53908	0.87016	2	6.00693	0.871771	1
WNIEWFGDSSPGTFASK	13	2	1	EMS56250.1	N-Term(iTRAQ8plex); K17(iTRAQ8plex)	2537.29	58.5167	1.17075	4	1.7243	1.06548	5	11.5475	1.12744	4	22.8148
TAISHVQNLITGVTK	28	7	1	EMS50458.1	N-Term(iTRAQ8plex); K15(iTRAQ8plex)	2190.3	67.4867	1.0621	8	8.52179	1.01482	8	6.40774	0.991481	12	5.93239
DVAEAVLYLASDEAR	9	2	1	XP_020198917.1	N-Term(iTRAQ8plex)	1926.01	70.68	0.980361	3	2.55554	1.01754	3	0.00114796	1.00597	3	10.0272
TAALLEASVVIGAIIGGGSEEQIER	2	1	1	XP_020151436.1	N-Term(iTRAQ8plex)	2787.53	62.315	1.39041	1					1.02588	1
VYVGNLPYDVDSER	25	1	1	BAA22411.1	N-Term(iTRAQ8plex)	1929.99	63.56	0.975112	9	9.33421	1.02775	9	13.1856	1.02268	7	15.8224
AAVAWGPGEPLVMEEVGVAPPAR	3	1	1	BAJ92604.1	N-Term(iTRAQ8plex)	2607.41	66.235	1.03983	2	0.385633	1.0569	1
SLLALQGPLAAPTLQLLTK	61	1	1	XP_020149110.1	N-Term(iTRAQ8plex); K19(iTRAQ8plex)	2556.59	75.9067	1.03433	20	12.426	1.05172	22	12.3926	0.999925	19	11.3541
SSLDAFQQILAK	49	2	1	EMS54584.1	N-Term(iTRAQ8plex); K12(iTRAQ8plex)	1929.13	74.4033	0.831017	15	30.3815	0.772228	15	17.9835	0.855403	19	20.4231
MVDASDDDSLGSAVTTLPDIVIEK	1	1	1	EMS68330.1	N-Term(iTRAQ8plex); K24(iTRAQ8plex)	3099.64	73.27	1.20707	1
LNLASFVTTWMEPECGK	6	3	1	CBH32633.1	N-Term(iTRAQ8plex); C15(Carbamidomethyl); K17(iTRAQ8plex)	2591.35	68.6767	1.01459	2	9.433	1.19051	2	10.073	1.17176	2	2.67726
VDAQAATAWVDSGAQLGELYYAIGK	3	1	1	BAJ95078.1	N-Term(iTRAQ8plex); K25(iTRAQ8plex)	3205.72	60.65	1.0565	1		0.989318	1		1.15866	1
LYSLDAGSIINSLCFSPNR	10	2	1	CDM83867.1	N-Term(iTRAQ8plex); C14(Carbamidomethyl)	2431.26	77.5867	1.17153	4	10.2644	1.09669	3	2.3343	1.12993	3	12.9502
AHNELLEYSTVLQK	9	2	1	AEH95770.1	N-Term(iTRAQ8plex); K14(iTRAQ8plex)	2253.27	64.6267	0.864187	4	5.75159	0.901588	2	2.24932	0.938172	3	0.496292
AFGAQLVLTDPAK	9	3	1	ADG60234.1	N-Term(iTRAQ8plex); K13(iTRAQ8plex)	1939.15	53.39	0.994771	3	5.25732	0.914496	3	8.50749	0.992183	3	3.92527
ETADALVSTGLAAVGYK	7	1	1	EMS66521.1	N-Term(iTRAQ8plex); K17(iTRAQ8plex)	2274.28	55.4833	0.942099	3	4.21535	0.958128	2	2.39152	0.99278	2	20.457
ELPGVVALDEGVMTR	50	3	1	gi|129915	N-Term(iTRAQ8plex)	1890.03	68.47	0.996622	17	21.1164	0.966576	17	17.4504	1.03175	16	14.8303
GVEQGPQIDDEQFK	15	3	1	EMS51754.1	N-Term(iTRAQ8plex); K14(iTRAQ8plex)	2198.16	64.21	0.967701	6	6.04406	0.925055	4	2.5296	0.918931	5	5.58308
AVANQPISVAIEAGGR	41	3	1	XP_020188869.1	N-Term(iTRAQ8plex)	1857.05	71.78	0.982626	12	5.73556	0.973108	16	18.2496	0.934288	13	10.5377
GFMVQTGDPLGDGTGGQSIWGR	2	1	1	BAJ87264.1	N-Term(iTRAQ8plex)	2540.26	70.89	1.01092	1					0.891492	1
LEIQAIADDITSK	37	8	1	AJV89812.1	N-Term(iTRAQ8plex); K13(iTRAQ8plex)	2025.17	75.8933	1.08054	14	9.565	0.974424	10	24.7739	1.15282	13	11.2732
GGGGGGGGGGGGGAR	2	1	1	XP_020172852.1	N-Term(iTRAQ8plex)	1291.64	77.64	1.0181	1					1.58379	1
SENPDAANSLETDGLAR	7	1	1	CDM82757.1	N-Term(iTRAQ8plex)	2064.01	70.17	0.951565	3	0.73437	0.862158	3	0.98666	0.837024	1
VDPMQAAQTPVDDMMR	3	1	1	XP_020176465.1	N-Term(iTRAQ8plex)	2109.01	65.8367	0.847024	1		1.20176	1		1.0046	1
TTGIVMDSGDGVSHTVPIYEGFTLPHAIIR	12	1	1	CDM85132.1	N-Term(iTRAQ8plex)	3487.83	66.4933	1.03741	5	4.28835	0.975924	3	9.41182	0.967154	4	1.27867
ILLTSTSEVYGDPLEHPQTEAYWGNVNPIGVR	22	2	1	EMS54364.1	N-Term(iTRAQ8plex)	3860	79.63	1.13811	8	10.5645	1.10734	8	21.0856	1.18103	6	7.6442
SAQDIALADLPTTHPIR	32	1	1	CAA44259.1	N-Term(iTRAQ8plex)	2123.19	73.3433	0.881661	11	16.327	0.891609	10	15.8435	0.946807	11	10.0587
SLEIEDQYFYPGSPVPR	1	3	1	XP_020146920.1	N-Term(iTRAQ8plex)	2301.17	72.99	1.08667	1
ADEPIHPGSSVTYAAVR	4	1	1	XP_020156564.1	N-Term(iTRAQ8plex)	2074.09	57.29	1.10584	2	7.7432	1.07302	1		1.17468	1
VYPLDAVYDSPEDVPEDVK	15	3	1	EMS66302.1	N-Term(iTRAQ8plex); K19(iTRAQ8plex)	2758.44	67.7633	1.12436	3	9.68404	1.08311	7	7.64355	1.07925	5	20.2984
TQVTVEYLNEGGAMVPVR	20	3	1	EMS55466.1	N-Term(iTRAQ8plex)	2267.2	74.8133	0.908623	7	1.95914	0.915904	5	11.4276	0.979262	8	9.88029
GEYDESGPAIVHR	22	2	1	BAJ96385.1	N-Term(iTRAQ8plex)	1733.88	71.7833	1.07	8	20.3244	1.02052	7	33.4791	1.1103	7	24.0052
DALVNAGGPHFDVAFGR	15	1	1	EMS63040.1	N-Term(iTRAQ8plex)	2047.07	72.87	0.93659	5	5.79463	1.07407	7	4.05992	1.0647	3	1.66214
VVGGEMTAIPGISDAIEGTIR	2	3	1	BAJ85381.1	N-Term(iTRAQ8plex)	2390.29	63.875	1.10318	1		1.1108	1
FALEVVDAVAK	12	1	1	AFC87832.1	N-Term(iTRAQ8plex); K11(iTRAQ8plex)	1770.06	62.54	0.920209	3	2.14573	1.01775	3	22.704	0.989392	6	7.18584
MMDHGEAGDNVGLLLR	6	2	1	BAJ99738.1	N-Term(iTRAQ8plex)	2032.04	51.37	1.02899	4	4.27661	0.96428	1		0.956183	1
VGQLDSYEIEGGETK	22	3	1	BAJ87277.1	N-Term(iTRAQ8plex); K15(iTRAQ8plex)	2233.19	72.2467	0.878927	8	1.96252	0.931799	7	5.34646	0.892412	7	4.65173
DVDLLNITSMACPALPLCPLAQTEAER	5	3	1	AGI97001.1	N-Term(iTRAQ8plex); C12(Carbamidomethyl); C18(Carbamidomethyl)	3302.68	54.4867	0.878929	2	1.27427	0.930863	2	0.133983	0.804201	1
LLFEVAPLGFLIEK	20	1	1	CBH32512.1	N-Term(iTRAQ8plex); K14(iTRAQ8plex)	2197.34	67.7067	0.981495	6	20.8171	1.02084	6	9.88694	0.97615	7	22.6425
LELAQFAELQAFAQFASALDK	5	1	1	BAB47031.1	N-Term(iTRAQ8plex); K21(iTRAQ8plex)	2919.61	54.1133	1.28086	3	5.72821	1.00629	1		1.08043	1
EMIDSSSFTSSPVNQLHSR	3	2	1	XP_020165498.1	N-Term(iTRAQ8plex)	2426.19	67.8567	0.880492	1		0.878535	1		0.958687	1
VEPEVAAAAPAEETTTR	32	1	1	EMS54120.1	N-Term(iTRAQ8plex)	2046.07	70.4033	1.00038	9	21.6485	1.0766	12	15.787	1.0308	11	16.1132
DIATATGIVLDPVYSGK	7	3	1	EMS48554.1	N-Term(iTRAQ8plex); K17(iTRAQ8plex)	2328.33	65.9133	1.08767	4	8.2937	1.01391	2	5.00685	1.14124	1
AAPAAAAAGGGFGGYESAGDR	3	1	1	XP_020168191.1	N-Term(iTRAQ8plex)	2128.03	65.3533	0.88725	1		0.816378	1		0.825457	1
EKPSVGTVVAVGPGPLGDDGSR	12	2	1	BAJ93264.1	N-Term(iTRAQ8plex); K2(iTRAQ8plex)	2702.5	67.9133	0.988983	5	8.53154	1.0425	4	1.38896	0.936624	3	10.1126
ELGLEAVESGDADLVSFGR	3	2	1	AIW06651.1	N-Term(iTRAQ8plex)	2268.17	64.23	0.989311	1					1.24064	2	6.05108
VVDVGGGTGFTTLGIVR	15	1	1	CAX36917.1	N-Term(iTRAQ8plex)	1952.11	66.9967	1.10176	4	12.9442	1.10263	6	8.83315	1.08905	5	11.7163
ALDGDMATDAAGVPMPHVMK	25	1	1	BAJ89925.1	N-Term(iTRAQ8plex); K20(iTRAQ8plex)	2635.34	73.0067	0.75267	9	24.9964	0.76057	9	23.8345	0.759832	7	8.5855
VLSGGETLGGLSVK	2	2	1	BAJ85794.1	N-Term(iTRAQ8plex); K14(iTRAQ8plex)	1925.16	64.325	1.07964	1		1.13677	1
DHPGMIQVFLGHSGGLDTEGNELPR	2	5	1	XP_020161082.1	N-Term(iTRAQ8plex)	2980.5	69.755	0.920777	1		0.98651	1
GGGQSALGSALGLMSR	10	3	1	XP_020154130.1	N-Term(iTRAQ8plex)	1765.95	62.85	1.0828	4	13.7478	1.20485	3	2.26936	1.20832	3	5.96618
ALGNVGAELAHQVPGR	3	2	1	BAJ97939.1	N-Term(iTRAQ8plex)	1893.07	67.8133	1.04447	1		1.08214	1		0.984145	1
TASCGGTACVNSFGDEQLAVDMLADK	3	1	1	CBH32512.1	N-Term(iTRAQ8plex); C4(Carbamidomethyl); C9(Carbamidomethyl); K26(iTRAQ8plex)	3325.59	55.235	0.955711	2	5.99988				1.25544	1
VILTDIQDDLGHAVAAELGPDASYAR	2	1	1	BAJ92401.1	N-Term(iTRAQ8plex)	3014.58	72.505	0.934879	1					0.950205	1
STLIEGGGISAAIETATSHIK	21	1	1	XP_020152344.1	N-Term(iTRAQ8plex); K21(iTRAQ8plex)	2664.51	74.9833	0.851114	5	17.3852	0.761931	8	21.1913	0.855203	8	10.8003
INNAVAQALLAK	8	3	1	EMS49383.1	N-Term(iTRAQ8plex); K12(iTRAQ8plex)	1834.14	61.5533	0.850972	3	0.0856765	0.997542	2	0.659651	0.899866	3	10.349
IVIDQAVAYVDSLK	14	1	1	EMS46715.1	N-Term(iTRAQ8plex); K14(iTRAQ8plex)	2142.27	74.6733	1.17015	5	9.79419	1.19847	4	5.32862	1.23324	5	3.76877
SSDGEEFEVEEAVAMESQTIR	6	3	1	CAE53885.1	N-Term(iTRAQ8plex); M15(Oxidation)	2663.24	78.9833	1.02915	2	13.9324	1.03973	3	0.468391	1.02267	1
GCDASVLLDASPENPHPEK	17	2	1	EMS52002.1	N-Term(iTRAQ8plex); C2(Carbamidomethyl); K19(iTRAQ8plex)	2644.34	57.3167	1.18251	8	23.2461	1.04232	3	17.3616	1.06967	6	19.3961
QVFNVAGVPIEWEEHYVGTEVDPR	11	1	1	EMS48397.1	N-Term(iTRAQ8plex)	3074.56	67.4567	0.915523	5	14.9081	0.947743	3	3.01121	0.786412	3	19.7754
STAQLAWADAGAEVADPEVAR	7	1	1	BAJ86340.1	N-Term(iTRAQ8plex)	2432.25	62.3667	0.882792	3	9.78848	0.945349	2	0.428343	1.01641	2	1.58901
CFVGGLAWATDDNNLQQAFSQYGEILDAK	6	1	1	AAA75104.1	N-Term(iTRAQ8plex); C1(Carbamidomethyl); K29(iTRAQ8plex)	3839.93	71.78	0.57934	2	13.5747	0.553244	2	8.31962	0.567972	2	11.326
ATGDNVGPLLVK	9	3	1	BAJ89870.1	N-Term(iTRAQ8plex); K12(iTRAQ8plex)	1792.08	67.2933	0.94814	3	22.2217	1.0051	3	19.8101	1.07066	3	10.3066
ANLINATSISLEQLEK	36	1	1	AFH89505.1	N-Term(iTRAQ8plex); K16(iTRAQ8plex)	2352.35	62.1133	0.991553	12	11.8839	0.964476	13	10.7554	1.02248	11	12.4372
DLSSIGDTVIISVTK	20	5	1	BAJ99542.1	N-Term(iTRAQ8plex); K15(iTRAQ8plex)	2156.27	60.88	1.09065	8	6.07473	1.08786	6	4.88552	1.08047	6	7.73877
SGVPNALVVAALDPAAAGAPPALSPEPVFR	4	1	1	XP_020182159.1	N-Term(iTRAQ8plex)	3158.77	65.1	1.01817	1		1.17731	2	6.01894	1.01654	1
STDVEMTVAEAIDAAK	9	1	1	EMS68368.1	N-Term(iTRAQ8plex); K16(iTRAQ8plex)	2259.2	60.7633	1.06033	3	8.37228	1.02959	2	3.22957	1.03724	4	6.05393
SVPEGGVICNVEHHVGDR	29	2	1	BAJ89887.1	N-Term(iTRAQ8plex); C9(Carbamidomethyl)	2265.14	68.95	0.946773	9	4.21216	0.987681	9	19.4454	0.932987	11	7.21009
VSDLPDAELDPAVK	7	3	1	BAJ97540.1	N-Term(iTRAQ8plex); K14(iTRAQ8plex)	2077.16	57.7167	0.988628	2	2.23705	0.978117	3	16.855	1.0079	2	15.2201
IVDTFPGQSIDFFGALR	134	3	1	XP_020172225.1	N-Term(iTRAQ8plex)	2187.17	76	1.03508	40	19.5391	0.991498	36	25.42	1.07187	41	11.7488
ITIDPDDQTAVANYAQVMR	11	1	1	XP_020171603.1	N-Term(iTRAQ8plex)	2425.24	80.6267	0.952766	2	1.24553	0.898618	5	5.44834	0.997443	4	11.0387
AVSGEGSSSGLPIDLR	14	1	1	EMS66302.1	N-Term(iTRAQ8plex)	1849	57.1667	0.983865	6	15.0145	0.862386	4	11.5648	1.01354	4	7.7971
LDELGEMITSLDPGDSIVIAK	8	3	1	XP_020201445.1	N-Term(iTRAQ8plex); K21(iTRAQ8plex)	2824.56	69.8867	1.0494	4	5.45155	1.11807	2	15.6262	1.04075	2	8.33693
LLGMVTIASGGVMPNIHNLLLPK	4	2	1	gi|75282511	N-Term(iTRAQ8plex); K23(iTRAQ8plex)	2996.76	67.9967	1.01456	1		0.98007	1		1.00134	2	5.95338
VDIAAPEQCPPEGR	15	1	1	ABM55781.1	N-Term(iTRAQ8plex); C9(Carbamidomethyl)	1842.93	55.4033	0.943573	5	16.4338	0.983649	4	11.8629	0.945056	6	4.26691
VSGLFFAIGHEPATK	7	1	1	ABX09990.1	N-Term(iTRAQ8plex); K15(iTRAQ8plex)	2182.25	64.1267	0.959364	3	6.62663	0.996706	2	14.0373	1.07449	2	11.3918
AHPGGPALSEFVWATGNTPR	16	1	1	XP_020174976.1	N-Term(iTRAQ8plex)	2369.24	72.23	1.00203	6	4.74013	0.972164	5	3.36576	0.971111	5	1.21511
LISEATAIAGTGLIELR	34	2	1	BAK01622.1	N-Term(iTRAQ8plex)	2032.21	69.46	0.994223	11	14.4371	1.07506	12	16.9608	0.911574	11	11.3899
QDFMEVVEFLK	46	2	1	XP_020170497.1	N-Term(iTRAQ8plex); K11(iTRAQ8plex)	1993.09	67.51	1.05494	18	14.7164	1.06969	14	8.00267	1.02336	14	7.05673
EEEQAVAAHNALQGR	8	3	1	XP_020185814.1	N-Term(iTRAQ8plex)	1926.99	69.02	0.860725	3	11.4449	0.851682	2	2.87325	0.950413	3	13.351
GSGGGGGAGGGGGSK	31	2	1	EMS54893.1	N-Term(iTRAQ8plex); K15(iTRAQ8plex)	1627.87	74.9233	0.834259	8	15.3384	0.853309	11	16.1594	0.845955	12	15.8257
VSEDDKLIEYDALLLDR	15	2	1	XP_020201445.1	N-Term(iTRAQ8plex); K6(iTRAQ8plex)	2615.45	69.1733	1.00342	5	1.82986	1.0294	5	4.62336	1.0461	5	5.46789
MELSTLTQANISLPFITATADGPK	5	2	1	ADD23344.1	N-Term(iTRAQ8plex); K24(iTRAQ8plex)	3127.73	59.045	0.99626	3	4.66648	1.23092	2	15.0489
QVQCVSFIAFKPPGCEESGK	42	4	1	BAJ89663.1	N-Term(iTRAQ8plex); C4(Carbamidomethyl); K11(iTRAQ8plex); C15(Carbamidomethyl); K20(iTRAQ8plex)	3180.68	67.7833	0.961848	13	18.2574	0.963135	11	6.85952	0.974317	18	20.0413
EQTVAGTVHHLTLEALEAGR	11	1	1	BAE92726.1	N-Term(iTRAQ8plex)	2436.32	64.2233	0.937716	4	3.05333	0.956969	3	2.66636	0.938146	4	6.52166
YTSDGEAAEASENMFVK	21	2	1	EMS47455.1	N-Term(iTRAQ8plex); K17(iTRAQ8plex)	2457.2	84.3233	0.923351	6	11.5569	0.931881	8	19.806	0.967471	7	6.91247
SNQYESTSLVQVEGVNTK	15	3	1	BAJ90670.1	N-Term(iTRAQ8plex); K18(iTRAQ8plex)	2591.39	63.3133	0.787503	6	6.82819	0.854826	4	10.9733	0.946471	5	2.0061
YGFNPEVGSVGVPVAATIR	8	3	1	XP_020188382.1	N-Term(iTRAQ8plex)	2237.23	48.8167	1.13463	3	2.9134	0.937157	2	7.10808	1.02079	3	2.5071
IQASGTCISSPEDGLLSSCTWDPR	7	1	1	EMS48861.1	N-Term(iTRAQ8plex); C7(Carbamidomethyl); C19(Carbamidomethyl)	2941.4	60.94	0.85883	3	11.0438	0.971536	2	4.31281	0.787749	2	34.7651
GLLSTDGALLLNEDTR	6	1	1	BAJ99495.1	N-Term(iTRAQ8plex)	1992.1	67.1167	0.776891	2	25.1054	0.810936	2	14.5693	0.78694	2	10.4372
FAPDANSQTVPASAIPDGWMGLDIGPDSVK	18	3	1	gi|129915	N-Term(iTRAQ8plex); K30(iTRAQ8plex)	3664.89	63.9967	0.999888	6	12.2712	0.918496	8	6.68128	0.978664	4	23.9792
AVDSAANIQPENVEDIWNLR	5	1	1	BAJ86785.1	N-Term(iTRAQ8plex)	2558.31	57.0933	1.21345	1		1.09577	2	4.53135	0.963791	2	14.41
EVEAVCNPIVSAVYQR	20	2	1	AGN94840.1	N-Term(iTRAQ8plex); C6(Carbamidomethyl)	2138.12	77.2367	1.16417	5	26.4196	1.2677	7	20.7703	1.26623	8	9.12206
GGLATPVGGGVSSLNMQLR	9	3	1	EMS60224.1	N-Term(iTRAQ8plex)	2118.17	68.4967	0.78993	3	9.88869	0.99926	3	9.96073	1.07705	3	18.6618
LLDVVYNSSNNELVR	38	2	1	EMS65111.1	N-Term(iTRAQ8plex)	2039.11	74.19	0.774745	12	20.9565	0.839295	12	25.9637	0.829585	14	22.1129
AGDSTPEELATATQVQGDYLPITR	9	1	1	XP_020155120.1	N-Term(iTRAQ8plex)	2837.46	68.7233	1.03368	4	23.3471	1.05199	2	8.4765	1.04004	3	4.86324
VIDNVQADGVVNYVAGDMFK	17	1	1	XP_020199773.1	N-Term(iTRAQ8plex); K20(iTRAQ8plex)	2762.47	85.9033	0.950986	7	6.05635	0.838768	6	20.3925	0.798055	4	16.4572
NIDVLLVEQEIVGDDR	7	1	1	CDM84880.1	N-Term(iTRAQ8plex)	2131.16	66.9133	1.02335	3	1.49247	1.1237	2	1.76566	1.16699	2	1.65452
IVGLHQNTATESTDITDTWEPLEEGLLPLETTR	3	3	1	XP_020173149.1	N-Term(iTRAQ8plex)	3984.06	65.095	0.943836	1					0.944705	2	7.69077
LELQEVVDFLK	43	1	1	XP_020181913.1	N-Term(iTRAQ8plex); K11(iTRAQ8plex)	1941.15	74.3633	1.02942	15	18.0028	1.02907	14	21.4554	1.01977	14	25.818
VAILGAAGGIGQPLSLLMK	25	1	1	CDM83547.1	N-Term(iTRAQ8plex); K19(iTRAQ8plex)	2417.49	83.6033	1.11606	10	18.3855	1.27387	8	26.0742	1.43565	7	17.2
SYAPEMVEVLVDSVR	14	3	1	XP_020197169.1	N-Term(iTRAQ8plex)	1998.06	72.1133	1.09536	4	21.2328	1.05595	5	10.4061	1.04928	5	8.59884
VALVGLGQSAPSTAAACR	14	1	1	EMS53149.1	N-Term(iTRAQ8plex); C17(Carbamidomethyl)	2033.11	69.4433	1.03028	5	10.422	1.04066	4	13.6393	1.03932	5	6.21779
VAPEEHPVLLTEAPMNPK	17	1	1	CDM85132.1	N-Term(iTRAQ8plex); K18(iTRAQ8plex)	2580.43	62.6567	0.916654	8	7.31823	0.952973	4	15.4523	0.968754	5	7.05336
VVIGLFGEVVPR	2	1	1	EMS61245.1	N-Term(iTRAQ8plex)	1588.97	43.635	1.22132	1					1.29337	1
VNNAVLFDQATYDK	54	4	1	BAJ87069.1	N-Term(iTRAQ8plex); K14(iTRAQ8plex)	2206.21	74.95	0.779436	9	18.2342	0.821157	10	15.5296	0.805714	8	11.3693
AADGVGPVTWDNSVAR	16	1	1	AEH25629.1	N-Term(iTRAQ8plex)	1918.99	73.5033	1.0367	6	8.38257	1.08928	6	10.2488	0.968327	4	4.02618
GFFEVTHDVSHLTCADFLR	33	2	1	gi|2493543	N-Term(iTRAQ8plex); C14(Carbamidomethyl)	2555.27	72.1267	1.07713	10	6.85084	1.00256	11	8.48118	1.11003	12	11.4514
APCIVFIDEIDAVGR	33	1	1	XP_020181913.1	N-Term(iTRAQ8plex); C3(Carbamidomethyl)	1979.06	70.9967	1.06413	10	12.0072	1.06664	13	9.20427	1.11482	10	8.67152
YVLLPQDGVDIDILHDATR	8	2	1	BAJ85447.1	N-Term(iTRAQ8plex)	2457.34	71.8667	1.12335	3	5.56727	1.27485	2	1.04536	1.20272	3	4.4054
DMPVLQDGPPPGGFAPVR	18	1	1	XP_020159375.1	N-Term(iTRAQ8plex)	2154.14	67.83	0.934063	5	15.9013	0.977085	7	0.375229	0.977927	6	7.53783
VQTECASMPFDDQCTVLEK	40	2	1	CDM83497.1	N-Term(iTRAQ8plex); C5(Carbamidomethyl); C14(Carbamidomethyl); K19(iTRAQ8plex)	2866.39	68.8767	1.08031	10	12.5419	0.95427	13	26.3461	0.968687	17	14.7309
INDAVVTVPAYFNDAQR	21	3	1	AGN94840.1	N-Term(iTRAQ8plex)	2197.16	71.1233	0.837147	7	8.03749	0.833123	7	0.740707	0.793604	7	11.23
LLGGATIASGGVMPNIHQHLLPK	23	3	1	EMS68939.1	N-Term(iTRAQ8plex); K23(iTRAQ8plex)	2932.71	69.8033	0.999295	8	2.60423	0.965675	6	4.33329	0.974489	9	5.50826
IVQGVLVEAHQSDPR	2	2	1	XP_020154683.1	N-Term(iTRAQ8plex)	1952.09	59.52	0.953239	1					0.989724	1
TLTAGQDLTIVDTDVGR	7	1	1	BAK00414.1	N-Term(iTRAQ8plex)	2079.12	74.1167	0.910109	1		0.921878	2	0.975485	0.935816	4	6.52052
YMVANQLYELCEAVGPEPTR	7	2	1	AEB40165.1	N-Term(iTRAQ8plex); C11(Carbamidomethyl)	2644.31	72.1133	0.834981	2	39.1449	1.10773	2	2.01557	1.0517	3	4.0903
ATNTLTIVDSGIGMTK	8	1	1	ABG57075.1	N-Term(iTRAQ8plex); M14(Oxidation); K16(iTRAQ8plex)	2246.23	59.68	0.8437	3	4.52768	0.800569	2	11.7564	0.968607	3	5.29567
ALADEIGIPFLETSAK	23	2	1	CAY07658.1	N-Term(iTRAQ8plex); K16(iTRAQ8plex)	2283.31	66.6033	0.854976	9	12.0641	0.845218	6	10.2564	0.911146	8	2.96407
VCLDDQCEGLVIQGK	3	1	1	BAJ95309.1	N-Term(iTRAQ8plex); C2(Carbamidomethyl); C7(Carbamidomethyl); K15(iTRAQ8plex)	2342.23	63.915	1.02013	2	0.786481				1.08684	1
DGADDSFHFVEDWVR	66	3	1	CDM83497.1	N-Term(iTRAQ8plex)	2098.98	72.78	1.06483	23	11.1361	1.10583	21	17.3795	1.07385	22	11.7046
ALSLPTGLGIVCASPK	23	1	1	BAJ90006.1	N-Term(iTRAQ8plex); C12(Carbamidomethyl); K16(iTRAQ8plex)	2192.28	65.6367	1.00493	6	16.4737	0.957538	7	20.372	0.896585	10	20.6026
QVLDQEEDEEEEDEGR	4	3	1	BAK04566.1	N-Term(iTRAQ8plex)	2253	59.4	0.738818	1		0.917044	2	12.405	0.695866	1
IVLIDGAAVEHAK	5	2	1	XP_020170476.1	N-Term(iTRAQ8plex); K13(iTRAQ8plex)	1944.17	70.5067	1.0576	2	5.51773	1.12452	2	7.33464	1.0943	1
DMPDADIDVLPAGSAATLDFR	3	1	1	EMS48066.1	N-Term(iTRAQ8plex); M2(Oxidation)	2510.24	87.4367	1.21575	1		1.27604	1		1.31187	1
VENLYEGPLDDVYANAIR	12	1	1	AKC03607.1	N-Term(iTRAQ8plex)	2355.22	73.57	0.965872	5	9.59959	0.843251	4	13.5264	0.989827	3	3.78069
DGPQLYMIEPSGLSYK	9	3	1	BAK00162.1	N-Term(iTRAQ8plex); K16(iTRAQ8plex)	2406.29	51.5633	1.04245	4	6.6283	0.854234	2	35.1552	1.1275	3	0.723618
DSVVTLGGPSWTVPLGR	11	1	1	CAA59487.1	N-Term(iTRAQ8plex)	2045.13	70.0767	1.20691	3	13.6081	1.20995	4	3.89882	1.21682	4	5.3025
LANDTQGTVEAAK	29	2	1	XP_020184271.1	N-Term(iTRAQ8plex); K13(iTRAQ8plex)	1926.08	70.4567	0.679802	11	18.5382	0.816131	9	20.9839	0.738859	9	21.018
LLVFQSVLPSVGTGSLSAR	13	6	1	BAJ89896.1	N-Term(iTRAQ8plex)	2235.31	70.6867	1.16724	6	13.4822	1.29055	3	3.96433	1.12351	4	11.1604
ILVTGGAGFIGSHLVDK	36	1	1	EMS54364.1	N-Term(iTRAQ8plex); K17(iTRAQ8plex)	2292.36	82.3533	1.15794	12	6.70973	1.12426	12	6.02889	1.08901	12	18.8476
VLENVHIAANK	22	2	1	CAM82616.1	N-Term(iTRAQ8plex); K11(iTRAQ8plex)	1816.09	70.9533	0.863774	8	10.7897	0.884674	6	14.0242	0.849289	8	10.0626
TIISNQEVIAVNQDSLGVQGK	5	3	1	XP_020155600.1	N-Term(iTRAQ8plex); K21(iTRAQ8plex)	2821.59	66.3867	0.988412	1		1.11488	2	5.93471	1.07671	2	8.92941
TLATYGINAVCTHLGCVVPWNAAENK	7	1	1	gi|68566191	N-Term(iTRAQ8plex); C11(Carbamidomethyl); C16(Carbamidomethyl); K26(iTRAQ8plex)	3467.82	60.125	1.0654	2	1.68391	0.976933	5	9.64801
SAVDTFNSSLSSLFTSVSK	10	1	1	XP_020176087.1	N-Term(iTRAQ8plex); K19(iTRAQ8plex)	2585.39	48.5667	1.11036	2	2.93455	1.02798	5	9.84418	1.11586	3	5.56525
DLTDSIAAGNYPEWK	4	1	1	gi|1705612	N-Term(iTRAQ8plex); K15(iTRAQ8plex)	2288.2	53.78	1.03886	2	24.6649	1.0441	1		0.92209	1
IESLNLLHR	6	1	1	BAJ86792.1	N-Term(iTRAQ8plex)	1398.84	68.5767	0.90768	3	3.36528	0.942789	2	5.74187	0.873943	1
DSIVALGGSSYDVLLGR	1	2	1	XP_020179743.1	N-Term(iTRAQ8plex)	2026.11	70.68	0.152768	1
ALVATDLSIAIPEGTYAR	4	2	1	EMS45784.1	N-Term(iTRAQ8plex)	2165.21	73.865	1.12028	1		1.10483	3	0.836524
AQVSIYDPQVTEDQIQR	20	1	1	BAJ88568.1	N-Term(iTRAQ8plex)	2294.2	70.3067	0.939826	5	13.8518	0.907841	8	29.9393	1.01494	7	22.43
IAEDLQEQTEESALVISGITGR	10	1	1	BAJ85385.1	N-Term(iTRAQ8plex)	2663.41	62.0133	1.04725	3	3.59288	0.94821	4	15.2809	1.18555	3	0.718794
GELLVGILGSLDSGNK	19	17	1	CDM83750.1	N-Term(iTRAQ8plex); K16(iTRAQ8plex)	2180.27	64.1233	1.02451	9	13.3585	0.998173	4	14.605	1.0367	6	5.8994
EVNSVNDNPVIDVHR	14	1	1	BAJ97194.1	N-Term(iTRAQ8plex)	2011.05	71.6767	1.00022	4	6.8075	0.94766	5	25.7881	1.03639	5	27.3737
LRDEPLFLVLAQNVQEYQER	16	3	1	EMS45627.1	N-Term(iTRAQ8plex)	2764.5	69.03	0.964037	6	6.52478	0.946071	6	8.66699	1.02397	4	9.439
NEPEEELYMPDTVDVVGGNR	4	1	1	CAY07556.1	N-Term(iTRAQ8plex)	2567.24	75.2	1.3114	1		1.46629	2	1.63826	1.37207	1
VIADGTLLDFLR	69	3	1	XP_020201445.1	N-Term(iTRAQ8plex)	1636.96	70.34	1.56092	23	28.4134	1.48193	23	30.9322	1.50607	23	22.8344
AAQEIALAELPPTHPIR	12	1	1	gi|2492487	N-Term(iTRAQ8plex)	2131.22	72.2433	0.871283	3	4.06054	1.08246	3	8.99035	0.984097	6	9.56469
GPPPFIVIPEVVPR	18	3	1	EMS45627.1	N-Term(iTRAQ8plex)	1821.1	68.8533	0.972342	6	9.18728	0.950499	6	14.6699	1.08105	6	8.50968
EGMATLAALNVLGK	17	3	1	BAJ99064.1	N-Term(iTRAQ8plex); K14(iTRAQ8plex)	1996.17	63.7367	0.990888	5	8.44598	1.07796	5	21.4256	0.948129	7	9.08262
VELSSTPQTEINLPFITADASGAK	5	3	1	AFD04130.1	N-Term(iTRAQ8plex); K24(iTRAQ8plex)	3097.69	59.8533	1.04233	2	3.99448	1.13252	1		1.2287	2	15.2535
FSETVAQSDVDEALR	9	2	1	EMS64030.1	N-Term(iTRAQ8plex)	1971.01	58.74	1.10346	3	4.45571	1.04989	3	4.24849	1.03047	3	1.15811
VNDQYLSNLLLK	2	3	1	AGO99012.1	N-Term(iTRAQ8plex); K12(iTRAQ8plex)	2028.2	66.7	1.06244	1					1.03215	1
EVVPGMIVTGMEVAEIDGAPR	5	5	1	XP_020185336.1	N-Term(iTRAQ8plex)	2474.3	68.8133	1.21343	2	3.24859	1.1466	1		1.21985	2	6.76137
QLEEQAQAILK	25	3	1	BAJ99960.1	N-Term(iTRAQ8plex); K11(iTRAQ8plex)	1879.11	70.2567	1.015	8	7.47541	1.05117	9	7.4416	0.980169	8	21.446
GSALAAGYDLSSAVETVVPAR	5	2	1	EMS45784.1	N-Term(iTRAQ8plex)	2338.24	74.77	1.03803	2	12.8945	1.04682	1		0.982923	2	8.04023
AVAALETLEGAFAECSK	4	1	1	CAC94004.1	N-Term(iTRAQ8plex); C15(Carbamidomethyl); K17(iTRAQ8plex)	2375.27	63.58	0.895757	2	5.25407	0.893026	1		0.935613	1
TTSETDLMTEYVVTR	2	3	1	BAJ97968.1	N-Term(iTRAQ8plex); M8(Oxidation)	2066.04	68.545	0.909573	1		1.12296	1
GTGIVEDFEEASVQSR	15	3	1	XP_020163505.1	N-Term(iTRAQ8plex)	2028.02	66.4567	0.991775	6	22.7539	1.02968	5	18.6518	1.00794	4	7.99827
GLDVGVLVNNAGVSYPYAR	3	2	1	CAY04545.1	N-Term(iTRAQ8plex)	2268.24	75.6733	0.816486	1		0.701791	1		0.724326	1
VIDNVPADGVVNYLAGDMFK	32	1	1	XP_020199773.1	N-Term(iTRAQ8plex); K20(iTRAQ8plex)	2745.48	69.3267	0.894918	14	10.8216	0.848701	6	11.2869	0.878673	12	14.8399
LAGAEIAADGGAGGGEEEPR	4	1	1	EMS56848.1	N-Term(iTRAQ8plex)	2131.06	72.4133	0.851536	2	14.9438	0.884536	1		0.763259	1
LLVLSDEIYEHIIYHPAK	8	3	1	XP_020169081.1	N-Term(iTRAQ8plex); K18(iTRAQ8plex)	2761.58	69.3767	1.06629	3	27.2171	1.33508	3	0.00682427	1.19741	2	18.8908
SLGMELTPLETSLK	6	1	1	CAY04852.1	N-Term(iTRAQ8plex); K14(iTRAQ8plex)	2127.22	60.48	1.10851	3	7.96386	1.179	1		0.881389	2	20.2214
VENAEGLEHFDEILQEADGIIISR	6	3	1	XP_020164287.1	N-Term(iTRAQ8plex)	3001.55	69.4533	0.994592	1		0.953114	3	3.39592	0.918602	2	5.12154
AASQLESITAEIASGK	9	1	1	BAJ95108.1	N-Term(iTRAQ8plex); K16(iTRAQ8plex)	2184.23	54.0867	1.1691	4	11.4079	1.04523	2	1.73643	1.0946	3	3.54227
EVAVDAFLPATTAR	17	3	1	CDM85064.1	N-Term(iTRAQ8plex)	1764.99	68.29	0.958908	6	10.2492	1.03219	5	5.99473	0.999903	6	8.25742
ANPVALLLSSAMMLR	11	3	1	EMS60224.1	N-Term(iTRAQ8plex)	1891.09	66.4567	0.959774	4	12.0758	0.862037	4	6.12063	0.998433	3	6.62898
VIDNVPADGVVNYVAGDMFK	21	1	1	EMS57229.1	N-Term(iTRAQ8plex); K20(iTRAQ8plex)	2731.48	74.0033	0.953455	8	14.6067	0.984544	6	5.6296	1.06079	7	7.74718
LATGQDVGVHQADVR	5	1	1	BAJ96763.1	N-Term(iTRAQ8plex)	1870.01	59.0733	0.91911	2	0.973206	0.951742	2	13.4673	0.915475	1
NIAVVVGTITDDMR	59	2	1	XP_020162292.1	N-Term(iTRAQ8plex)	1807.99	68.87	1.03004	25	9.88216	1.08967	16	6.8051	1.06324	18	5.50149
QLNAPLEEVDPEIADIIELEK	32	2	1	CAM82616.1	N-Term(iTRAQ8plex); K21(iTRAQ8plex)	2986.65	68.4933	0.879395	9	19.8138	0.938267	12	13.3423	0.982396	11	25.1054
VLTSGYDDSSWPLQTR	3	2	1	EMS59188.1	N-Term(iTRAQ8plex)	2129.09	82.075	0.950048	1		0.972991	2	2.11882
VYPAVLADVGR	8	1	1	gi|75298015	N-Term(iTRAQ8plex)	1463.86	77.19	1.11812	3	0.761559	1.0347	2	11.6444	1.07069	3	6.21593
NAWGEAYDQLVAAIK	39	1	1	BAN09079.1	N-Term(iTRAQ8plex); K15(iTRAQ8plex)	2257.25	69.02	1.12973	10	15.0599	1.14099	16	10.9895	1.17386	13	16.5443
AYLPVIESFGFSSTLR	95	9	1	AKC03607.1	N-Term(iTRAQ8plex)	2091.15	70.8433	1.07311	33	10.6517	1.06453	28	15.2026	1.07039	33	10.8055
DGLAPASLDTILGALPPPTSK	64	1	1	BAK00894.1	N-Term(iTRAQ8plex); K21(iTRAQ8plex)	2642.53	82.4333	1.15449	23	12.9613	1.2049	21	20.9545	1.1864	20	17.9665
GPLENLFDHLDDPVANNAWVFATK	16	2	1	gi|115793	N-Term(iTRAQ8plex); K24(iTRAQ8plex)	3291.72	63.81	1.03019	7	5.71617	1.06507	4	2.87217	1.12064	5	4.17542
SLDVADLVALSGAHTFGVAHCPSFSDR	5	1	1	EMS63040.1	N-Term(iTRAQ8plex); C21(Carbamidomethyl)	3133.57	59.4667	1.28065	2	34.2175	1.33645	2	0.337797	1.35842	1
LEAACPGIVSCADVLALAAR	5	1	1	EMS60543.1	N-Term(iTRAQ8plex); C5(Carbamidomethyl); C11(Carbamidomethyl)	2361.26	75.06	0.992704	2	41.6833	0.923848	1		0.957049	2	14.7567
IHNAILQTIAEGK	10	3	1	EMS48397.1	N-Term(iTRAQ8plex); K13(iTRAQ8plex)	2016.21	69.83	0.778992	4	3.16029	0.846522	4	1.26018	0.873576	2	11.9886
TITVGDVFVFPR	47	1	1	XP_020170947.1	N-Term(iTRAQ8plex)	1654.95	71.8467	1.02374	15	13.3676	1.05397	16	12.894	1.00545	16	9.75298
FNDSFMEQYQNHSR	3	1	1	EMS58349.1	N-Term(iTRAQ8plex)	2106.96	62.62	0.966332	1		1.06886	1		0.983252	1
LSETPGLINSSPYEEGWMIK	24	2	1	CBM35166.1	N-Term(iTRAQ8plex); K20(iTRAQ8plex)	2859.51	61.0367	1.1028	10	13.2642	1.15052	7	9.81643	1.00621	7	11.0387
TTTTNAGQPVWNDNEALTVGPR	17	2	1	EMS51034.1	N-Term(iTRAQ8plex)	2646.34	93.5733	0.977087	5	7.27901	1.064	6	5.47453	0.884412	6	20.645
LSTNENTLTVGGLYTVDPQTAVK	11	2	1	XP_020176711.1	N-Term(iTRAQ8plex); K23(iTRAQ8plex)	3029.66	68.3467	0.94456	3	20.2941	1.03973	3	0.387143	1.03107	5	19.4205
GAIVNIGSGAASVVPSDPLYSVYAATK	6	2	1	CAY04545.1	N-Term(iTRAQ8plex); K27(iTRAQ8plex)	3215.78	65.1367	1.09979	1		0.953513	2	17.6968	0.876634	3	16.2837
IIADEGVLALWK	17	3	1	CDM82038.1	N-Term(iTRAQ8plex); K12(iTRAQ8plex)	1936.17	68.1267	1.0821	4	11.3939	0.980009	6	9.07992	1.07806	7	16.8325
HIVGMTGDGVNDAPALK	23	3	1	gi|50400847	N-Term(iTRAQ8plex); K17(iTRAQ8plex)	2303.27	74.57	0.937751	8	9.68456	0.892264	9	9.22764	0.847791	6	21.3868
VALVYGQMNEPPGAR	41	19	1	AIG90927.1	N-Term(iTRAQ8plex)	1906.02	65.28	1.06794	16	15.7112	1.0849	12	11.8314	1.08154	13	10.0459
AEPEDAAPAEETTTR	39	1	1	CDM82529.1	N-Term(iTRAQ8plex)	1891.92	70.84	0.978607	14	23.6371	1.137	11	24.6361	0.994537	14	23.386
GIDVQCQVPLYVATK	1	2	1	CAY04545.1	N-Term(iTRAQ8plex); C6(Carbamidomethyl); K15(iTRAQ8plex)	2299.3	69.85	0.782992	1
EPELGGGGSGGGDGAGSGGGGGGGSDPQGGGDEGEDEK	2	1	1	XP_020161755.1	N-Term(iTRAQ8plex); K38(iTRAQ8plex)	3768.66	45.03	0.947302	1					1.07615	1
GDATLAEGASESLHVK	12	2	1	CDM85265.1	N-Term(iTRAQ8plex); K16(iTRAQ8plex)	2193.21	67.3833	1.19717	4	23.5619	0.880264	5	14.8139	1.05069	3	10.6552
NEAVDLENIPIEEVFEQLK	24	1	1	gi|50400847	N-Term(iTRAQ8plex); K19(iTRAQ8plex)	2837.54	61.6567	0.920103	8	10.9595	0.960606	8	14.6159	0.953868	8	9.81857
IAFVGLPGLYVVNSDGSGGR	7	2	1	BAJ88545.1	N-Term(iTRAQ8plex)	2282.24	68.73	0.891328	3	4.65923	0.854512	1		1.0009	3	5.81575
FTHFVDPAGASSGGPSGASPSLTGLAR	8	2	1	XP_020196433.1	N-Term(iTRAQ8plex)	2848.46	78.9733	1.00908	1		1.03728	3	6.8974	0.972691	4	8.53851
GNVTPDAVLQTVSK	11	3	1	BAJ92563.1	N-Term(iTRAQ8plex); K14(iTRAQ8plex)	2037.18	65.0533	0.894234	4	12.3229	0.971826	4	12.4878	1.05661	3	5.45693
ATTVQATGVASNLVEAIQGVGFK	7	3	1	BAJ98599.1	N-Term(iTRAQ8plex); K23(iTRAQ8plex)	2869.63	67.74	1.15641	5	24.2409				1.39754	2	3.00472
FIASEGDTVTPGTIVAIVSK	23	3	1	XP_020192678.1	N-Term(iTRAQ8plex); K20(iTRAQ8plex)	2613.51	78.4467	0.975107	7	18.7557	0.886239	9	20.3766	0.905066	7	18.6993
DPMAATPEDFFNAAMLDQPR	15	3	1	EMS48121.1	N-Term(iTRAQ8plex); M3(Oxidation); M15(Oxidation)	2573.19	78.31	1.3637	7	26.3722	1.45624	4	23.4521	1.39342	4	38.6028
FAAVPSGGGAIAVGAPAAASGGAAAPAAESK	24	2	1	EMS66726.1	N-Term(iTRAQ8plex); K31(iTRAQ8plex)	3160.73	71.6567	1.04611	7	9.39452	0.978621	7	16.0307	0.96583	10	18.1421
ASDGFGLDDVMK	12	1	1	EMS49685.1	N-Term(iTRAQ8plex); K12(iTRAQ8plex)	1862.98	71.8	0.654496	4	9.29229	0.630839	3	6.22046	0.644471	5	4.01589
AFGAELVLTDPLLGMK	41	1	1	XP_020162192.1	N-Term(iTRAQ8plex); K16(iTRAQ8plex)	2283.32	64.3267	0.999649	15	12.0384	0.942911	14	8.94909	0.961518	12	10.2151
DVNWPLGWPVGGYPGPQGPYYCAVGSDK	37	1	1	CAY33787.1	N-Term(iTRAQ8plex); C22(Carbamidomethyl); K28(iTRAQ8plex)	3644.82	72.5167	1.03831	11	14.9095	0.929946	11	29.4961	1.15	15	19.3562
AAELYGLQVLADGVQDDAGNVTR	2	1	1	BAK05493.1	N-Term(iTRAQ8plex)	2679.39	65.59	0.92041	1		1.04884	1
DSGAFAWEIVPVEVPVGR	4	3	1	CBD35255.1	N-Term(iTRAQ8plex)	2232.2	65.645	1.07445	2	2.33212	1.03535	2	4.24403
SIVGATLEVIQK	46	2	1	XP_020181122.1	N-Term(iTRAQ8plex); K12(iTRAQ8plex)	1866.16	67.2767	0.913003	16	30.405	0.991517	14	7.62653	0.945697	16	10.3183
GEAEGLHALAEQVVQVVLADASGAGGPR	4	1	1	EMS56486.1	N-Term(iTRAQ8plex)	3005.6	66.1067	1.18453	2	2.92314	1.01103	1		1.17666	1
NFHSGLVELMAK	9	2	1	BAK04391.1	N-Term(iTRAQ8plex); K12(iTRAQ8plex)	1954.1	72.3267	0.803965	2	9.37526	0.87601	3	2.779	0.871166	4	3.08138
GTAATAAAAAK	17	1	1	BAK04497.1	N-Term(iTRAQ8plex); K11(iTRAQ8plex)	1511.9	70.17	0.875856	5	11.9059	0.863941	5	20.4508	0.886264	7	11.2992
VAINDIAESIMAFNTNYK	5	1	1	BAJ87789.1	N-Term(iTRAQ8plex); K18(iTRAQ8plex)	2622.41	40.4367	0.800171	1		1.00276	2	15.0234	0.962458	2	23.2616
AMGVELDLSDKPVGLGVR	10	1	1	BAK02140.1	N-Term(iTRAQ8plex); K11(iTRAQ8plex)	2464.41	62.56	0.888849	4	6.63825	0.934892	1		0.871972	5	5.53923
AMMVDTTILGLDDAR	8	3	1	ACN32622.1	N-Term(iTRAQ8plex)	1925.99	57.27	0.97149	4	5.17574	1.05541	2	11.4193	0.992413	2	23.1685
VVQSFSTDYSTADSAGAFR	7	2	1	XP_020192240.1	N-Term(iTRAQ8plex)	2313.13	63.41	0.928117	2	4.94708	0.955217	3	9.89938	0.939727	2	1.17376
TAMMGVVGMIAPEALGK	55	1	1	EMS56059.1	N-Term(iTRAQ8plex); M9(Oxidation); K17(iTRAQ8plex)	2300.26	77.1067	1.02826	16	15.6781	0.959781	17	11.2928	1.00207	19	12.9138
GSITSIQAVYVPADDLTDPAPATTFAHLDATTVLSR	25	16	1	AIG90927.1	N-Term(iTRAQ8plex)	4019.11	75.8267	1.4421	4	16.7032	1.00901	9	8.53302	1.03579	12	12.3322
IFQGDYSSGETVDK	27	3	1	XP_020187040.1	N-Term(iTRAQ8plex); K14(iTRAQ8plex)	2154.13	65.3833	0.914616	12	8.18882	0.971622	5	5.63022	0.932568	10	6.10096
LSAECVIVGAGISGLCTAQALATR	2	1	1	BAK02106.1	N-Term(iTRAQ8plex); C5(Carbamidomethyl); C16(Carbamidomethyl)	2722.47	64.14	1.09043	1		0.883237	1
LDVTEFPGENTQGISMNR	3	2	1	EMS57132.1	N-Term(iTRAQ8plex)	2312.15	61.0533	2.11362	1		1.29933	1		2.03125	1
NSWGTVWGEDGYIR	37	3	1	XP_020188869.1	N-Term(iTRAQ8plex)	1943.95	68.7667	0.896972	13	8.76772	0.922707	10	12.4128	0.823792	14	11.1971
NVVDEVIVADEK	18	3	1	gi|11135474	N-Term(iTRAQ8plex); K12(iTRAQ8plex)	1938.1	74.8	0.90319	8	15.37	1.03504	6	10.6116	1.01862	4	4.17822
INPLVPVDLVVDHSVQVDVAR	78	1	1	XP_020150216.1	N-Term(iTRAQ8plex)	2588.48	70.74	1.03014	28	19.0013	1.03652	24	18.5017	1.07765	26	13.8329
HAIDVGAGVIDADYR	8	1	1	EMS45784.1	N-Term(iTRAQ8plex)	1875.99	62.2167	1.06934	3	5.24848	1.04119	3	7.05291	1.01953	2	8.63002
IVAGMEGTVMTDGK	13	3	1	XP_020170497.1	N-Term(iTRAQ8plex); K14(iTRAQ8plex)	2017.09	64.57	1.01603	4	13.371	1.03844	5	13.3835	1.02204	4	4.68457
VAVVGAAGGIGQSLSLLMK	33	1	1	BAJ99028.1	N-Term(iTRAQ8plex); K19(iTRAQ8plex)	2379.44	56.6933	1.01332	13	14.8348	0.882969	11	16.9798	0.912591	9	6.20676
EEGQPTAPSLVAGEILSFFTR	2	2	1	XP_020161662.1	N-Term(iTRAQ8plex)	2553.36	42.835	1.20951	1		1.31553	1
VVDLADIVADQWK	63	1	1	BAJ90885.1	N-Term(iTRAQ8plex); K13(iTRAQ8plex)	2080.19	69.9233	1.01211	18	13.8639	1.02943	19	33.2121	1.03307	23	28.8895
EIVVPQFEDGNFIGPTVLADVK	25	3	1	BAJ94980.1	N-Term(iTRAQ8plex); K22(iTRAQ8plex)	2995.67	62.9067	0.713641	6	15.431	0.911265	8	15.7949	0.755296	11	20.5461
LVLPVAISVLVNQCGK	14	3	1	XP_020194774.1	N-Term(iTRAQ8plex); C14(Carbamidomethyl); K16(iTRAQ8plex)	2318.41	45.0267	1.1176	5	9.88044	1.06148	5	11.6011	0.989926	4	4.21552
AVDNVNLIIAPALIGK	35	1	1	BAJ85279.1	N-Term(iTRAQ8plex); K16(iTRAQ8plex)	2229.38	69.2933	0.960667	13	9.06739	0.957661	11	10.1283	0.983388	11	11.4237
GLDGTGSDITLDDVR	6	4	1	EMS58301.1	N-Term(iTRAQ8plex)	1837.94	58.5267	1.02206	3	3.55242	0.953961	2	4.84163	1.12639	1
AIELANPMENAGAALIR	12	2	1	gi|134102	N-Term(iTRAQ8plex)	2058.14	58.5467	0.755887	3	10.0195	0.893362	4	43.4667	0.893749	5	30.6541
VYDYALYNDLGNPDLR	3	3	1	EMS65931.1	N-Term(iTRAQ8plex)	2205.11	62.6533	1.04782	1		1.06786	1		1.08935	1
NALGLDAEVSEAGENFSVGQR	2	4	1	EMS62619.1	N-Term(iTRAQ8plex)	2467.25	62.105	1.04801	1					0.954648	1
TGELVSLSEQQLVDCDTGSSGCSGGR	1	1	1	CDM82174.1	N-Term(iTRAQ8plex); C15(Carbamidomethyl); C22(Carbamidomethyl)	3003.41	69.17	0.884569	1
YALSYQEPIPVEQLVQSLCDTK	12	1	1	XP_020193062.1	N-Term(iTRAQ8plex); C19(Carbamidomethyl); K22(iTRAQ8plex)	3189.71	71.9133	1.12172	4	11.0846	0.973885	4	12.4798	1.02762	4	4.64923
RTPGFTGADLQNLMNEAAILAAR	12	1	1	XP_020181913.1	N-Term(iTRAQ8plex)	2734.47	75.1367	1.06821	2	7.83812	1.02009	5	23.5145	1.00099	5	7.012
LFATLDGLDHAAK	110	3	1	BAJ90882.1	N-Term(iTRAQ8plex); K13(iTRAQ8plex)	1980.13	73.0733	0.974204	37	15.7903	1.00679	37	15.3076	0.969724	31	25.9731
RPLPATAAGDDDDDR	2	2	1	BAK03908.1	N-Term(iTRAQ8plex)	1888.93	70.89	0.962917	1		0.872575	1
SLTTEEIDQHLTAISER	3	3	1	XP_020167947.1	N-Term(iTRAQ8plex)	2247.19	68.25	1.13595	2	8.37386	1.22645	1
YGANVDGYSPIYTPEEWSESGDR	18	1	1	EMS68597.1	N-Term(iTRAQ8plex)	2896.32	76.55	1.06877	6	13.4412	0.979463	6	14.182	0.881918	6	13.9263
ISAEDEMAGMDLTR	17	3	1	CAY38593.1	N-Term(iTRAQ8plex)	1842.89	69.68	1.38998	5	14.7578	1.4743	6	11.6722	1.36566	6	17.0759
GLLPFGGGDDDDAGAR	13	1	1	BAJ94807.1	N-Term(iTRAQ8plex)	1836.91	53.1	0.931903	5	14.4443	0.961376	3	9.06367	0.894965	5	8.9043
DIIVISGGPWFNVPQGNLDSLAPAAQDK	11	1	1	BAK00331.1	N-Term(iTRAQ8plex); K28(iTRAQ8plex)	3530.94	68.42	0.947098	5	37.5374	1.13288	3	4.95385	1.20917	3	5.50164
ETAGQAAAAATEK	12	1	1	CAC21230.1	N-Term(iTRAQ8plex); K13(iTRAQ8plex)	1827.01	66.3333	1.12214	3	11.0985	1.09083	6	13.9241	1.04204	3	0.105848
FTPNIDFNPLIDPLFAR	6	1	1	XP_020162088.1	N-Term(iTRAQ8plex)	2294.26	74.36	1.10388	2	3.01918	1.13322	2	8.1338	1.20065	2	2.83464
FEEGIIGTPQLTDSIVLPEK	30	1	1	BAJ98727.1	N-Term(iTRAQ8plex); K20(iTRAQ8plex)	2794.57	60.6	1.03241	13	13.6242	1.03579	10	21.7657	1.01245	7	20.0637
AVGAAAVVGSHTAK	17	1	1	BAJ90983.1	N-Term(iTRAQ8plex); K14(iTRAQ8plex)	1847.1	68.0733	0.895251	5	1.89093	0.898809	6	5.78141	0.903011	6	8.74383
ELLELVDIFSPNETELAR	2	3	1	XP_020188505.1	N-Term(iTRAQ8plex)	2392.3	70.44	0.921463	1		0.901565	1
GSGASPPGACCSGVR	11	1	1	AAS84745.1	N-Term(iTRAQ8plex); C10(Carbamidomethyl); C11(Carbamidomethyl)	1723.82	61.08	0.87074	3	0.577582	0.967462	5	17.6843	0.757726	3	24.222
AYNQGLIDHVGGGTPK	17	2	1	CDM86358.1	N-Term(iTRAQ8plex); K16(iTRAQ8plex)	2235.24	42.83	0.938736	8	7.20058	0.967685	4	8.1806	0.926836	5	8.40425
VTSGTISFEDGIENIDIGGPTLIR	1	2	1	CDM86065.1	N-Term(iTRAQ8plex)	2808.49	68.9	1.20327	1
KTMEINPENAIMDELR	8	2	1	ABG57075.1	N-Term(iTRAQ8plex); K1(iTRAQ8plex)	2512.34	72.1767	0.455512	1		0.467274	3	2.81637	0.487523	4	6.87546
MYQGAGADMEGGMDDDTPAASGGAGPK	7	2	1	EMS52605.1	N-Term(iTRAQ8plex); M9(Oxidation); M13(Oxidation); K27(iTRAQ8plex)	3197.43	54.335	0.892564	3	23.6811				0.906885	2	10.5373
AAVAWGPGEPLVMQEVEVAPPAR	3	2	1	BAJ92604.1	N-Term(iTRAQ8plex)	2678.44	70.9133	1.21473	1		1.09903	1		1.55285	1
NFVGQAATSPGISGQTIQESMR	3	2	1	BAJ85565.1	N-Term(iTRAQ8plex); M21(Oxidation)	2599.31	59.35	1.13779	1		1.03175	1		0.950778	1
SAGAAAAEVGGVGEGEEVR	4	1	1	XP_020165754.1	N-Term(iTRAQ8plex)	2020.03	76.71	0.996806	2	5.94547	1.10112	2	1.59445
LATDDGPVNEENEMGLGQVTVR	1	1	1	XP_020171954.1	N-Term(iTRAQ8plex)	2648.31	68.8	0.951778	1
YENLIESGVIDPAK	8	3	1	gi|134102	N-Term(iTRAQ8plex); K14(iTRAQ8plex)	2156.2	56.57	0.986169	3	15.2053	0.90024	4	8.39348	0.994104	1
GGIFGNIGNMQNLYETVK	8	2	1	CDM83603.1	N-Term(iTRAQ8plex); K18(iTRAQ8plex)	2563.38	75.3833	1.09271	2	14.638	1.0383	2	9.49743	1.10277	4	5.05674
GLPYEYVEEDLMAGK	14	1	1	CAC94002.1	N-Term(iTRAQ8plex); K15(iTRAQ8plex)	2322.21	62.7067	1.02471	7	4.65961	0.963941	5	2.79878	1.03705	2	4.73079
DPGETSLSDLPAVLAR	5	1	1	EMS61223.1	N-Term(iTRAQ8plex)	1945.06	49.43	0.981384	2	8.02041	1.08964	2	9.96638	0.937449	1
GLPYEYAEEDLMAGK	24	1	1	CAC94003.1	N-Term(iTRAQ8plex); K15(iTRAQ8plex)	2294.17	66.6133	0.922816	6	2.02996	0.973871	7	20.3735	0.955471	11	5.58104
IALYGTTVDTTNMK	6	2	1	BAJ99037.1	N-Term(iTRAQ8plex); K14(iTRAQ8plex)	2136.2	51.95	0.895177	3	4.12759	0.836653	1		0.961839	2	7.26234
ENAPCIVFVDEIDAVGR	26	3	1	XP_020170497.1	N-Term(iTRAQ8plex); C5(Carbamidomethyl)	2208.13	76.33	1.15262	6	34.9205	1.07153	9	11.7044	1.08635	11	23.5072
TVADGSLLDFLR	17	1	1	BAJ94338.1	N-Term(iTRAQ8plex)	1610.91	65.2633	1.11545	5	19.3513	1.04647	6	8.68893	1.0875	6	9.13001
TTTGTPFLFPTTGTGAWESALTNTLSPGDR	12	1	1	EMS66805.1	N-Term(iTRAQ8plex)	3401.72	77.9567	1.16373	4	22.2779	0.85877	4	25.7506	1.03758	4	15.1554
GPVENLFDHVADPVNNNAWAFATNFAPGS	8	1	1	EMS46868.1	N-Term(iTRAQ8plex)	3375.63	58.6967	1.04103	3	4.72425	1.07621	3	0.458044	0.958745	2	16.2809
IPFSSFDILSDDEVR	6	2	1	CAV24951.1	N-Term(iTRAQ8plex)	2044.05	67.18	1.04122	2	5.14868	0.951036	2	6.4385	1.05037	2	3.13808
LVLDGAYDGATLK	9	3	1	XP_020200276.1	N-Term(iTRAQ8plex); K13(iTRAQ8plex)	1944.12	67.2633	1.09458	3	21.6575	1.13422	4	10.3294	1.17896	2	8.3137
IQDGVFDVSNESYGIK	8	2	1	AAW52512.1	N-Term(iTRAQ8plex); K16(iTRAQ8plex)	2379.28	50.51	0.892444	3	18.8493	0.999849	2	7.98606	0.859051	3	11.9359
STPFQPYAEVFGLQR	63	2	1	gi|445116	N-Term(iTRAQ8plex)	2044.08	68.54	0.999464	21	18.9073	1.07195	18	16.7822	1.01418	22	13.6922
LTYTLDEMEGPLEVGADGTLK	65	2	1	EMS63035.1	N-Term(iTRAQ8plex); M8(Oxidation); K21(iTRAQ8plex)	2876.51	65.12	0.997944	19	11.2988	1.01475	26	14.3286	1.02797	20	10.1582
LLPLVGNVYVPR	18	1	1	ACS34908.1	N-Term(iTRAQ8plex)	1644.02	70.1333	0.894912	5	10.0834	0.937388	6	8.50891	0.910171	7	13.391
KLNLPVLPTTTIGSFPQTVELR	30	2	1	EMS51950.1	N-Term(iTRAQ8plex); K1(iTRAQ8plex)	3032.8	67.0933	0.925073	11	15.0085	0.926989	12	14.0534	0.787757	7	26.9078
LSAALADILEAK	5	2	1	XP_020149325.1	N-Term(iTRAQ8plex); K12(iTRAQ8plex)	1823.1	67.5133	1.05404	2	7.1624	1.13594	1		0.932113	2	6.55089
ASAEYDLPLVGNK	20	1	1	CBM40103.1	N-Term(iTRAQ8plex); K13(iTRAQ8plex)	1985.13	65.0933	0.940397	7	17.7322	0.960778	6	8.44072	0.947976	7	18.0917
LSEAGITDLVILEATDR	16	2	1	BAJ98538.1	N-Term(iTRAQ8plex)	2120.18	71.93	0.952993	5	1.41529	0.98243	7	7.13583	1.05185	4	7.32085
QSVDLNSIAFLFDGR	17	3	1	CDM85718.1	N-Term(iTRAQ8plex)	1986.06	63.1867	0.962374	7	5.33295	0.926463	5	15.1587	0.967797	5	10.5569
APAVILGGAQMEDFVLDFDMEK	5	1	1	CAD27730.1	N-Term(iTRAQ8plex); K22(iTRAQ8plex)	3004.57	39.93	0.787835	3	4.36003	0.772934	1
EVGADAVAHGCTGK	23	2	1	XP_020149777.1	N-Term(iTRAQ8plex); C11(Carbamidomethyl); K14(iTRAQ8plex)	1980.04	69.0167	0.971711	8	15.2817	1.00672	8	16.0073	0.974691	7	5.40908
SDAQVLGPHSQYLPK	6	2	1	BAJ95816.1	N-Term(iTRAQ8plex); K15(iTRAQ8plex)	2248.26	62.41	1.03241	1		1.06087	2	5.17382	1.08515	3	0.433376
GTGTANQCPTIDGGVDSFPFK	66	2	1	EMS63035.1	N-Term(iTRAQ8plex); C8(Carbamidomethyl); K21(iTRAQ8plex)	2777.41	70.6367	1.0259	23	17.8723	1.01253	22	15.646	0.907204	21	15.9023
TVGGGDDAFNTFFSETGAGK	39	2	1	ABD92930.1	N-Term(iTRAQ8plex); K20(iTRAQ8plex)	2586.29	65.3933	1.15623	11	17.2463	1.11664	12	14.8851	1.03773	16	21.3828
MYQGAGADMEGGMDDDTPAASGGAGPK	6	2	1	EMS52605.1	N-Term(iTRAQ8plex); M1(Oxidation); K27(iTRAQ8plex)	3181.44	66.7	0.824067	3	4.09145	0.889837	1		0.985251	1
LVLMDNTGGPAVVDLAAIR	6	2	1	XP_020153406.1	N-Term(iTRAQ8plex)	2229.26	70.06	1.20541	2	0.250998	1.06569	2	13.847	1.06152	2	4.48093
GAGVPVILDAGGMDAPVPR	8	2	1	XP_020188505.1	N-Term(iTRAQ8plex); M13(Oxidation)	2112.15	66.12	1.10589	2	3.18731	1.06837	3	0.461725	0.971472	3	4.73476
EIGLPYQLVSIVSGALNDAAAK	3	3	1	XP_020157990.1	N-Term(iTRAQ8plex); K22(iTRAQ8plex)	2837.62	66.885	1.16849	2	5.27304	1.10238	1
LVGYNTDYVGAISAIEDGIR	5	3	1	EMS50299.1	N-Term(iTRAQ8plex)	2430.29	81.5367	1.03294	1		1.059	2	2.94919	1.12013	2	4.36317
LVVDEATNDDNSVVALHPDTMER	3	3	1	BAK08045.1	N-Term(iTRAQ8plex); M21(Oxidation)	2860.41	63.4	0.921369	1		0.991754	1		0.871597	1
FAGTEAATAVVPDPDAAVAFAR	7	1	1	EMS66611.1	N-Term(iTRAQ8plex)	2451.29	59.4333	1.01168	4	11.4454	1.04432	2	0.17176	1.303	1
SENPAAANSLETDGLAR	12	1	1	BAE92726.1	N-Term(iTRAQ8plex)	2020.03	69.9567	0.910506	7	20.4174	0.963884	3	9.30858	0.940639	2	9.19525
VATMAAQAQQLTVPTEAELLQGQADLWR	6	1	1	XP_020199773.1	N-Term(iTRAQ8plex)	3343.77	58.9667	1.06664	1		0.922197	1		1.10549	4	9.96661
MELIDAAFPLLK	30	3	1	XP_020157252.1	N-Term(iTRAQ8plex); K12(iTRAQ8plex)	1969.17	65.7367	1.0764	11	26.3655	1.04206	9	38.8426	1.10777	10	9.66585
NKPIAVIGGGDSAMEEGNFLTK	4	1	1	XP_020173785.1	N-Term(iTRAQ8plex); K2(iTRAQ8plex); K22(iTRAQ8plex)	3160.75	57.7433	0.885488	2	7.69594	0.966275	1		0.884729	1
AGANYYICTIGTHCAAGMK	4	3	1	XP_020170114.1	N-Term(iTRAQ8plex); C8(Carbamidomethyl); C14(Carbamidomethyl); K19(iTRAQ8plex)	2667.33	39.85	0.641999	2	9.46744	0.673716	1		0.622972	1
IAEDIQDQTEESALVISGITGR	34	5	1	BAJ85385.1	N-Term(iTRAQ8plex)	2649.4	70.19	1.18778	5	13.4841	1.10387	7	12.135	0.943045	5	18.1338
DSPGGPWQFIGLLPLFDPPR	6	3	1	gi|50400847	N-Term(iTRAQ8plex)	2513.35	80.62	1.29147	2	13.019	1.38291	2	0.676856	1.6036	2	24.9774
VNTDDCPNIASTYGIR	29	3	1	gi|11135474	N-Term(iTRAQ8plex); C6(Carbamidomethyl)	2100.04	68.0133	1.01822	10	8.76473	1.0733	10	6.74634	1.08639	9	10.7715
SGGLGDVCGSLPIALAAR	6	3	1	AAF03557.1	N-Term(iTRAQ8plex); C8(Carbamidomethyl)	2018.11	49.7167	1.13739	2	4.16032	1.11549	2	0.401205	1.21892	2	0.978809
DNLTLWTSDMQDDAGDEMR	6	1	1	BAB11740.1	N-Term(iTRAQ8plex)	2517.11	77.2833	1.03665	2	0.366415	0.977696	2	2.51888	0.989474	2	15.3632
LNPLSYLLVDGVR	84	1	1	XP_020163459.1	N-Term(iTRAQ8plex)	1763.04	70.8267	1.01829	25	18.286	0.941182	31	12.5941	1.00528	28	17.1551
YLGPFSEQTPSYLTGEFPGDYGWDTAGLSADPETFAK	38	2	1	EMS46868.1	N-Term(iTRAQ8plex); K37(iTRAQ8plex)	4623.24	72.3367	1.31929	7	20.4609	0.994494	7	29.9161	1.14866	10	59.8588
INMTCVNAETGLVDQR	8	3	1	BAK02745.1	N-Term(iTRAQ8plex); C5(Carbamidomethyl)	2125.08	52.9033	1.12235	2	44.6929	1.21186	2	35.5719	1.02615	4	20.9128
ELLVEAMSPLGEDAVK	4	2	1	XP_020185016.1	N-Term(iTRAQ8plex); K16(iTRAQ8plex)	2309.29	50.1767	0.855487	2	23.4328	0.81353	1		0.853769	1
TLDGIQIEMQATDPSEMSLDVIK	10	1	1	EMS50122.1	N-Term(iTRAQ8plex); K23(iTRAQ8plex)	3142.66	54.2633	1.14213	2	3.65307	1.13136	3	1.63536	1.17489	5	5.39593
VLPYADYIFGNETEAR	25	2	1	XP_020187467.1	N-Term(iTRAQ8plex)	2162.11	71.8867	0.904657	8	12.3986	0.93333	10	13.3314	0.9102	7	14.6777
VLDYGSVFLGSPSPADGDDTSSAPSTGTQPK	3	3	1	EMS49802.1	N-Term(iTRAQ8plex); K31(iTRAQ8plex)	3661.84	52.735	1.02372	1					0.939714	2	37.0305
AAAAHGVALVAPDTSPR	14	1	1	CDM86307.1	N-Term(iTRAQ8plex)	1908.06	69.3333	0.966178	6	19.7088	0.820766	5	12.2618	0.848822	3	18.931
YLFQEGVLYAK	55	2	1	BAJ84978.1	N-Term(iTRAQ8plex); K11(iTRAQ8plex)	1939.12	69.0067	1.01673	19	7.347	1.00233	15	4.99438	1.0386	21	7.47355
LALSLGDENAVSMPVAAAANEAFK	4	1	1	BAJ91168.1	N-Term(iTRAQ8plex); K24(iTRAQ8plex)	2997.62	66.31	0.984148	1		0.925737	2	5.42806	1.07022	1
DLDLGTNELDGDVTSYEK	11	2	1	XP_020158799.1	N-Term(iTRAQ8plex); K18(iTRAQ8plex)	2592.32	72.8167	0.92604	4	13.0118	0.963308	3	4.62768	0.734558	4	9.36713
LVTPEGEEHEFEAPDDAYILDSAETAGVELPYSCR	5	1	1	XP_020148820.1	N-Term(iTRAQ8plex); C34(Carbamidomethyl)	4214	63.6533	0.925037	1		1.20094	1		1.16559	3	3.34433
IFVGGLPSTLTEDDLR	8	3	1	BAJ89606.1	N-Term(iTRAQ8plex)	2037.12	68.47	1.19881	3	10.7299	1.2073	3	19.2008	1.1761	2	11.3369
AGILVSPMQSTETPLDFDDMEVK	11	2	1	AEH95770.1	N-Term(iTRAQ8plex); K23(iTRAQ8plex)	3131.62	64.6333	0.951857	4	2.79601	0.904562	3	3.81525	0.932501	4	3.74154
GAGVPVILDAGGMDAPVPR	4	2	1	XP_020188505.1	N-Term(iTRAQ8plex)	2096.15	75.58	1.05848	1		0.957462	2	6.62772	1.02944	1
VNTNFGGDTGDALEAHEWR	2	1	1	XP_020146585.1	N-Term(iTRAQ8plex)	2393.15	69.635	0.925738	1					0.925576	1
IADFDLSNQAPDMAAR	8	3	1	EMS68085.1	N-Term(iTRAQ8plex)	2039.02	50.47	1.10139	4	11.1952	1.03929	3	6.69463	1.20782	1
GGALPFLHAAIDVAHR	4	1	1	EMS51590.1	N-Term(iTRAQ8plex)	1949.11	64.2967	1.08184	1		1.07774	2	6.84829	1.22794	1
DVLSVAFSIDNR	28	2	1	CDM83867.1	N-Term(iTRAQ8plex)	1639.9	58.18	0.973154	14	18.639	0.963932	6	10.5823	0.932358	8	9.62057
TITAGDVFVFPR	11	1	1	EMS54841.1	N-Term(iTRAQ8plex)	1626.92	58.3767	0.903406	3	0.499012	1.05506	3	9.78158	1.06481	5	8.82279
VQEVVSEIFGK	34	2	1	CDM84289.1	N-Term(iTRAQ8plex); K11(iTRAQ8plex)	1843.08	59.92	0.988059	11	12.1888	0.977012	11	5.94598	0.949883	12	12.3507
DSGAFAWEIVPIEVPVGR	4	2	1	XP_020188214.1	N-Term(iTRAQ8plex)	2246.22	51.26	1.10796	2	0.72211	0.997617	1		0.907385	1
TDIIFFCSPNNPTGAAASR	11	4	1	BAJ90564.1	N-Term(iTRAQ8plex); C7(Carbamidomethyl)	2343.18	67.8667	0.935597	3	5.86552	0.976977	3	1.35782	1.09098	5	4.38823
LAPQVVASAHPVEGEGGVGSVR	11	1	1	XP_020197121.1	N-Term(iTRAQ8plex)	2420.33	75.4367	1.03821	4	17.9052	0.837647	2	9.30372	1.00813	5	36.23
VLLSIGGGVGSYGLSSAADAK	3	2	1	CDM85085.1	N-Term(iTRAQ8plex); K21(iTRAQ8plex)	2530.43	62.4	1.0504	1		1.10011	1		1.07161	1
DIELVMTQAGVPRPK	12	2	1	XP_020166889.1	N-Term(iTRAQ8plex); K15(iTRAQ8plex)	2262.31	63.8133	0.647509	4	14.3654	0.62441	4	4.81426	0.673823	4	19.3944
YIAVGNEVTDSAGQK	8	1	1	AAD28732.1	N-Term(iTRAQ8plex); K15(iTRAQ8plex)	2160.17	51.35	1.04894	4	12.1828	0.917985	1		1.11372	3	6.10195
LGSYTEAVADANK	12	1	1	ABO18602.1	N-Term(iTRAQ8plex); K13(iTRAQ8plex)	1947.06	64.6167	0.879773	4	4.99383	0.839776	4	16.3179	0.835321	4	12.3299
VINAFGPEVIGENVEGK	10	3	1	XP_020189586.1	N-Term(iTRAQ8plex); K17(iTRAQ8plex)	2380.33	64.1733	0.968428	4	11.8781	0.997218	3	2.42693	0.980785	3	10.2378
VNYAGVSTNNYALDEIK	46	3	1	gi|131176	N-Term(iTRAQ8plex); K17(iTRAQ8plex)	2479.33	79.73	1.04175	16	11.1919	0.986267	15	17.6395	0.93486	15	21.2226
GFAFITMDTVEDAER	8	3	1	XP_020152273.1	N-Term(iTRAQ8plex)	2005.99	72.1367	0.963194	2	2.83304	0.974701	3	10.5998	0.960423	3	6.58987
TAVMGLGFVLYNEPEQTPR	7	6	1	BAK01843.1	N-Term(iTRAQ8plex)	2426.28	69.5467	1.15301	2	9.88513	1.16014	2	2.22194	1.17963	3	0.330482
MLTASDLDALGGFGFSAVLGR	13	1	1	BAJ96477.1	N-Term(iTRAQ8plex); M1(Oxidation)	2418.27	50.4733	1.15748	6	15.4554	1.09271	5	6.89867	1.19172	2	0.480249
MISNPVNSTVPIAAEVFK	10	1	1	XP_020196362.1	N-Term(iTRAQ8plex); K18(iTRAQ8plex)	2525.43	67.5433	1.26192	2	20.7888	1.0341	5	14.5402	1.08397	3	4.27558
AFTEQQVTDEMMK	4	3	1	BAJ97133.1	N-Term(iTRAQ8plex); K13(iTRAQ8plex)	2166.13	52.5933	0.8612	2	3.51441	0.797226	1		0.710587	1
LEAVLSIGTHVIPHPR	11	1	1	CDM81592.1	N-Term(iTRAQ8plex)	2043.2	61.6767	0.970157	3	23.7169	1.08341	4	8.73462	0.903007	4	22.2001
DVEEASLVEIVTAIR	17	1	1	BAJ85562.1	N-Term(iTRAQ8plex)	1948.1	67.7667	1.24863	4	2.94472	1.28812	7	9.25911	1.18635	6	16.9042
SLAAAVPLAVDGESSDN	5	2	1	BAJ99820.1	N-Term(iTRAQ8plex)	1919.99	62.56	0.830552	2	3.68975	0.826864	2	18.5594	0.758961	1
AIGSGSEGADSSLQDQYNK	2	1	1	CBG02800.1	N-Term(iTRAQ8plex); K19(iTRAQ8plex)	2535.29	68.725	0.71857	1		0.764689	1
AEYEESGPAIVHR	22	3	1	BAJ85914.1	N-Term(iTRAQ8plex)	1761.91	56.0233	1.04081	8	9.62043	0.98756	9	19.8072	0.991384	5	19.9882
ETTGIVGLDVVPEAR	11	2	1	XP_020161338.1	N-Term(iTRAQ8plex)	1860.04	58.3167	0.924002	4	8.17852	0.929979	3	7.98325	0.946081	4	6.50291
TLGAELATCPDSEPLGR	4	1	1	EMS67885.1	N-Term(iTRAQ8plex); C9(Carbamidomethyl)	2091.07	45.8433	1.13114	2	1.27503	1.20846	1		1.0163	1
GQLTSEAGLVASLDALVK	93	2	1	CBG91907.1	N-Term(iTRAQ8plex); K18(iTRAQ8plex)	2380.4	78.1033	1.02264	22	9.34091	0.978068	34	9.79746	1.00168	37	17.4825
DEAYFAANAAALASR	43	2	1	EMS51950.1	N-Term(iTRAQ8plex)	1844.95	70.9367	1.18811	12	20.2958	1.02519	14	19.9224	1.07668	16	15.3609
GYISPQFVTNLEK	9	3	1	gi|134102	N-Term(iTRAQ8plex); K13(iTRAQ8plex)	2104.19	56.1633	0.875057	3	24.1638	0.912968	3	4.39108	0.96456	3	4.34663
WSDADVEEFIASDPVYGPQLK	16	1	1	XP_020147399.1	N-Term(iTRAQ8plex); K21(iTRAQ8plex)	2974.54	61.41	0.90343	5	7.40944	0.925945	7	10.7692	0.92552	4	13.5632
VIAEIIGGVLLGPSALGR	3	2	1	BAJ98631.1	N-Term(iTRAQ8plex)	2039.26	73.7267	0.969249	1		0.905886	1		0.796303	1
SNYLMNTSIAGLEK	6	2	1	EMS48685.1	N-Term(iTRAQ8plex); K14(iTRAQ8plex)	2149.18	54.76	0.811687	2	3.33164	0.693034	1		0.818982	3	13.8242
DNVEYIAGGATQNSIR	7	1	1	XP_020187467.1	N-Term(iTRAQ8plex)	2012.04	64.58	0.714668	2	27.3975	0.964876	3	1.96313	0.714999	2	57.3053
DAPMFVVGVNEDK	8	2	1	CAZ76054.1	N-Term(iTRAQ8plex); M4(Oxidation); K13(iTRAQ8plex)	2045.08	56.1567	1.35441	3	4.65754	1.41955	3	19.2048	1.17988	2	22.999
YPLNEELVSEAPNVNETAVQLIK	13	1	1	AGI97001.1	N-Term(iTRAQ8plex); K23(iTRAQ8plex)	3178.75	60.8633	0.977309	4	7.07413	1.12141	5	21.8353	0.832383	4	9.75461
SKPETGEVIGVFESVQPSDTDLGAK	45	2	1	EMS63035.1	N-Term(iTRAQ8plex); K2(iTRAQ8plex); K25(iTRAQ8plex)	3502.92	58.1433	0.910304	13	38.0376	0.916105	14	16.5207	1.01032	18	13.3823
LVSPSEVSVDLVDGGSTIVK	42	3	1	BAK03695.1	N-Term(iTRAQ8plex); K20(iTRAQ8plex)	2609.49	62.9933	0.989259	13	15.2366	0.971328	18	7.80455	0.931687	11	17.2029
ASSDALSPLVDVALK	16	2	1	XP_020178760.1	N-Term(iTRAQ8plex); K15(iTRAQ8plex)	2094.23	65.67	0.969971	6	19.0556	0.963735	5	5.70907	1.03165	5	11.7883
LIGAPPGYVGYEEGGQLTEAVR	2	3	1	XP_020157663.1	N-Term(iTRAQ8plex)	2580.36	68.47	1.02411	1					1.07909	1
FAMAGVAGILGTDLIR	8	2	1	EMS52019.1	N-Term(iTRAQ8plex)	1909.09	63.9133	1.28881	3	42.1318	1.19421	2	14.2156	0.932527	3	52.4784
DAADVSGDLSGLSDKELGVLADWESK	5	1	1	XP_020197500.1	N-Term(iTRAQ8plex); K15(iTRAQ8plex); K26(iTRAQ8plex)	3589.91	51.2	0.851243	1		0.856044	3	4.93585	0.809903	1
NFNIALDDVSITSLSFGK	13	3	1	BAK00720.1	N-Term(iTRAQ8plex); K18(iTRAQ8plex)	2549.42	58.1433	1.01242	4	10.9643	0.980662	5	17.1617	1.02742	4	13.639
VEYGDATTTIDPTGAHAVAQAFPR	2	1	1	BAJ94879.1	N-Term(iTRAQ8plex)	2792.43	71.32	1.15627	1					1.07011	1
VVLDMTTLTIMR	20	6	1	CBM37265.1	N-Term(iTRAQ8plex)	1696.97	65.0533	1.04937	6	13.6494	1.06702	9	9.74461	1.0344	5	3.13558
SAGLQAIDEIVPTLLR	9	3	1	XP_020166080.1	N-Term(iTRAQ8plex)	2000.17	62.3667	1.08792	4	4.66304	1.09332	3	29.0987	0.952917	2	5.21983
IMLLPESDPNATHIMIATGTGVAPYR	13	2	1	XP_020147336.1	N-Term(iTRAQ8plex)	3072.63	67.7833	0.822692	4	15.6108	0.852863	5	22.1556	0.963313	4	9.86349
FSPNNFAPTIVSGSWDR	19	2	1	CDM83867.1	N-Term(iTRAQ8plex)	2199.12	65.6967	0.828474	6	15.2797	0.820566	6	9.21128	0.832006	7	22.2389
EYVIVGGGNAAGYAAR	9	1	1	AKA43771.1	N-Term(iTRAQ8plex)	1871.99	62.6233	0.97951	4	10.9597	0.889489	2	11.7877	0.976899	3	6.60414
EYIDTFDGYSFIYPK	7	2	1	XP_020193321.1	N-Term(iTRAQ8plex); K15(iTRAQ8plex)	2466.27	50.6967	0.943786	3	13.4263	1.04206	2	19.0084	1.12441	2	5.46343
AFDEGWGGVIAK	20	2	1	BAJ93200.1	N-Term(iTRAQ8plex); K12(iTRAQ8plex)	1858.03	64.4067	0.95969	7	13.7055	0.915133	6	15.6533	0.967721	7	15.1345
TWVDSFGEMVLTNLTTGDK	3	3	1	BAJ93140.1	N-Term(iTRAQ8plex); K19(iTRAQ8plex)	2722.44	63.41	1.14283	1		1.11668	1		1.02756	1
AQASALEAHAAPNCK	37	3	1	XP_020157252.1	N-Term(iTRAQ8plex); C14(Carbamidomethyl); K15(iTRAQ8plex)	2147.15	76.3	0.842078	10	12.2064	0.851882	13	19.6855	0.867502	14	23.6851
DQIYDIFQLLPGK	35	2	1	CBD21803.1	N-Term(iTRAQ8plex); K13(iTRAQ8plex)	2158.24	70.9767	1.64943	12	28.6471	1.77034	12	54.8252	1.71491	11	53.6806
ATLFPGDGIGPEIAESVK	26	5	1	EMS48397.1	N-Term(iTRAQ8plex); K18(iTRAQ8plex)	2409.36	65.4233	0.839288	9	10.6206	0.865059	11	5.80607	0.835046	6	15.2311
EPEAVNHGNTLYITGLSSR	2	3	1	XP_020152273.1	N-Term(iTRAQ8plex)	2362.23	67.16	0.986582	1		0.831948	1
EAEVSEEAASAEPEEDTAVDVK	5	2	1	CDM81831.1	N-Term(iTRAQ8plex); K22(iTRAQ8plex)	2913.44	44.39	0.832395	3	0.617285	0.819997	1		0.807705	1
TLTAEEMVILSGAHTVGR	19	1	1	CDM82175.1	N-Term(iTRAQ8plex)	2189.19	68.32	1.09016	6	16.9996	1.01597	6	5.76092	1.093	7	2.02177
LAELEELELQTDHQGVLAILPSYAGK	8	2	1	AAL40895.1	N-Term(iTRAQ8plex); K26(iTRAQ8plex)	3445.93	55.32	1.00034	2	1.28735	0.931525	4	0.68591	1.11431	2	5.63329
ASFAGDLNFYGK	13	3	1	BAJ94980.1	N-Term(iTRAQ8plex); K12(iTRAQ8plex)	1898.03	47.8	0.894602	6	23.346	0.920632	4	9.15576	0.915427	3	0.070366
KLDAQLSGLLSEASAEEDFTGK	11	2	1	EMS53149.1	N-Term(iTRAQ8plex); K1(iTRAQ8plex); K22(iTRAQ8plex)	3221.77	66.6567	1.01136	5	7.03034	0.846837	3	2.035	0.890282	3	11.4898
FKDLVDEIAESLAK	13	3	1	XP_020191000.1	N-Term(iTRAQ8plex); K2(iTRAQ8plex); K14(iTRAQ8plex)	2490.47	63.1433	0.872251	4	3.92701	0.815811	5	6.11567	0.837566	4	10.5499
VNQIGTVTESIQAALDSK	21	2	1	BAK00029.1	N-Term(iTRAQ8plex); K18(iTRAQ8plex)	2482.41	50.21	0.932251	7	10.5965	0.92657	9	8.7413	0.942265	5	6.22696
DADTMNFADIEK	15	3	1	XP_020192678.1	N-Term(iTRAQ8plex); K12(iTRAQ8plex)	1978.01	70.8267	0.832713	5	3.43415	0.797329	6	9.06817	0.853025	4	6.99355
GLLSSDQTLYESPETQR	7	2	1	BAK01586.1	N-Term(iTRAQ8plex)	2228.13	63.95	0.963168	3	8.95208	0.81246	2	8.4729	0.875854	2	6.23514
WGEQEASILVPGDIVSIK	45	3	1	gi|50400847	N-Term(iTRAQ8plex); K18(iTRAQ8plex)	2549.45	68.86	0.991186	13	10.0935	0.999737	16	15.4009	0.972709	16	8.33938
VLIVDDLIATGGTLCAAAK	25	3	1	BAJ97272.1	N-Term(iTRAQ8plex); C15(Carbamidomethyl); K19(iTRAQ8plex)	2509.46	57.0867	0.792181	12	9.20636	0.820689	10	19.1273	0.767879	3	1.7576
LIGFLGGTDGLLAQK	16	3	1	BAJ92904.1	N-Term(iTRAQ8plex); K15(iTRAQ8plex)	2111.27	61.56	1.11046	6	9.71134	1.13951	5	9.35278	1.11787	5	4.80906
TEQDGVQQEQNDGADAVDSQR	4	2	1	XP_020190843.1	N-Term(iTRAQ8plex)	2594.2	73.7167	1.03322	1		0.974293	1		1.03363	2	17.7853
LSMPIMISPTAMQK	19	2	1	XP_020184729.1	N-Term(iTRAQ8plex); M12(Oxidation); K14(iTRAQ8plex)	2172.24	56.1933	1.16945	1
ISMPIMISPTAFQK	18	3	1	EMS55513.1	N-Term(iTRAQ8plex); K14(iTRAQ8plex)	2172.24	55.1533	1.11831	6	17.0601	1.18061	6	17.4885	1.06444	6	29.3248
EIGDSPSTPSTANNPQDQAR	3	3	1	XP_020175879.1	N-Term(iTRAQ8plex)	2389.17	68.28	0.838079	1		0.845013	1		1.08945	1
SSLDAFQQILK	23	1	1	XP_020192980.1	N-Term(iTRAQ8plex); K11(iTRAQ8plex)	1858.09	61.0367	0.723959	9	19.8339	0.725473	7	8.74257	0.716729	7	12.9373
WFALQATSDIPGNVANVQK	3	2	1	BAJ86306.1	N-Term(iTRAQ8plex); K19(iTRAQ8plex)	2667.47	66.5467	1.1853	1		1.16579	1		1.16432	1
VPEPTVEESIQILR	11	3	1	gi|347602486	N-Term(iTRAQ8plex)	1914.09	65.2933	1.15309	3	2.47811	1.16886	4	8.30819	1.24204	4	3.53307
EIAEAFLGNSVK	20	1	1	EMS68426.1	N-Term(iTRAQ8plex); K12(iTRAQ8plex)	1886.09	61.3367	0.954437	6	22.848	0.991637	7	16.5387	0.849145	7	19.8845
VGLPIDPGVVLLDIAFVPDDPSHGFLLGTR	1	1	1	XP_020163505.1	N-Term(iTRAQ8plex)	3433.9	66.55	1.10101	1
QDVLLFIDNIFR	13	18	1	AIG90927.1	N-Term(iTRAQ8plex)	1797.02	66.1067	1.03684	5	12.4105	0.803903	4	34.2975	0.722437	4	29.7867
LGHNFVGTEQVLLGLVGEGTGIAAK	10	3	1	EMS48250.1	N-Term(iTRAQ8plex); K25(iTRAQ8plex)	3088.76	69.2267	0.953726	2	1.43104	0.946097	5	1.18137	0.928048	3	10.2345
HPAESTSTTNESVLK	10	3	1	EMS63432.1	N-Term(iTRAQ8plex); K15(iTRAQ8plex)	2209.2	56.2033	0.882568	3	9.29652	0.960379	3	4.58029	0.99816	4	7.43764
VTTEAASPAPASGSAPAK	29	1	1	AAM22691.1	N-Term(iTRAQ8plex); K18(iTRAQ8plex)	2221.24	65.83	0.962324	10	17.1572	0.986735	7	8.47632	0.866129	12	15.1392
AGNVEPYEFILPPTWK	5	1	1	CDJ26542.1	N-Term(iTRAQ8plex); K16(iTRAQ8plex)	2469.37	54.49	1.14143	2	17.2037	1.11326	1		1.09739	2	17.0867
FVGGTGLLGIAPSADGSVLVCDADK	3	2	1	XP_020201168.1	N-Term(iTRAQ8plex); C21(Carbamidomethyl); K25(iTRAQ8plex)	3027.62	64.2533	1.20295	1		1.03696	1		1.37855	1
LDEALYNIQFEQHWLEAQTDR	10	3	1	EMS66095.1	N-Term(iTRAQ8plex)	2923.47	65.8433	1.26431	4	11.7095	1.17266	3	49.3178	1.19078	3	5.92733
DAIGVVPGLAVILVGSR	7	1	1	XP_020160973.1	N-Term(iTRAQ8plex)	1940.19	64.4633	1.20977	1		1.25486	2	21.9961	1.25705	4	7.16753
ADILISEPMGTLLVNER	2	3	1	EMS50330.1	N-Term(iTRAQ8plex)	2175.21	56.06	0.892923	1					1.00207	1
ALLQDIAIVTGAEFQAK	13	3	1	BAJ93636.1	N-Term(iTRAQ8plex); K17(iTRAQ8plex)	2396.41	64.83	1.01525	3	4.32723	0.962287	4	1.72707	0.960623	6	5.76026
IIVSGGAPLAMAVEEFLR	3	1	1	XP_020187012.1	N-Term(iTRAQ8plex)	2177.23	69.2033	0.926387	1		0.892783	1		0.841014	1
NLAGEIAQEFEK	8	1	1	BAJ97181.1	N-Term(iTRAQ8plex); K12(iTRAQ8plex)	1957.09	63.4867	0.959187	2	8.37663	0.955134	5	12.3965	0.947051	1
VIDVDLTEDQLEQR	13	3	1	BAJ87072.1	N-Term(iTRAQ8plex)	1977.05	71.54	1.12143	5	9.59222	1.05213	5	9.97719	1.16762	3	15.4444
DAILAEGSPAPIVVSEGANTMDVGR	3	1	1	EMS45721.1	N-Term(iTRAQ8plex)	2773.43	64.5167	0.986079	1		1.0458	1		1.20017	1
SPPAAGGGGTAAGGGGGAAALMK	9	1	1	BAJ94066.1	N-Term(iTRAQ8plex); K23(iTRAQ8plex)	2392.28	51.56	0.913786	4	5.7129	0.917732	4	18.7279	0.955669	1
NVNYLPNVLSIMDAEER	10	1	1	CDM82552.1	N-Term(iTRAQ8plex)	2281.19	61.1267	1.04733	3	7.87897	1.00556	4	14.7007	1.12228	3	3.23205
SGVMAAVSSDPR	3	3	1	ACF08092.1	N-Term(iTRAQ8plex)	1480.77	44.1167	1.22344	1		1.18238	1		1.12687	1
AAVSGLESAISTFELDEATEK	6	4	1	CDM83008.1	N-Term(iTRAQ8plex); K21(iTRAQ8plex)	2776.47	57.4	1.02026	3	0.907582	1.07933	1		1.10436	2	9.08141
AAVVLISDVYGFDAPNLR	10	1	1	BAJ98176.1	N-Term(iTRAQ8plex)	2224.23	69.39	1.11703	4	0.759139	1.01034	3	9.48627	0.92966	3	11.7318
VGMGSGSICTTQEVCAVGR	3	2	1	BAJ97420.1	N-Term(iTRAQ8plex); C9(Carbamidomethyl); C15(Carbamidomethyl)	2273.11	67.52	0.937836	1		1.04107	1		0.853387	1
EIQDIVDAPPLPVLSFSPSK	11	1	1	XP_020154109.1	N-Term(iTRAQ8plex); K20(iTRAQ8plex)	2760.56	59.49	1.11226	3	2.17176	0.971754	3	2.7251	1.19542	5	17.109
DGTFLLGGPSWSVPLGR	47	1	1	AAW52720.1	N-Term(iTRAQ8plex)	2063.12	67.6667	1.1447	15	28.4327	1.02172	15	15.1727	1.01321	17	16.2822
KVAILGAAGGIGQPLSLLMK	7	1	1	CDM83547.1	N-Term(iTRAQ8plex); K1(iTRAQ8plex); K20(iTRAQ8plex)	2849.79	65.2633	0.677598	2	9.79089	0.705698	3	25.1029	0.765161	2	2.15744
AIVVDQELPPLSSGSDGR	4	1	1	XP_020167375.1	N-Term(iTRAQ8plex)	2144.16	51.96	1.01941	2	1.57968	1.12221	1		1.14994	1
HGAINLGQGFPNFDGPDFVK	13	3	1	EMT11157.1	N-Term(iTRAQ8plex); K20(iTRAQ8plex)	2738.47	65.9	0.5822	5	8.69264	0.516334	6	10.0793	0.489179	2	2.72008
NNLELVLLTTPTTPTER	4	3	1	AFU81119.1	N-Term(iTRAQ8plex)	2216.24	62.13	1.03004	1					1.12076	3	1.37972
SVDDLILSVGSGGGGAPAAAAAAPAAGGAAAAEEK	24	2	1	gi|582044920	N-Term(iTRAQ8plex); K35(iTRAQ8plex)	3558.89	65.9967	0.961063	11	16.9702	1.01679	4	10.5605	0.970116	9	4.42006
VQTLPLSEFLAK	25	2	1	XP_020181593.1	N-Term(iTRAQ8plex); K12(iTRAQ8plex)	1954.18	70.3533	0.942601	8	12.2879	0.893474	8	22.7869	0.924402	9	14.0715
GAIQQGTGFEPFVECNR	3	3	1	AAS01727.1	N-Term(iTRAQ8plex); C15(Carbamidomethyl)	2214.09	57.54	1.31087	2	25.8837				1.64218	1
LGVCTDVLNLLK	18	1	1	EMS61013.1	N-Term(iTRAQ8plex); C4(Carbamidomethyl); K12(iTRAQ8plex)	1953.16	60.6567	1.22034	7	11.6407	1.2769	5	6.23563	1.2523	6	6.67213
SVGTANPLVLIDEIDK	5	3	1	EMS63378.1	N-Term(iTRAQ8plex); K16(iTRAQ8plex)	2292.33	59.3967	0.979809	1		1.05943	3	13.5711	1.00877	1
NVTEALLPLLLSSSDAR	10	3	1	XP_020199716.1	N-Term(iTRAQ8plex)	2103.2	64.2167	1.07069	3	6.54426	1.03458	4	10.1235	1.0502	3	1.57965
DGSLESLPVDELIEK	38	3	1	gi|50400847	N-Term(iTRAQ8plex); K15(iTRAQ8plex)	2252.25	58.34	0.943985	14	8.57754	0.951363	11	5.97942	0.935417	13	17.3451
VATPAQAQEVHANLR	60	2	1	CDM81250.1	N-Term(iTRAQ8plex)	1909.06	71.1933	0.924082	22	16.8981	0.954994	21	14.5692	0.98316	17	16.0538
VDAACPGTVSCADILAVAAR	6	2	1	XP_020171959.1	N-Term(iTRAQ8plex); C5(Carbamidomethyl); C11(Carbamidomethyl)	2321.21	88.0767	1.25156	1		1.11803	4	11.9405	1.19034	1
TSSLLAGIPETVPVR	6	1	1	BAI66423.1	N-Term(iTRAQ8plex)	1844.08	49.5267	1.33858	3	42.4565	2.09221	1		1.61852	2	2.5589
ELFDGLESLTDCGGGDGTTAR	6	1	1	XP_020175152.1	N-Term(iTRAQ8plex); C12(Carbamidomethyl)	2475.16	71.3567	0.958374	2	3.96082	0.936324	2	10.5362	0.895458	2	0.108666
VKDEIVLDGNDIELVSR	32	7	1	EMS50458.1	N-Term(iTRAQ8plex); K2(iTRAQ8plex)	2522.44	66.9867	0.866919	14	18.2948	0.863601	8	16.8296	0.861057	10	16.7176
TMEINPENAIMDELR	18	2	1	ABG57075.1	N-Term(iTRAQ8plex); M2(Oxidation)	2096.04	60.72	1.01891	9	7.31972	0.978234	5	1.22733	0.992624	4	7.48478
TAVADVDELITK	44	2	1	CAX07611.1	N-Term(iTRAQ8plex); K12(iTRAQ8plex)	1883.1	66.8733	0.90932	14	9.40903	0.922491	15	14.9167	0.93733	15	9.08712
ENVEYIAGGATQNSIR	3	1	1	XP_020187467.1	N-Term(iTRAQ8plex)	2026.05	72.43	0.568791	1		0.567614	2	9.02356
AFVDSGAQSTIISK	8	3	1	XP_020149990.1	N-Term(iTRAQ8plex); K14(iTRAQ8plex)	2032.16	61.33	0.918874	3	3.58178	0.898551	2	3.56739	0.905993	3	0.933214
AESLDDAIQIVNR	22	3	1	BAJ94980.1	N-Term(iTRAQ8plex)	1747.95	59.4667	1.03948	7	10.9714	1.01235	7	12.2863	1.00138	8	17.4491
AINNIGLDGFNLIDTIK	3	3	1	XP_020168340.1	N-Term(iTRAQ8plex); K17(iTRAQ8plex)	2439.4	53.33	0.890272	1					1.15338	2	10.504
FNLIADMMLDEAAK	10	1	1	CDM82164.1	N-Term(iTRAQ8plex); K14(iTRAQ8plex)	2190.18	87.1233	0.820364	2	2.53337	0.857229	4	3.50082	0.835847	4	6.77367
TALYDFHVAHGGK	15	1	1	SPT20042.1	N-Term(iTRAQ8plex); K13(iTRAQ8plex)	2024.11	58.71	0.85995	7	4.32561	0.919468	3	12.1685	0.919914	5	5.9521
AFVVHELEDDLGK	63	2	1	AAB67991.1	N-Term(iTRAQ8plex); K13(iTRAQ8plex)	2080.16	70.0967	0.905784	20	14.3485	0.906592	20	16.0474	0.884878	23	10.6734
DGPVAQSVADPAPAVVVER	5	1	1	XP_020185824.1	N-Term(iTRAQ8plex)	2181.19	49.3933	0.953119	2	6.60918	0.861973	1		0.983177	2	14.4217
DSYLILDTLPSEYDSR	8	3	1	CBM37262.1	N-Term(iTRAQ8plex)	2191.1	62.95	0.914142	3	19.9185	1.02204	3	7.07384	0.915469	2	35.779
IAQMEEAVAAGK	10	1	1	XP_020156564.1	N-Term(iTRAQ8plex); K12(iTRAQ8plex)	1826.03	64.4033	0.9782	3	6.51743	0.883943	2	8.18477	0.966582	5	6.63526
AVDALFGSLLPR	20	1	1	BAK01499.1	N-Term(iTRAQ8plex)	1562.92	57.5767	1.14846	8	15.4033	1.06102	6	9.506	1.14541	6	23.0041
QFDGIVDVYR	42	3	1	EMS49632.1	N-Term(iTRAQ8plex)	1515.81	60.26	0.80497	13	8.12047	0.810383	14	7.65232	0.878904	15	11.9313
VHTAAAPVVTDLGEMYR	6	4	1	XP_020159454.1	N-Term(iTRAQ8plex)	2134.13	64.9467	0.977538	2	1.84215	0.981154	2	3.67868	1.02246	2	3.38921
IGGESPDTNYLFMGDYVDR	5	1	1	XP_020190200.1	N-Term(iTRAQ8plex)	2453.16	49.46	0.988552	3	0.751615	1.06863	1		1.05008	1
SLGLGDLDFSAVHEVLK	8	1	1	BAJ91168.1	N-Term(iTRAQ8plex); K17(iTRAQ8plex)	2408.36	55.73	1.24342	4	5.83994	1.16738	2	3.95354	1.15882	2	8.4951
EAVFSYADDACSANYPLMQK	18	1	1	BAJ97194.1	N-Term(iTRAQ8plex); C11(Carbamidomethyl); K20(iTRAQ8plex)	2888.41	69.7867	1.06221	6	4.88798	1.04384	9	20.5419	0.940332	3	10.9336
TMLELLNQLDGFSSDER	7	4	1	CBM37262.1	N-Term(iTRAQ8plex)	2272.15	72.7133	1.11878	1		1.05804	3	11.2253	1.01036	3	2.49606
YLYTLCVFDADK	11	1	1	XP_020195390.1	N-Term(iTRAQ8plex); C6(Carbamidomethyl); K12(iTRAQ8plex)	2116.12	57.31	0.891182	3	7.21993	0.857537	5	11.4644	0.912675	3	5.56647
DFVAGLFEHFR	13	3	1	BAJ95341.1	N-Term(iTRAQ8plex)	1641.87	57.72	0.982059	4	15.6423	1.1412	5	3.15645	1.05154	4	5.59729
VEQWMDFGATEVDPNIAR	10	2	1	EMS60520.1	N-Term(iTRAQ8plex); M5(Oxidation)	2398.16	55.5133	0.945667	3	4.74887	1.0293	3	1.45902	1.21925	4	8.10934
DDGSPVSIFSLSGSNPQDR	5	1	1	CDM84765.1	N-Term(iTRAQ8plex)	2282.12	77.275	0.995949	3	8.46664	1.14069	2	0.134915
IYGVFDHQLPAALK	7	2	1	XP_020149581.1	N-Term(iTRAQ8plex); K14(iTRAQ8plex)	2180.28	68.4533	1.21323	2	12.7336	1.2189	3	8.81702	1.29641	2	23.7606
HVAPSPAAASASGSAGPLDDSR	3	1	1	CDM81832.1	N-Term(iTRAQ8plex)	2325.18	62.8467	1.123	1		1.11793	1		1.2651	1
VDLSDAADLASSFTAPGQYLLVR	6	1	1	BAJ97610.1	N-Term(iTRAQ8plex)	2713.44	57.2033	1.01391	3	3.66548	1.05011	1		1.04821	2	8.04512
EENDLFDTMDDWLR	41	18	1	CAA31743.1	N-Term(iTRAQ8plex)	2102.97	64.09	1.07154	12	10.3106	1.09649	14	7.50092	1.04716	15	19.8012
NFPDGFPNLFINNAHDIR	6	2	1	BAJ88790.1	N-Term(iTRAQ8plex)	2405.23	63.3733	0.607433	1		0.86906	2	6.82718	1.02548	3	16.5953
LAEEFGPEWAMQHIIPQVLEK	11	2	1	AEB40165.1	N-Term(iTRAQ8plex); K21(iTRAQ8plex)	3073.68	57.4767	0.880506	4	1.34384	0.986541	2	20.7026	0.922572	5	1.16237
GMLEVYNSLSEEGK	20	3	1	BAJ89855.1	N-Term(iTRAQ8plex); K14(iTRAQ8plex)	2164.15	62.0933	0.971399	7	2.54007	0.949003	6	5.36195	0.916561	7	9.66876
MLMDGAIEYEDGTPATEAQMGK	15	2	1	EMS57629.1	N-Term(iTRAQ8plex); K22(iTRAQ8plex)	2966.45	59.3067	0.897533	5	9.11942	0.84019	4	2.13852	0.897997	6	13.7389
AFPATELTLEELNPSVALLR	2	3	1	AGR45903.1	N-Term(iTRAQ8plex)	2488.41	72.92	1.17875	1		1.06309	1
AYLPVGELLEGEEIDR	15	1	1	CDM81985.1	N-Term(iTRAQ8plex)	2107.13	67.4367	0.96664	4	12.3499	1.01945	6	8.07381	0.887367	5	20.5545
EEPWYGIEQEYTLLQK	50	3	1	AAZ30058.1	N-Term(iTRAQ8plex); K16(iTRAQ8plex)	2634.4	64.1667	1.20419	17	10.5228	1.14101	17	18.4825	1.13169	16	17.4565
LQEIQDELEK	37	1	1	EMS46650.1	N-Term(iTRAQ8plex); K10(iTRAQ8plex)	1853.04	65.2567	1.06607	15	6.57392	1.12796	10	11.7676	1.08524	12	7.97891
FVQNQPAPQPVLSPEATELR	3	3	1	CDM80744.1	N-Term(iTRAQ8plex)	2525.38	57.92	1.05252	1					1.08974	2	11.1413
GPDVVGSFGLLQPLADGLK	13	12	1	BAE47688.1	N-Term(iTRAQ8plex); K19(iTRAQ8plex)	2491.44	62.57	1.28377	6	6.62328	1.26908	5	7.3415	1.12903	2	13.4203
NEVIVADNFFTGSK	8	1	1	EMS54364.1	N-Term(iTRAQ8plex); K14(iTRAQ8plex)	2149.18	62.19	1.2243	2	2.23697	1.41558	2	1.75962	1.1805	4	16.2394
ELAGQPDVDGFLVGGASLKPEFIDIINAATVK	16	2	1	CDM81250.1	N-Term(iTRAQ8plex); K19(iTRAQ8plex); K32(iTRAQ8plex)	4197.41	61.2167	0.851408	8	17.9129	0.816256	6	5.00622	1.15231	2	32.1
ELPNVHVLDQFSNPANPEAHIR	5	3	1	BAJ91815.1	N-Term(iTRAQ8plex)	2801.45	49.06	0.802208	2	24.5664	0.977155	1		0.824513	2	18.4603
SVVSDAVMGDPTLAAGLLR	3	1	1	XP_020148640.1	N-Term(iTRAQ8plex); M8(Oxidation)	2192.19	51.7667	0.819051	1		0.949443	1		0.851868	1
DALENVVAGPDAGAMLDNAR	4	1	1	CDM85855.1	N-Term(iTRAQ8plex)	2303.18	63.4267	0.991115	2	3.05885	1.04904	1		1.06931	1
LLEYGHMLVQEQDNVK	40	4	1	XP_020172225.1	N-Term(iTRAQ8plex); K16(iTRAQ8plex)	2524.36	62.5567	0.901932	12	16.7608	0.95424	12	16.5754	0.8528	15	18.0438
ALEVIPLLTPEVLEK	20	1	1	XP_020176836.1	N-Term(iTRAQ8plex); K15(iTRAQ8plex)	2272.41	67.8667	1.03707	7	10.6523	1.10765	7	4.58272	1.00051	6	11.6483
IQSSLPAGYLDATTLADYLVK	10	3	1	BAJ96216.1	N-Term(iTRAQ8plex); K21(iTRAQ8plex)	2847.61	55.4167	0.941478	4	4.7081	1.09782	1		1.05592	5	6.72315
LGFEGTQEVQHR	25	1	1	AFM95250.1	N-Term(iTRAQ8plex)	1704.9	63.07	1.03369	8	13.5507	1.03285	9	10.999	1.04565	8	6.90321
MDPDVPLVIPEVNPEAMADVR	10	1	1	BAJ90922.1	N-Term(iTRAQ8plex)	2611.35	64.0633	0.972687	3	26.2163	0.988509	3	1.58089	1.08762	4	4.0251
AFNPTQAEETYSMVTANR	22	16	1	CAA31743.1	N-Term(iTRAQ8plex); M13(Oxidation)	2350.13	73.1767	1.05628	7	10.4971	0.908956	8	17.9269	1.06115	7	14.6595
SLEEMSGEAQDNEDQAR	4	3	1	AIZ11183.1	N-Term(iTRAQ8plex)	2213	69.5633	1.18712	1		1.65901	2	59.0371	1.20753	1
TVQSLVEELEK	20	3	1	BAJ93636.1	N-Term(iTRAQ8plex); K11(iTRAQ8plex)	1883.1	62.78	1.07213	7	16.8591	0.996222	7	8.17707	1.01728	6	9.15859
YFEVILVDVAHSAVR	84	4	1	BAJ95856.1	N-Term(iTRAQ8plex)	2022.13	62.1567	1.00701	27	7.54631	0.978407	29	11.5723	1.01687	28	10.7659
AVGICGSDVHYLK	10	1	1	EMS46178.1	N-Term(iTRAQ8plex); C5(Carbamidomethyl); K13(iTRAQ8plex)	2027.12	60.0067	1.06391	4	9.59047	0.964914	3	0.354721	0.975248	3	13.2125
WAMLGAAGIFIPELLTK	17	1	1	CAA59049.1	N-Term(iTRAQ8plex); K17(iTRAQ8plex)	2439.43	61.5633	1.04142	5	16.5247	1.07279	6	10.2252	1.18776	6	5.32358
VAAASADILDSAAK	22	1	1	AKQ08921.1	N-Term(iTRAQ8plex); K14(iTRAQ8plex)	1911.11	68.3767	0.818939	7	14.57	0.811833	7	17.6679	0.761263	8	15.5718
AGIALNDHFVK	61	3	1	CAZ76054.1	N-Term(iTRAQ8plex); K11(iTRAQ8plex)	1793.06	63.9733	0.793623	21	10.9236	0.787932	19	10.5675	0.752241	21	17.6201
FGHDVLIDGMLK	10	3	1	CDM80037.1	N-Term(iTRAQ8plex); K12(iTRAQ8plex)	1953.1	55.8967	0.88343	3	0.115464	0.9674	4	10.1768	0.902534	3	9.43388
YSADAAGGEASGELTR	3	3	1	EMS59471.1	N-Term(iTRAQ8plex)	1858.91	53.83	0.832548	1		0.812694	1		0.770317	1
DVNKQDVLLFIDNIFR	15	18	1	AIG90927.1	N-Term(iTRAQ8plex); K4(iTRAQ8plex)	2557.46	60.8333	1.05647	6	24.7523	1.05396	4	16.8184	1.0062	5	35.5988
NPTEEPAEEPLGAALLR	11	2	1	EMS67856.1	N-Term(iTRAQ8plex)	2111.13	51.6867	1.05738	4	14.9016	1.07316	4	21.2264	1.05197	3	4.49545
IADGFLTSEALTGVK	14	2	1	BAJ85102.1	N-Term(iTRAQ8plex); K15(iTRAQ8plex)	2130.23	72.2933	1.10591	3	14.6219	1.04221	6	18.3638	1.09505	5	13.7105
QWYLTHYGVEIGR	10	2	1	EMS65111.1	N-Term(iTRAQ8plex)	1926.02	59.3667	1.55946	4	19.0775	1.70995	3	15.2325	1.80792	3	9.57182
EQEAINFLEK	13	3	1	XP_020167947.1	N-Term(iTRAQ8plex); K10(iTRAQ8plex)	1829.03	55.85	0.934744	5	9.40238	0.914957	4	4.33661	0.970178	4	10.9763
VQQLLQDFFDGK	21	6	1	SPT20420.1	N-Term(iTRAQ8plex); K12(iTRAQ8plex)	2046.15	65.17	1.1778	8	40.4384	1.49115	6	12.8506	1.28811	7	9.1026
YTDDALVAAAQLSYQYISDR	5	3	1	gi|347602486	N-Term(iTRAQ8plex)	2567.3	62.0767	1.12991	2	6.38393	1.12603	1		1.11272	2	3.14561
YMVANQLYELCEAVGPEPTR	2	2	1	AEB40165.1	N-Term(iTRAQ8plex); M2(Oxidation); C11(Carbamidomethyl)	2660.3	66.875	0.985372	1					1.09471	1
DAESAYWELVIK	66	2	1	XP_020184271.1	N-Term(iTRAQ8plex); K12(iTRAQ8plex)	2032.12	56.93	0.970992	19	7.37146	0.972937	25	13.67	0.977183	22	9.57703
GVNDDGVDEVVAALR	11	1	1	BAJ90217.1	N-Term(iTRAQ8plex)	1832.97	72.3333	0.825323	3	6.54235	0.910358	3	8.07662	0.917124	5	6.84554
DVAEAPASNIEQIEFR	5	2	1	EMS59961.1	N-Term(iTRAQ8plex)	2093.09	60.1733	0.858815	2	0.00546547	0.989216	2	6.77352	0.979585	1
NVLAVYEAHLSK	26	3	1	CAW46370.1	N-Term(iTRAQ8plex); K12(iTRAQ8plex)	1952.15	62.7933	1.14627	10	23.9207	1.14243	8	14.9637	1.18533	8	16.7051
EAAYQIISDELMLDGNPR	22	1	1	CBH32633.1	N-Term(iTRAQ8plex)	2339.19	76.3033	1.10582	9	11.4543	1.04689	8	5.57632	1.01999	5	8.00266
LINEYGLDGVDVDYER	19	1	1	EMS68427.1	N-Term(iTRAQ8plex)	2174.1	77.7067	0.978944	4	0.682751	0.888884	8	21.7264	0.937318	7	8.7324
DSTILVGGPFWDVPLGR	9	2	1	EMS54022.1	N-Term(iTRAQ8plex)	2133.17	66.9833	1.06417	2	4.03637	1.01806	4	16.7575	1.11794	3	2.95481
TNVGSVLLESGLAK	9	4	1	EMS49802.1	N-Term(iTRAQ8plex); K14(iTRAQ8plex)	1996.19	43.77	0.91367	3	12.5971	0.948088	3	14.5054	1.15199	3	21.8043
VQSDGGLEVWAGPLSGNR	3	5	1	XP_020155600.1	N-Term(iTRAQ8plex)	2146.12	60.21	1.20215	2	4.65761				1.22928	1
DNQTIHSVLATPNR	9	2	1	AHL29285.1	N-Term(iTRAQ8plex)	1870.01	74.68	0.98695	3	14.1265	1.0005	3	7.79363	0.968397	3	8.80676
TEIMSIFDDLTQDDQDSVR	5	2	1	AEB40165.1	N-Term(iTRAQ8plex); M4(Oxidation)	2548.21	65.2467	1.0926	2	7.10084	1.14636	2	7.36983	1.23817	1
AAIRDPDPVVFLENELLYGESFPIK	4	2	1	BAJ84834.1	N-Term(iTRAQ8plex); K25(iTRAQ8plex)	3440.9	54.09	0.69461	1		0.733748	2	1.46237	0.93465	1
LNPLVSSLSLYDIAATPGVAADVSHINSPALVK	9	1	1	CDM83547.1	N-Term(iTRAQ8plex); K33(iTRAQ8plex)	3941.24	71.0133	1.11023	3	6.51202	0.948293	3	22.3371	1.04942	3	8.96059
DQLADIAAAAALASGVALDAVR	4	1	1	CDM83390.1	N-Term(iTRAQ8plex)	2386.33	83.0333	0.928077	1		1.10598	1		1.00154	2	8.77591
GMFLSDQSLIDHPLTK	15	1	1	CDM80571.1	N-Term(iTRAQ8plex); K16(iTRAQ8plex)	2410.34	65.6533	1.17044	5	21.5631	1.14877	4	22.1479	1.28894	6	15.5779
ALGEALIADFELSEGIYSR	2	1	1	XP_020193135.1	N-Term(iTRAQ8plex)	2358.26	73.93	1.50183	1					1.22575	1
TAVATDTILNQK	29	1	1	BAB47031.1	N-Term(iTRAQ8plex); K12(iTRAQ8plex)	1883.11	63.86	1.03041	9	17.3275	0.949981	10	17.6701	0.977711	10	12.2307
LEPGATASHAFVLESK	13	1	1	EMS46378.1	N-Term(iTRAQ8plex); K16(iTRAQ8plex)	2265.28	44.24	0.876093	5	8.7089	0.849954	5	5.53041	0.88574	3	5.94567
GVMLGADQPVILHMLDIEFAAEALK	14	3	1	XP_020157252.1	N-Term(iTRAQ8plex); M14(Oxidation); K25(iTRAQ8plex)	3305.82	63.3233	0.973753	4	7.17927	1.0173	5	16.9375	0.998291	5	7.04657
YGQYLYDGLVLFAPSTPR	8	1	1	XP_020173318.1	N-Term(iTRAQ8plex)	2364.25	66.1867	1.22917	2	6.84021	1.17586	4	4.99829	1.18294	2	9.70502
DGVTLLWDLTEGK	80	2	1	CDM83867.1	N-Term(iTRAQ8plex); K13(iTRAQ8plex)	2055.16	61.97	0.98147	29	11.8925	0.999894	22	8.63592	0.97526	29	18.1851
LLPDIVSSFGPDK	6	3	1	XP_020160530.1	N-Term(iTRAQ8plex); K13(iTRAQ8plex)	1996.16	40.88	0.887305	1		0.797331	1		0.905106	4	7.3698
ALSEVAGAPLPYDSVTAVR	9	1	1	EMS48685.1	N-Term(iTRAQ8plex)	2220.23	61.0767	0.956688	2	4.73283	0.990258	2	6.01904	1.11591	5	4.2592
VPEGWAAATSGPAGVIK	4	1	1	XP_020186540.1	N-Term(iTRAQ8plex); K17(iTRAQ8plex)	2219.26	53.56	0.963819	3	6.57586	1.12701	1
SGLLAVELMNEPVAPGVSLDSLK	7	1	1	BAJ94829.1	N-Term(iTRAQ8plex); K23(iTRAQ8plex)	2947.66	67.2667	1.17266	3	3.62744	0.935106	1		1.09652	3	2.30783
YEDNFDATSNLSVIINPTTK	257	3	1	gi|131394	N-Term(iTRAQ8plex); K20(iTRAQ8plex)	2850.49	65.37	1.06249	85	13.9023	1.03283	90	19.3871	1.04283	82	15.9942
ATLSVGNVLPLR	23	2	1	BAJ89887.1	N-Term(iTRAQ8plex)	1543.95	67.32	0.943978	7	19.2365	0.864103	6	15.548	0.974599	9	4.94867
ALVATDLSVAVPEGTYAR	6	1	1	BAK06601.1	N-Term(iTRAQ8plex)	2137.19	54.83	0.981541	2	3.40121	0.96196	2	0.97142	1.00984	2	5.038
SALIGGSSLAFTSAILDVGGNTTR	8	1	1	BAJ95373.1	N-Term(iTRAQ8plex)	2612.43	64.9767	1.21632	2	4.8458	1.43884	3	28.6603	0.965233	3	0.837754
ELNVGLVLDEGLASPR	4	2	1	BAK06600.1	N-Term(iTRAQ8plex)	1986.13	64.7567	1.10964	1		1.07035	2	17.8225	1.23343	1
DDQGEGYLVDK	6	5	1	XP_020187040.1	N-Term(iTRAQ8plex); K11(iTRAQ8plex)	1846.96	65.7033	0.853162	2	65.2072	0.880111	2	66.1951	0.939114	2	59.0386
HTDALDAITAHLGIGSYR	5	1	1	BAJ94338.1	N-Term(iTRAQ8plex)	2215.18	57.0867	0.925023	2	2.2181	1.03747	2	1.78502	1.09359	1
LQPLGEALTFEDGSLTLSESR	4	1	1	BAK05969.1	N-Term(iTRAQ8plex)	2567.34	45.97	1.21888	2	3.96599				1.0873	2	4.81712
ALNDQHVLLEGTLLKPNMVTPGSDSK	12	1	1	CDM85265.1	N-Term(iTRAQ8plex); K15(iTRAQ8plex); K26(iTRAQ8plex)	3690.08	57.9367	0.506908	4	42.9026	0.509561	1		0.5393	7	41.6375
AIGSGSEGADSSLQEQFNK	12	1	1	CBG02799.1	N-Term(iTRAQ8plex); K19(iTRAQ8plex)	2533.3	67.8933	0.815744	4	7.81947	0.822662	3	3.20501	0.838063	5	11.1736
GAVVGSVQEVK	16	2	1	EMS67204.1	N-Term(iTRAQ8plex); K11(iTRAQ8plex)	1681.01	62.7833	0.679583	5	4.42878	0.747144	6	15.6439	0.838829	5	6.70953
VLVVIAMQTEALPLVTR	5	1	1	BAK03317.1	N-Term(iTRAQ8plex)	2157.3	66.5133	0.629094	2	2.61283	0.632044	2	3.85302	0.614279	1
AVEMDTESDGTEIQSALAEWTGQR	5	1	1	AEP25125.1	N-Term(iTRAQ8plex)	2928.4	63.185	1.12001	3	7.8544	1.21659	2	0.136442
DGGLDMVETYVFWDAHEPVR	4	1	1	BAJ95568.1	N-Term(iTRAQ8plex)	2640.28	59.6167	1.09253	1		1.14339	1		1.08599	2	4.48236
DALAPALEDLVFTLPAPSFTVPELLK	18	1	1	EMS63039.1	N-Term(iTRAQ8plex); K26(iTRAQ8plex)	3375.92	62.6067	0.997509	8	17.4884	0.898642	5	4.99976	0.925122	5	10.4478
AAFPNITTSXAPFEDDTVQR	28	1	1	EMS68427.1	N-Term(iTRAQ8plex); X10(L)	2497.3	72.87	1.16614	5	13.264	1.01245	4	6.95742	0.968487	5	24.055
ALGATLAAGLADTHQDVHDR	8	2	1	XP_020152737.1	N-Term(iTRAQ8plex)	2336.23	65.5433	0.955641	2	0.0516394	0.8817	3	0.250473	0.942819	3	9.46258
AALEVGSSYASGDSR	15	3	1	ABO18602.1	N-Term(iTRAQ8plex)	1773.89	62.79	0.852296	4	14.6192	0.916114	6	9.9696	0.874216	5	6.92537
VLLQPDSIPALEDALATAHR	10	2	1	BAJ86467.1	N-Term(iTRAQ8plex)	2434.37	62.79	1.02331	4	2.88558	1.0677	4	9.22021	1.08817	2	13.8427
GFGHVEFATAEDAQK	7	3	1	XP_020169506.1	N-Term(iTRAQ8plex); K15(iTRAQ8plex)	2215.16	41.6467	0.889183	4	5.69588	0.903595	2	1.96719	0.860904	1
MYQGAGADMPGGMDEDAPAASGGAGPK	11	1	1	EMS51616.1	N-Term(iTRAQ8plex); M13(Oxidation); K27(iTRAQ8plex)	3133.45	65.98	0.840289	4	10.1627	0.900521	4	17.6876	0.894455	3	15.7085
FQAQADAVNLICGAK	9	3	1	EMS65465.1	N-Term(iTRAQ8plex); C12(Carbamidomethyl); K15(iTRAQ8plex)	2214.21	70.7267	0.986599	3	4.54013	0.963995	3	7.6837	0.933459	3	4.51148
MSNMDLLTGNK	29	2	1	CAI47635.1	N-Term(iTRAQ8plex); K11(iTRAQ8plex)	1831.99	62.0667	1.00261	10	28.3311	1.04374	11	9.97658	1.10649	8	14.1612
IDSHLACAVAGIMSDANILINTAR	2	2	1	XP_020193062.1	N-Term(iTRAQ8plex); C7(Carbamidomethyl)	2830.49	64.56	1.17828	2	8.61351
VQLDSQPEEIDNLER	8	1	1	CDM83313.1	N-Term(iTRAQ8plex)	2089.08	65.51	0.913958	3	28.0442	0.93978	3	18.2923	1.02164	2	2.94317
LPVVDSTGNLVGMITR	10	1	1	EMS55961.1	N-Term(iTRAQ8plex)	1976.12	65.9233	0.998158	4	11.2316	1.09249	3	2.67974	1.01006	3	10.042
HQLLAEFDELFESDKEK	74	2	1	XP_020173959.1	N-Term(iTRAQ8plex); K15(iTRAQ8plex); K17(iTRAQ8plex)	2990.63	54.8867	1.02669	24	8.0256	1.04063	25	10.2717	1.03904	25	5.95318
VDEISQTIDSENFAVQNCIK	16	1	1	BAJ98727.1	N-Term(iTRAQ8plex); C18(Carbamidomethyl); K20(iTRAQ8plex)	2918.5	71.8433	1.14604	6	10.0193	0.992241	6	17.4091	1.01428	4	7.75408
DHAPAPAAAAPAAAPK	20	1	1	XP_020195452.1	N-Term(iTRAQ8plex); K16(iTRAQ8plex)	2035.16	57.56	0.896674	6	28.7881	0.916102	9	13.2025	1.00125	5	26.3376
VEVGGQGLQIHQG	3	2	1	AFV51838.1	N-Term(iTRAQ8plex)	1625.89	63.6433	0.892815	1		0.876268	1		0.966132	1
AIIISVIDNLVK	18	3	1	BAJ85916.1	N-Term(iTRAQ8plex); K12(iTRAQ8plex)	1906.22	63.7067	1.45875	6	12.2357	1.42411	6	14.7787	1.43602	6	4.72433
IWVFSGDADSVVPLTGTR	5	3	1	XP_020154624.1	N-Term(iTRAQ8plex)	2224.19	46.9833	1.2373	2	36.1364	1.43231	2	13.1149	1.22555	1
EELGLIEQAYDNPHEALSR	6	6	1	XP_020159010.1	N-Term(iTRAQ8plex)	2488.27	68.66	0.957308	2	40.5032	0.96286	2	37.266	1.15675	2	34.6198
TENFDELMAAAAEER	15	3	1	XP_020146751.1	N-Term(iTRAQ8plex)	2000.96	62.22	0.974058	4	11.1622	0.964223	5	15.8739	1.02432	6	14.8335
MCCLFINDLDAGAGR	69	4	1	XP_020172225.1	N-Term(iTRAQ8plex); C2(Carbamidomethyl); C3(Carbamidomethyl)	2016.96	64.81	1.00048	25	14.203	1.09453	19	23.1825	0.994025	25	16.7295
GTIAGGGVIPHIHK	29	5	1	CBD32169.1	N-Term(iTRAQ8plex); K14(iTRAQ8plex)	1965.19	60.08	0.845739	11	13.6613	0.893112	9	11.5369	0.830615	9	6.43309
SADGDIVSAIMELTN	5	2	1	XP_020166889.1	N-Term(iTRAQ8plex)	1839.94	63.42	0.863113	2	13.2014	0.8152	2	0.179743	0.754822	1
YPTPSLVTPPEYASVGSK	24	2	1	ACV89491.1	N-Term(iTRAQ8plex); K18(iTRAQ8plex)	2501.39	54.0333	0.855607	6	15.3947	0.892209	11	9.64642	0.837331	7	8.23304
FSVGGLADVAEIK	5	3	1	EMS63378.1	N-Term(iTRAQ8plex); K13(iTRAQ8plex)	1914.12	68.23	1.02318	3	5.98985	0.943137	2	7.32924
AILLVAMATPEDLR	9	3	1	CDM86406.1	N-Term(iTRAQ8plex)	1817.05	48.1667	1.04757	4	7.85357	1.02671	3	1.67593	1.3626	2	12.1343
GQPEGAVYDYEDK	12	3	1	CBM39939.1	N-Term(iTRAQ8plex); K13(iTRAQ8plex)	2079.05	56.7933	1.33714	4	31.3337	1.20431	4	34.3237	1.50333	4	39.9899
TQGFEILAFPCNQFGFQEPGSNTQIK	5	3	1	XP_020167824.1	N-Term(iTRAQ8plex); C11(Carbamidomethyl); K26(iTRAQ8plex)	3566.84	39.0633	1.20697	2	28.9843	1.00923	2	12.4105	1.1085	1
SGAFGTYDYTPLLDSLEGNTGFGR	3	4	1	CDM85028.1	N-Term(iTRAQ8plex)	2842.39	53.3667	1.07081	1		0.986074	1		1.05012	1
QLAVPEGTEVCGTTK	10	3	1	XP_020192584.1	N-Term(iTRAQ8plex); C11(Carbamidomethyl); K15(iTRAQ8plex)	2198.19	55.2567	0.74249	2	2.36208	0.770604	5	3.53964	0.778774	3	0.824712
NQDAGLAELPATVAALK	32	2	1	BAK00447.1	N-Term(iTRAQ8plex); K17(iTRAQ8plex)	2290.33	71.2767	0.969509	13	11.7316	0.901993	7	8.2063	0.873649	12	16.4949
NCQLTELEMDDLK	6	3	1	BAJ96216.1	N-Term(iTRAQ8plex); C2(Carbamidomethyl); K13(iTRAQ8plex)	2217.13	51.61	0.992855	2	5.89515	1.0186	2	1.92867	0.982228	2	0.161501
EDSTVDDLIDVIEGNR	6	3	1	CDM83218.1	N-Term(iTRAQ8plex)	2094.06	45.81	1.05269	1		1.09672	2	12.7941	1.12385	3	11.0945
YAVGPGQCSSLVAQR	7	1	1	BAJ91379.1	N-Term(iTRAQ8plex); C8(Carbamidomethyl)	1896.99	58.1	0.979126	3	0.674746	0.981807	2	23.2147	0.863687	2	9.99851
ELFVAAEGMYTGQFVYCGR	14	2	1	BAJ89887.1	N-Term(iTRAQ8plex); C17(Carbamidomethyl)	2502.21	66.0567	0.849104	5	2.49145	0.883692	4	23.1575	0.867542	5	8.98769
IPFSSFDILTDDEVR	3	2	1	CAV24951.1	N-Term(iTRAQ8plex)	2058.08	53.8533	0.994578	1		0.946795	1		1.04294	1
MADADATPAAGGITPGATPSGAWDATPK	3	2	1	BAJ88601.1	N-Term(iTRAQ8plex); K28(iTRAQ8plex)	3206.63	63.27	1.148	1					0.877645	2	10.3439
DAVLMVGGPYYDVPQGR	11	1	1	BAK01586.1	N-Term(iTRAQ8plex)	2141.11	60.76	0.976494	4	3.72044	1.06245	3	4.96799	0.913295	4	7.48522
TVYVGGLDPNVSEDELR	4	5	1	XP_020179417.1	N-Term(iTRAQ8plex)	2167.12	68.6267	0.912688	1		1.11523	1		1.07385	2	2.8927
LNLQPDATGSFVEILER	7	3	1	XP_020178834.1	N-Term(iTRAQ8plex)	2206.21	63.1867	1.17421	1		1.07454	3	0.293012	1.04156	3	2.10751
AAQDIALADLAPTHPIR	11	2	1	BAB11739.1	N-Term(iTRAQ8plex)	2077.17	61.9433	1.00876	4	8.42732	1.06869	3	9.04141	0.934127	4	20.5257
VLTSGYDDASWPLQTR	1	1	1	EMS59188.1	N-Term(iTRAQ8plex)	2113.1	64.23	0.966555	1
AFLTTSYPPPVEADGAPDALR	4	2	1	EMS56189.1	N-Term(iTRAQ8plex)	2492.3	55.7033	1.25859	1		1.24627	1		1.25095	2	15.6642
SDVTQWQSTAQPDLFPR	6	2	1	BAK06008.1	N-Term(iTRAQ8plex)	2280.17	52.8533	0.977674	3	5.32954	0.928602	1		0.992546	2	1.21667
EDGGEIQDALSDMVGR	8	3	1	BAK02633.1	N-Term(iTRAQ8plex)	1995.96	55.2133	0.989798	2	7.96437	0.950995	3	2.45474	0.940282	3	7.63756
TLQQIDDFFNK	24	1	1	XP_020186402.1	N-Term(iTRAQ8plex); K11(iTRAQ8plex)	1977.08	58.42	1.06385	10	16.2119	0.88036	7	19.4079	0.981658	7	14.4516
AAHLNELEAQVSQLR	3	3	1	XP_020172895.1	N-Term(iTRAQ8plex)	1983.1	53.4033	0.943532	1		0.968299	1		1.02352	1
DLGLLVENATVDQLGTAR	11	3	1	gi|134102	N-Term(iTRAQ8plex)	2189.22	68.0133	0.926032	4	10.2475	1.00939	3	9.51514	1.00555	4	6.77763
SSEADAAPLVSSEK	6	1	1	XP_020149709.1	N-Term(iTRAQ8plex); K14(iTRAQ8plex)	1999.08	44.9033	0.899301	3	21.6583	0.691032	1		1.00417	2	2.77372
GLFQSDAALITDAAAR	15	2	1	XP_020180047.1	N-Term(iTRAQ8plex)	1924.05	60.78	1.04958	4	3.56302	1.02939	5	11.0934	0.995723	6	10.538
EVDELLLEQGGK	3	2	1	AAG17471.1	N-Term(iTRAQ8plex); K12(iTRAQ8plex)	1938.11	55.9533	0.909114	1		0.900163	1		0.896702	1
ESIELPLMNPELFLR	14	6	1	CBM37265.1	N-Term(iTRAQ8plex)	2105.16	59.84	0.978215	4	13.7106	0.917454	6	15.0501	0.995367	4	13.4728
VVEGGVTETGALLGQR	5	1	1	XP_020175062.1	N-Term(iTRAQ8plex)	1890.07	62.34	1.07895	1		0.946305	2	12.6812	1.19393	2	2.87369
IQSLTPNIGVVYSGMGPDFR	4	4	1	EMS55235.1	N-Term(iTRAQ8plex)	2455.3	62.15	0.833012	1		0.749699	2	34.2564	0.931116	1
SVVSDAVMGDPTLAAGLLR	3	1	1	XP_020148640.1	N-Term(iTRAQ8plex)	2176.19	69.84	0.878039	2	1.37839	0.878307	1
TALTYIDAEGNWHR	16	3	1	gi|50400847	N-Term(iTRAQ8plex)	1951	49.77	1.04888	6	4.03003	1.01535	4	9.65576	1.00106	6	11.4082
EGSFQPPEISSSVNLPEQIAIFGQK	29	3	1	XP_020197095.1	N-Term(iTRAQ8plex); K25(iTRAQ8plex)	3310.78	57.0033	0.996424	11	9.73809	1.1159	11	12.2532	0.961046	7	11.3419
FEDPAEGEDVLIAK	17	1	1	ABD85016.1	N-Term(iTRAQ8plex); K14(iTRAQ8plex)	2141.17	70.4567	0.884195	6	15.5466	0.921604	4	13.1858	0.897882	7	8.20862
YVSGSYDSGEGFEK	2	2	1	SPT18829.1	N-Term(iTRAQ8plex); K14(iTRAQ8plex)	2133.06	44.34	0.962466	1		0.971413	1
FGDAASGDDASAR	11	4	1	AFM95249.1	N-Term(iTRAQ8plex)	1543.73	63.49	1.01831	5	2.12747	1.02184	2	6.63092	0.985595	4	7.05857
VALQSDDVELVAVNDPFITTEYMTYMFK	10	2	1	CAZ76054.1	N-Term(iTRAQ8plex); M26(Oxidation); K28(iTRAQ8plex)	3863.98	42.7733	1.02593	3	5.95749	1.03693	3	36.4701	0.964709	2	9.19106
FLTPNEDGVSMAALALMNQDK	20	1	1	XP_020147440.1	N-Term(iTRAQ8plex); K21(iTRAQ8plex)	2873.5	53.0533	1.05759	8	4.0562	1.13688	5	16.1285	1.1031	7	8.26694
AVMESGAAVAVK	2	2	1	BAJ89911.1	N-Term(iTRAQ8plex); K12(iTRAQ8plex)	1741.01	63.86	1.1615	1					1.08912	1
SGGCGGGHSDSAMALVAAR	3	3	1	BAJ85314.1	N-Term(iTRAQ8plex); C4(Carbamidomethyl); M13(Oxidation)	2080.99	59.65	1.15916	1		1.19268	1		1.15823	1
VTTTIGFGSPNK	26	2	1	BAJ93658.1	N-Term(iTRAQ8plex); K12(iTRAQ8plex)	1830.06	64.8533	0.930922	11	15.5783	0.857967	6	21.1597	0.907966	9	14.0183
TNDSAGDGTTTASVLAR	12	3	1	BAJ93636.1	N-Term(iTRAQ8plex)	1940.99	80.1833	0.95871	4	16.0825	1.19279	4	6.61303	1.00173	4	15.2157
VQCLSQEDMAGAETDLER	2	3	1	EMS68481.1	N-Term(iTRAQ8plex); C3(Carbamidomethyl)	2356.11	66.68	1.12494	1					1.16962	1
GDGSSIFVLFK	29	1	1	BAJ98727.1	N-Term(iTRAQ8plex); K11(iTRAQ8plex)	1778.03	48.7167	1.11837	11	12.1511	0.960689	8	12.543	1.11288	10	17.6398
VVEVVSGDCIIVADDAAPYGSPSAER	1	3	1	EMS49802.1	N-Term(iTRAQ8plex); C9(Carbamidomethyl)	2980.53	63.88	1.11366	1
AVAAHPWHDLEIGPGAPAVFNVVVEITK	9	3	1	CDM85064.1	N-Term(iTRAQ8plex); K28(iTRAQ8plex)	3545.98	49.6867	0.992957	3	4.4692	1.12241	4	4.35531	0.960349	2	1.86268
FWEVICDEHGIDQTGK	18	2	1	gi|8928429	N-Term(iTRAQ8plex); C6(Carbamidomethyl); K16(iTRAQ8plex)	2542.28	57.32	1.12455	8	4.6228	1.21483	4	10.6336	1.21455	6	6.81209
LGNDILVEDWLK	42	1	1	gi|68566191	N-Term(iTRAQ8plex); K12(iTRAQ8plex)	2023.16	67.7167	1.16384	11	19.6716	1.05048	16	9.59797	1.02327	15	10.9885
AGDLATLVHLNPGSGTK	9	1	1	EMS60543.1	N-Term(iTRAQ8plex); K17(iTRAQ8plex)	2259.3	67.0167	0.805606	3	2.75986	0.805128	3	7.89689	0.874068	3	9.58878
LWDDGIIDPADTR	10	3	1	EMS51528.1	N-Term(iTRAQ8plex)	1790.92	44.46	0.966083	3	7.7197	0.97819	4	12.3328	0.967605	3	9.07666
SILSLVVPDQR	24	2	1	CDM83072.1	N-Term(iTRAQ8plex)	1530.92	57.2667	0.939769	10	17.8944	0.874981	7	12.6195	0.99968	7	10.9728
NVVIAYEPVWAIGTGK	19	2	1	BAJ98333.1	N-Term(iTRAQ8plex); K16(iTRAQ8plex)	2325.32	65.9433	1.02637	5	7.66412	1.09621	8	3.52968	1.16895	6	20.1233
SIGFISDDVGLDADHCK	10	1	1	EMS47328.1	N-Term(iTRAQ8plex); C16(Carbamidomethyl); K17(iTRAQ8plex)	2457.25	55.71	0.685116	3	20.7651	0.733873	3	6.89794	0.732883	4	17.7656
AETVSYDDFVAAGTLGAAR	4	2	1	BAJ87582.1	N-Term(iTRAQ8plex)	2218.13	72.8733	1.1249	1		1.22537	2	5.88257	1.10681	1
WAMLGALGCVFPEILSK	4	2	1	EMS46868.1	N-Term(iTRAQ8plex); M3(Oxidation); C9(Carbamidomethyl); K17(iTRAQ8plex)	2516.39	61.7033	1.12229	2	0.7556	1.21231	1		1.01889	1
GSVTIGVPLAPSTAK	11	2	1	EMS47720.1	N-Term(iTRAQ8plex); K15(iTRAQ8plex)	2006.21	62.0733	0.947122	4	3.25577	0.917594	4	4.80028	0.853318	3	3.9067
TIEVGVFTGYSLLATALALPEDGK	15	1	1	BAJ90386.1	N-Term(iTRAQ8plex); K24(iTRAQ8plex)	3073.73	73.7433	1.01208	5	7.64594	1.0455	6	9.47809	0.914869	4	1.83742
QQFAQVGMTPEEVVAK	6	3	1	BAJ97578.1	N-Term(iTRAQ8plex); K16(iTRAQ8plex)	2370.3	65.55	0.937867	2	11.7578	0.987962	1		0.971995	3	11.0077
IGLAGLAVMGQNLALNIAEK	42	5	1	XP_020187040.1	N-Term(iTRAQ8plex); K20(iTRAQ8plex)	2604.54	66.5	0.975238	18	6.5238	1.01604	11	10.3101	1.01785	13	9.32694
HVIGEDDQFIGK	19	2	1	BAJ98333.1	N-Term(iTRAQ8plex); K12(iTRAQ8plex)	1966.08	51.74	0.825572	7	4.62241	0.796729	4	12.0653	0.848091	8	18.3682
TLDGIQIEMQATDPSEISLDVIK	4	1	1	EMS50122.1	N-Term(iTRAQ8plex); M9(Oxidation); K23(iTRAQ8plex)	3140.69	72.15	1.19393	2	7.54034	1.25076	1		1.32139	1
QLLTDLEEVEEVNK	9	1	1	BAJ85956.1	N-Term(iTRAQ8plex); K14(iTRAQ8plex)	2267.27	60.0167	0.973044	3	0.235204	0.936488	3	7.7844	0.860423	3	16.3112
AILEADDDLELLER	15	1	1	XP_020176087.1	N-Term(iTRAQ8plex)	1919.03	54.0533	1.00275	6	11.5611	1.07602	4	4.62715	0.984742	5	3.26009
SNAAGSSTQEIAVAR	2	1	1	BAJ94782.1	N-Term(iTRAQ8plex)	1765.94	62.415	0.882376	1		0.917745	1
GQLVVVGAPSTPLELPAYAIIGGGK	21	1	1	EMS68862.1	N-Term(iTRAQ8plex); K25(iTRAQ8plex)	3015.78	67.43	0.787822	5	26.4717	0.938689	9	12.4308	0.916104	7	19.585
RDSTTASASLANSDLPGPGSSR	3	1	1	ACF08084.1	N-Term(iTRAQ8plex)	2451.24	59.1567	1.00603	1		1.07506	1		1.24366	1
VIDQDGDVIPLSDDR	6	3	1	XP_020201249.1	N-Term(iTRAQ8plex)	1961.01	68.4533	1.04461	2	13.3206	1.00662	1		0.945929	3	2.36869
GTIELAGTNGETTTQGFDDLGK	9	3	1	CDM85265.1	N-Term(iTRAQ8plex); K22(iTRAQ8plex)	2833.46	62.7433	0.932411	3	20.7826	0.946747	4	11.0359	0.879861	2	12.4537
GSFDSLLTSLEEK	49	2	1	XP_020184271.1	N-Term(iTRAQ8plex); K13(iTRAQ8plex)	2034.12	60.2167	0.762954	18	12.0841	0.826298	16	14.0608	0.830442	15	9.13209
IVSCADLTVLATR	21	1	1	EMS63039.1	N-Term(iTRAQ8plex); C4(Carbamidomethyl)	1722.98	65.4133	1.13082	6	5.74184	1.14194	9	9.09864	1.14019	6	6.98163
STDVEMTIAEAIDAAK	11	1	1	XP_020149709.1	N-Term(iTRAQ8plex); K16(iTRAQ8plex)	2273.22	55.27	0.972301	4	0.867975	1.00132	4	2.42375	0.978814	3	1.4246
IIAEYIWIGGSGMDLR	26	2	1	AAZ30058.1	N-Term(iTRAQ8plex)	2098.14	65.18	1.00838	8	4.53934	1.01232	10	12.0627	1.03601	8	7.03512
SLDLEIDLSAALLGR	9	2	1	CDM82717.1	N-Term(iTRAQ8plex)	1890.1	54.6633	0.807061	3	2.74925	0.977751	4	11.1547	1.12484	2	18.6038
VEAYWPALFAK	60	3	1	gi|582044920	N-Term(iTRAQ8plex); K11(iTRAQ8plex)	1903.09	64.1533	1.32389	20	13.9088	1.33952	20	13.3361	1.31352	20	16.4066
DYSDPPPAPLFDMGELR	20	2	1	ABI96815.1	N-Term(iTRAQ8plex)	2224.09	58.77	1.28029	8	25.652	1.06275	5	45.5752	1.29231	7	46.9572
AFGAELVLTDAAK	33	3	1	CDM81371.1	N-Term(iTRAQ8plex); K13(iTRAQ8plex)	1914.1	69.0933	0.92201	9	10.642	1.01649	14	8.21021	0.959252	10	6.40486
TASVATLVESFATR	52	1	1	EMS52350.1	N-Term(iTRAQ8plex)	1756.98	62.9633	1.14487	18	19.6312	1.10323	16	12.5456	1.186	18	15.8368
ADRDESSPYAAMLASQDVAVR	17	3	1	CAZ77330.1	N-Term(iTRAQ8plex)	2556.28	61.2633	0.94474	7	8.79494	0.885149	6	18.422	0.992913	4	11.6614
AEPFLNYLIPSK	10	3	1	BAK01663.1	N-Term(iTRAQ8plex); K12(iTRAQ8plex)	2000.17	52.33	1.00994	6	8.1093	1.05539	2	1.82725	1.17461	2	10.3335
GNVGTDLDMATNELVLR	2	1	1	BAJ87513.1	N-Term(iTRAQ8plex)	2122.11	56.26	1.00779	1					0.88805	1
AISSSNAYDGQFK	29	2	1	XP_020184271.1	N-Term(iTRAQ8plex); K13(iTRAQ8plex)	1996.06	65.4933	0.720524	8	16.685	0.758691	10	6.02971	0.767726	11	10.1763
APITQQLPGESDAEYAEFSSK	15	3	1	XP_020174075.1	N-Term(iTRAQ8plex); K21(iTRAQ8plex)	2876.48	54.43	1.02198	4	15.5391	1.10463	5	9.50784	0.963879	6	19.5213
VLAEQFDAETPEEALASNPAELK	1	2	1	EMS50194.1	N-Term(iTRAQ8plex); K23(iTRAQ8plex)	3080.62	63.47	0.950421	1
EGQSIGVVADGEDK	15	1	1	XP_020179488.1	N-Term(iTRAQ8plex); K14(iTRAQ8plex)	2012.07	66.1767	1.28912	4	23.5102	1.10231	5	12.4055	1.0244	6	18.6512
AIHQLLHFAVSDVSDDVR	12	5	1	BAK01843.1	N-Term(iTRAQ8plex)	2326.26	58.2033	0.965089	4	3.99208	0.99436	4	9.50771	0.985171	4	6.00036
QNSSSCLLEDIYR	4	2	1	BAJ92904.1	N-Term(iTRAQ8plex); C6(Carbamidomethyl)	1888.94	62.51	0.867306	2	5.42053	0.929024	1		0.882278	1
VEVSDDGLLAAASSVER	2	2	1	BAJ88545.1	N-Term(iTRAQ8plex)	2022.07	66.375	1.05983	1		1.01393	1
AHDAVATGSIALNAIQR	6	1	1	BAJ88612.1	N-Term(iTRAQ8plex)	2012.13	61.7133	1.06019	2	12.2584	1.06806	2	23.0394	1.09551	2	17.3763
VLAVLDDLSPEELGAK	9	1	1	XP_020195790.1	N-Term(iTRAQ8plex); K16(iTRAQ8plex)	2277.31	58.4867	1.03005	4	11.9511	0.880974	2	18.8742	1.04356	3	2.40194
ESTGSGPNTYVETETLAK	7	3	1	EMS66786.1	N-Term(iTRAQ8plex); K18(iTRAQ8plex)	2492.3	47.4467	0.847985	3	6.27372	0.863593	2	10.0032	0.866686	2	2.00798
YTSDVNIVSNASCTTNCLAPLAK	5	3	1	CAZ76054.1	N-Term(iTRAQ8plex); C13(Carbamidomethyl); C17(Carbamidomethyl); K23(iTRAQ8plex)	3107.6	55.2733	0.906582	2	5.51059	0.862121	2	19.7917	0.924392	1
YIDMIANPEVADVFR	2	3	1	BAJ87687.1	N-Term(iTRAQ8plex)	2057.08	48.77	1.07667	1		0.878504	1
GVYAIGDAIPGPMLAHK	24	3	1	BAK03695.1	N-Term(iTRAQ8plex); K17(iTRAQ8plex)	2318.32	63.2633	0.806302	9	11.8723	0.81904	8	18.0534	0.871255	7	13.9082
STGFGLIYDNLEAAK	16	5	1	BAJ90181.1	N-Term(iTRAQ8plex); K15(iTRAQ8plex)	2207.22	55.4067	0.88368	5	14.1443	0.921739	6	7.5554	0.897519	5	4.73832
SLGAAVIYNNEK	24	3	1	ABI96814.1	N-Term(iTRAQ8plex); K12(iTRAQ8plex)	1887.08	66.0567	0.734663	8	7.36584	0.819474	9	28.2013	0.764696	7	9.7921
EGFQNLACITSGLQTLKPGTFETVGK	5	2	1	EMS45360.1	N-Term(iTRAQ8plex); C8(Carbamidomethyl); K17(iTRAQ8plex); K26(iTRAQ8plex)	3709.03	44.255	1.02978	3	0.234702	1.07557	2	10.5474
SVCTSVNECMCHGIPDSR	2	3	1	XP_020180944.1	N-Term(iTRAQ8plex); C3(Carbamidomethyl); C9(Carbamidomethyl); C11(Carbamidomethyl)	2413.06	69.24	0.892896	1		1.1385	1
LNTDENPDIASQYGVR	14	3	1	BAK04369.1	N-Term(iTRAQ8plex)	2096.06	62.5667	1.0546	4	5.54936	1.02937	6	16.5649	1.17892	4	11.5702
FWAAYIDGTLVK	22	2	1	XP_020158196.1	N-Term(iTRAQ8plex); K12(iTRAQ8plex)	1992.15	58.9767	1.09654	8	8.0579	1.01263	6	5.51236	1.07347	8	6.64256
AGGTMTGVLSAANEK	3	3	1	XP_020151947.1	N-Term(iTRAQ8plex); K15(iTRAQ8plex)	2015.1	68.79	0.926013	1		0.900921	1		0.846207	1
DLYINTAIQMDVVGNR	65	1	1	AAW50993.1	N-Term(iTRAQ8plex)	2126.14	61.6933	1.0098	20	9.24767	1.03153	24	8.92328	1.04462	21	11.4012
TCVQIEEIPEDNTAGCDAIR	5	2	1	XP_020191673.1	N-Term(iTRAQ8plex); C2(Carbamidomethyl); C16(Carbamidomethyl)	2595.24	69.46	1.08285	1		1.07029	2	11.801	1.2239	2	9.68974
YGGGANELSSGFSK	22	3	1	ABI96814.1	N-Term(iTRAQ8plex); K14(iTRAQ8plex)	1982.05	62.6567	0.73946	7	9.75308	0.847773	7	7.2255	0.754545	8	7.227
QFGCTPVEMESAAVALVAHTQGVPFLTIR	10	1	1	XP_020191310.1	N-Term(iTRAQ8plex); C4(Carbamidomethyl)	3433.82	53.57	1.0089	3	7.35213	1.10808	4	13.2888	1.06067	3	6.15931
DGVNLLGGPSWGVPLGR	12	1	1	XP_020171959.1	N-Term(iTRAQ8plex)	1998.11	60.3567	1.19346	4	11.8781	1.12812	3	1.87631	1.1375	5	28.9186
IICVEPAESPVISGGER	9	3	1	BAJ91815.1	N-Term(iTRAQ8plex); C3(Carbamidomethyl)	2117.13	61.48	0.951972	4	3.59135	1.07729	3	5.15359	1.04046	2	3.89292
IFTNLYGLHDPFLK	18	3	1	EMS64088.1	N-Term(iTRAQ8plex); K14(iTRAQ8plex)	2286.31	52.4233	1.10474	4	3.69954	1.01118	8	3.58397	0.989652	6	4.97261
GYELVLTMPSYTSLER	4	3	1	ADG60234.1	N-Term(iTRAQ8plex); M8(Oxidation)	2179.13	56.01	1.27754	1		1.19462	1		1.26398	2	3.7624
DYNPEQNEDNVLAR	25	1	1	BAB47033.1	N-Term(iTRAQ8plex)	1980.96	67.7733	0.918203	7	2.3142	0.991123	6	9.28464	0.889248	12	23.7233
GLGFEYDMSGLTGNTMDSHR	3	3	1	BAJ98358.1	N-Term(iTRAQ8plex)	2492.15	63.685	0.835608	1		0.940518	2	14.9651
NIGTNEVLFNSDQALLDR	5	2	1	BAJ92331.1	N-Term(iTRAQ8plex)	2323.22	72.5567	1.1703	1		1.09788	2	2.47623	1.08638	2	10.17
MCAAAAGATVEIVNYDPAAAGVDAK	6	2	1	XP_020177313.1	N-Term(iTRAQ8plex); C2(Carbamidomethyl); K25(iTRAQ8plex)	3044.56	69.8467	1.06703	1		1.13423	2	0.349571	1.03691	3	16.6963
VQAPLAAVWDIVR	4	1	1	CDM82373.1	N-Term(iTRAQ8plex)	1742.03	64.5367	1.03201	1		1.12204	1		1.03856	2	7.57293
DHAPAPAAAAPAQAAAAPK	36	2	1	XP_020195452.1	N-Term(iTRAQ8plex); K19(iTRAQ8plex)	2305.29	56.5133	0.88211	15	12.0611	0.835033	9	6.86089	0.861744	12	11.1606
LVDIGTVTAQQAK	13	7	1	CDM80240.1	N-Term(iTRAQ8plex); K13(iTRAQ8plex)	1952.16	66.7333	1.00136	5	16.8286	0.953696	3	7.98713	0.883022	5	22.0148
MQQLLDMDTTPFTDK	60	2	1	CAY33787.1	N-Term(iTRAQ8plex); K15(iTRAQ8plex)	2392.24	61.36	0.953587	22	16.4608	0.955472	15	19.7804	0.983824	23	10.9773
SLIPAFPSPGTGSLFAGGR	25	1	1	CDM80578.1	N-Term(iTRAQ8plex)	2136.18	58.9967	1.14221	7	12.2349	1.04248	9	14.8699	1.15312	9	15.7182
ALGQLELDLPEAPEK	7	2	1	BAJ85530.1	N-Term(iTRAQ8plex); K15(iTRAQ8plex)	2231.29	63.6867	0.865063	3	1.49939	0.931353	2	1.65793	0.973756	2	2.40198
GDGTLAPVAIELSTPLLEGGLTTAK	17	1	1	XP_020179782.1	N-Term(iTRAQ8plex); K25(iTRAQ8plex)	3032.75	70.88	1.09177	6	15.2336	1.01047	6	6.39123	0.972893	5	1.9403
LFITNDAATIVNELEVQHPAAK	6	2	1	AGO81700.1	N-Term(iTRAQ8plex); K22(iTRAQ8plex)	3002.68	57.97	0.934254	2	5.19886	0.885887	2	4.59942	0.901543	2	11.1111
AMEYIDVTPDVETR	10	1	1	EMS63228.1	N-Term(iTRAQ8plex)	1942.98	63.3333	1.31142	1		1.08255	6	14.3095	1.16683	3	13.1122
DTLQSCGLAVPHC	3	1	1	CAH69201.1	N-Term(iTRAQ8plex); C6(Carbamidomethyl); C13(Carbamidomethyl)	1761.86	56.88	0.799472	1		0.980027	1		1.06987	1
VALVGLGQSTPSTAAACR	13	1	1	EMS53149.1	N-Term(iTRAQ8plex); C17(Carbamidomethyl)	2063.13	61.9433	0.984981	4	1.25195	1.01134	4	5.05326	0.998116	5	15.5947
GSSAAEDEQSTAAVAVQLAK	3	1	1	CDM83372.1	N-Term(iTRAQ8plex); K20(iTRAQ8plex)	2541.36	49.1467	0.973318	1		0.937605	1		1.01501	1
EAAENTLVAYK	24	1	1	CAA44259.1	N-Term(iTRAQ8plex); K11(iTRAQ8plex)	1817.03	61.9267	0.84648	8	14.8994	0.852885	8	14.5046	0.785956	8	20.5373
VCMLGDAQHVDQAEK	11	1	1	gi|582044894	N-Term(iTRAQ8plex); C2(Carbamidomethyl); K15(iTRAQ8plex)	2309.19	62.5233	0.840901	2	2.21857	0.854259	5	6.00148	0.890897	4	3.06857
QFSAEEISSMVLNK	20	2	1	XP_020177775.1	N-Term(iTRAQ8plex); K14(iTRAQ8plex)	2191.19	50.1133	0.992477	7	20.5843	0.95312	7	15.5795	0.944588	6	33.1311
SVQEEEGQALAEK	7	3	1	EMS55694.1	N-Term(iTRAQ8plex); K13(iTRAQ8plex)	2026.1	53.3567	0.879543	3	6.56458	0.976854	2	3.07466	0.941136	2	9.93609
VVECACVIELPELK	3	3	1	BAJ97272.1	N-Term(iTRAQ8plex); C4(Carbamidomethyl); C6(Carbamidomethyl); K14(iTRAQ8plex)	2267.26	48.36	0.805114	1		0.779308	1		0.985114	1
ADSAQTEVSAAVATVQEIISK	1	1	1	XP_020159346.1	N-Term(iTRAQ8plex); K21(iTRAQ8plex)	2726.5	62.98	1.26525	1
WYISSGLNPTFDTFDCQLHEFR	4	3	1	AAK38177.1	N-Term(iTRAQ8plex); C16(Carbamidomethyl)	3037.45	42.12	1.09483	3	4.91338				0.961346	1
ALAEQLFDDENLLVR	18	2	1	CDM83313.1	N-Term(iTRAQ8plex)	2050.12	60.9867	1.03301	6	9.79371	1.03046	6	9.75575	0.982762	6	6.47879
EWKPDVTCDDQEDISQDGSR	2	3	1	ABO69708.1	N-Term(iTRAQ8plex); K3(iTRAQ8plex); C8(Carbamidomethyl)	2988.43	62.715	0.807563	1					0.849206	1
IINEPTAAAIAYGLDKR	6	3	1	AGN94840.1	N-Term(iTRAQ8plex); K16(iTRAQ8plex)	2424.42	60.5467	0.500379	1		0.45487	3	17.302	0.543918	2	29.2739
MADLAQSIGMPAGLGDGLK	12	3	1	CDM83603.1	N-Term(iTRAQ8plex); K19(iTRAQ8plex)	2453.33	57.85	1.10304	5	10.153	1.04024	3	4.38395	1.11146	4	13.3665
VQEVPHEGPMCDLLWSDPDDR	2	3	1	ABO16371.1	N-Term(iTRAQ8plex); C11(Carbamidomethyl)	2799.31	47.02	0.973219	1					1.10793	1
AGVEHFVLVTSLGTTR	8	1	1	BAJ87171.1	N-Term(iTRAQ8plex)	1991.12	54.86	0.999315	2	0.210967	1.04605	3	2.71271	0.94014	3	19.9462
EQAAEGLGELIDVTSEK	3	3	1	XP_020166080.1	N-Term(iTRAQ8plex); K17(iTRAQ8plex)	2397.29	62.7133	1.10685	1		1.05106	1		1.04291	1
HDLDLLPGGDLTEIGER	5	3	1	EMS62619.1	N-Term(iTRAQ8plex)	2154.14	67.43	1.06096	1		1.01112	2	6.85836	0.968947	2	15.4998
LCAANSVQGVVEVIDGEPR	3	1	1	XP_020159490.1	N-Term(iTRAQ8plex); C2(Carbamidomethyl)	2317.22	66.1833	1.09752	1		1.11959	1		1.10995	1
VPNHAAELTAGYYNLDDR	3	3	1	gi|3334120	N-Term(iTRAQ8plex)	2323.17	56.7633	0.940913	1		0.960724	1		0.904564	1
LYIGLSGLATDAQTLYQR	5	1	1	XP_020197298.1	N-Term(iTRAQ8plex)	2287.26	64.86	1.18724	2	22.3471	1.20488	1		1.22193	2	15.4503
LVPFNPEYLDESVMWTESGDVGK	12	1	1	EMS65756.1	N-Term(iTRAQ8plex); M14(Oxidation); K23(iTRAQ8plex)	3236.65	52.3967	1.11477	4	12.1453	0.929718	3	1.80304	1.17174	5	8.39416
ETSASPSPWETAAAAETIR	4	3	1	CDM86406.1	N-Term(iTRAQ8plex)	2279.16	45.7933	1.19177	2	4.10324	1.00767	1		0.953309	1
AMLDEYYVGDVDTATIPAR	3	1	1	EMS64911.1	N-Term(iTRAQ8plex)	2404.22	49.84	1.17938	2	12.7965	0.902769	1
HGEEIVAAEETAAK	8	1	1	XP_020149406.1	N-Term(iTRAQ8plex); K14(iTRAQ8plex)	2063.12	61.0667	0.919197	4	5.24628	0.955847	1		0.847251	3	8.66703
EVSVISGLPASTSTER	14	1	1	BAJ91379.1	N-Term(iTRAQ8plex)	1937.05	62.1967	1.06197	3	1.70982	0.96016	5	2.52347	0.959875	6	9.44194
LLAQLVETEMNK	48	4	1	BAJ92904.1	N-Term(iTRAQ8plex); K12(iTRAQ8plex)	1997.16	62.24	1.02614	16	21.69	1.03587	16	12.4451	1.03406	16	5.87373
SLLTISGEFDTK	22	2	1	XP_020176711.1	N-Term(iTRAQ8plex); K12(iTRAQ8plex)	1919.1	52.8	0.923659	6	7.68145	0.906667	9	10.6979	0.946686	7	4.17455
IAGLITLEAEDSSASLDALK	6	2	1	EMS51394.1	N-Term(iTRAQ8plex); K20(iTRAQ8plex)	2625.47	37.5533	0.956333	3	9.65647	1.13988	1		1.09973	2	13.093
ALAETGGDLQGAQEFLR	4	3	1	EMS52112.1	N-Term(iTRAQ8plex)	2080.11	49.7667	1.02899	2	0.0867974	1.14129	1		1.06562	1
ATELTVHQVLK	12	3	1	XP_020165620.1	N-Term(iTRAQ8plex); K11(iTRAQ8plex)	1847.12	54.1867	0.812287	3	1.03535	0.953304	5	17.298	0.983759	4	21.9051
IADFNLLNQAPDMAAR	4	2	1	BAJ84876.1	N-Term(iTRAQ8plex)	2064.1	53.5367	1.08845	2	3.30622	1.06914	1		1.07984	1
VINIASVVGLTGNAGQANYSAAK	1	3	1	BAJ87747.1	N-Term(iTRAQ8plex); K23(iTRAQ8plex)	2826.56	62.68	1.0203	1
FDGILGLGYPDISVGK	9	2	1	EMS45962.1	N-Term(iTRAQ8plex); K16(iTRAQ8plex)	2259.27	59.7733	1.07437	4	4.13365	1.14642	2	15.0923	1.16183	3	3.38945
VVPADVVVLATGFR	5	1	1	BAJ87152.1	N-Term(iTRAQ8plex)	1747.05	45.6967	1.13869	2	17.0622	1.13241	2	6.59604	1.04255	1
GAQQGTLPVPAGCTDQTAK	26	3	1	XP_020172225.1	N-Term(iTRAQ8plex); C13(Carbamidomethyl); K19(iTRAQ8plex)	2508.33	78.3333	1.0397	9	18.1238	1.05783	8	7.22371	1.06681	9	17.1155
EADPLDSQVVTVGK	7	2	1	CDM83125.1	N-Term(iTRAQ8plex); K14(iTRAQ8plex)	2066.16	50.5233	0.968139	2	0.0852863	0.988134	2	18.724	1.02726	3	9.64862
LLVDQDPGLVGNLLVER	6	4	1	EMS48554.1	N-Term(iTRAQ8plex)	2154.25	62.6267	1.04464	2	7.96674	0.964292	2	5.45872	0.965372	2	4.02715
ATNTLTIVDSGIGMTK	16	1	1	ABG57075.1	N-Term(iTRAQ8plex); K16(iTRAQ8plex)	2230.26	63.95	0.88834	6	15.3674	0.884855	5	15.7258	0.900647	5	8.12103
NIGFISDDVGLDADHCK	10	2	1	EMS47328.1	N-Term(iTRAQ8plex); C16(Carbamidomethyl); K17(iTRAQ8plex)	2484.27	59.7133	0.695669	4	9.48918	0.744079	4	8.93652	0.724749	2	3.5531
VGAGDGGEGGALGDDVDEGDGDAR	1	3	1	XP_020166504.1	N-Term(iTRAQ8plex)	2465.09	62.55	1.09949	1
AFSGLGGLGVDEPTMVAALANWR	4	2	1	XP_020148184.1	N-Term(iTRAQ8plex)	2636.39	103.523	1.23075	1		1.14035	1		1.13219	2	17.2727
DGVIMACDTGASYGSTLR	6	6	1	XP_020147949.1	N-Term(iTRAQ8plex); C7(Carbamidomethyl)	2178.05	63.1233	1.25053	2	5.32904	1.22459	2	13.0663	1.22164	2	15.1946
NHFLAAGDEFVVK	2	3	1	XP_020153388.1	N-Term(iTRAQ8plex); K13(iTRAQ8plex)	2055.14	62.53	1.14111	2	1.72831
DVADALLLAYENPEASGR	3	3	1	XP_020151332.1	N-Term(iTRAQ8plex)	2208.15	81.3067	1.09129	1		1.02024	1		0.966249	1
SLVQPPADTGLDLCVAR	10	2	1	BAK01010.1	N-Term(iTRAQ8plex); C14(Carbamidomethyl)	2116.14	52.9767	1.08346	2	39.654	1.1202	4	7.87463	1.05926	4	16.7752
DVYIVTELMDTDLHQIIR	3	3	1	BAJ97968.1	N-Term(iTRAQ8plex)	2478.32	57.2833	1.16762	1		1.25499	1		1.31654	1
GGVVALVEGLK	26	2	1	EMS48000.1	N-Term(iTRAQ8plex); K11(iTRAQ8plex)	1650.03	63.19	1.04524	8	16.711	1.09544	9	16.5909	1.0721	9	10.9799
SLEGVDPCEDVTDEDIR	5	3	1	CDM85737.1	N-Term(iTRAQ8plex); C8(Carbamidomethyl)	2253.06	63.44	0.908941	2	12.7231	1.00672	1		1.16797	2	6.60355
VLIAVADNVGSK	66	1	1	XP_020172697.1	N-Term(iTRAQ8plex); K12(iTRAQ8plex)	1794.1	66.9	0.938728	23	14.4745	0.949857	21	14.0087	0.947373	22	11.2851
EISASADSGLASAPWDETSR	2	1	1	BAJ87648.1	N-Term(iTRAQ8plex)	2354.14	61.93	1.10551	1		1.01615	1
ISATSIYFESLPYK	22	1	1	CBM39939.1	N-Term(iTRAQ8plex); K14(iTRAQ8plex)	2227.25	46.8833	1.12114	8	12.8854	1.05348	7	5.61303	1.17406	7	4.35475
AVDNVNSIIAPALIGK	20	1	1	AGH20061.1	N-Term(iTRAQ8plex); K16(iTRAQ8plex)	2203.33	58.11	0.859306	7	8.78192	0.915407	5	12.0584	0.768294	8	15.0203
QIVNVPSFMVR	10	1	1	EMS50632.1	N-Term(iTRAQ8plex)	1593.91	53.1033	0.925316	3	1.1359	0.861703	4	15.3718	0.920246	3	21.5302
LVTPEGDEHEFEAPDDAYILDSAETAGVELPYSCR	3	1	1	XP_020148820.1	N-Term(iTRAQ8plex); C34(Carbamidomethyl)	4199.97	73.955	1.07492	1					1.1994	2	24.5185
DGFPAPVDGLDSCYDIFR	8	1	1	CDM82121.1	N-Term(iTRAQ8plex); C13(Carbamidomethyl)	2348.12	53.6133	0.999003	4	1.20647	0.875548	3	4.60436	0.972707	1
GLEGGPVTTEDALR	16	1	1	CDM80578.1	N-Term(iTRAQ8plex)	1718.93	62.3067	1.03027	5	2.8045	0.966157	5	29.8731	1.04239	6	5.12396
WQEVADEALPPAPEPVQVGEITADELR	2	1	1	BAK02276.1	N-Term(iTRAQ8plex)	3263.69	57.19	1.17361	1		0.737122	1
TSVDGVFAAGDVQDHEWR	3	3	1	XP_020157257.1	N-Term(iTRAQ8plex)	2293.12	55.8933	1.05838	1		0.896588	1		1.03355	1
SYAFADDGTTTINATSIK	5	2	1	EMS46650.1	N-Term(iTRAQ8plex); K18(iTRAQ8plex)	2484.31	59.765	0.871022	2	20.4525				0.943222	3	32.1522
YTEGFSGADITEICQR	5	1	1	XP_020156614.1	N-Term(iTRAQ8plex); C14(Carbamidomethyl)	2151.05	65.11	0.844061	2	20.8124	1.00902	3	7.06165
LQGQDGDVTGEEVPATPK	5	2	1	BAJ89592.1	N-Term(iTRAQ8plex); K18(iTRAQ8plex)	2449.31	50.8733	1.09112	2	8.42948	1.22794	1		1.2386	2	7.55705
FLDVLQGLHGDDLR	25	2	1	XP_020201445.1	N-Term(iTRAQ8plex)	1902.04	60.9433	1.05431	7	7.83889	1.15119	11	6.04723	1.18003	7	8.18228
DHAPAPAAAAPAPAPAAAAPK	11	2	1	XP_020176275.1	N-Term(iTRAQ8plex); K21(iTRAQ8plex)	2442.38	64.8167	0.793706	5	3.29354	0.808313	5	11.7374	0.907549	1
AYPLADSQLTITILDLVQQAANYK	3	1	1	BAJ85011.1	N-Term(iTRAQ8plex); K24(iTRAQ8plex)	3257.83	49.275	0.950451	2	3.71139	1.00231	1
IQLGEGSAAQVAK	17	2	1	EMS57791.1	N-Term(iTRAQ8plex); K13(iTRAQ8plex)	1880.11	67.85	0.758757	4	20.8738	0.909799	7	14.1997	0.813497	6	11.2743
EVLGWTSTTNLPEDLK	12	2	1	XP_020177313.1	N-Term(iTRAQ8plex); K16(iTRAQ8plex)	2411.33	56.5933	1.08999	4	17.0968	1.01526	5	28.7178	1.19211	3	38.9928
VAGPPVIMNPISR	17	5	1	ADB92599.1	N-Term(iTRAQ8plex)	1654.97	62.35	0.926792	6	8.2603	0.998009	5	7.29831	0.902915	6	7.69897
GAAAAAAAAK	24	1	1	XP_020197452.1	N-Term(iTRAQ8plex); K10(iTRAQ8plex)	1380.84	64.9233	0.986675	8	10.8755	0.938139	8	9.74977	0.945554	8	6.47574
AVASISAGNDELIGAMIADAIDK	3	3	1	gi|134102	N-Term(iTRAQ8plex); K23(iTRAQ8plex)	2853.55	84.5867	1.08442	1		1.09041	1		1.15563	1
VVELVAETTAPLLPMEDLLAR	4	1	1	BAJ87171.1	N-Term(iTRAQ8plex)	2584.48	60.65	0.999809	1		1.03646	2	10.1728	1.0132	1
ADEPSASGDPLAMASK	4	2	1	AFM95249.1	N-Term(iTRAQ8plex); K16(iTRAQ8plex)	2155.12	63.84	0.907939	1		0.945465	2	3.27573	0.968461	1
GLDVDNLYISHIQVNQAQK	10	3	1	gi|464640	N-Term(iTRAQ8plex); K19(iTRAQ8plex)	2763.54	57.5333	0.811601	2	3.37134	0.875803	4	4.58851	0.809767	4	11.3753
HSAGAVNPPGVQEMGR	8	1	1	BAK00078.1	N-Term(iTRAQ8plex); M14(Oxidation)	1926.98	54.87	1.04552	2	4.41248	1.05125	3	3.90146	0.858195	3	4.57786
GFGFIVFDAEK	9	3	1	XP_020155666.1	N-Term(iTRAQ8plex); K11(iTRAQ8plex)	1838.03	45.1767	1.00172	4	7.08185	0.961762	2	13.6419	0.878241	3	1.64465
TFQGPPHGIQVER	135	21	1	BAA00146.1	N-Term(iTRAQ8plex)	1769.96	62.75	1.02594	46	14.9412	0.990323	44	22.0356	1.01167	42	24.485
SGSAADTQIISDYVR	6	2	1	AAY43814.1	N-Term(iTRAQ8plex)	1886.98	63.0967	0.978941	2	9.83376	0.980103	2	1.56943	1.00667	2	1.85342
IAAALPGMETLSSAK	7	3	1	XP_020187574.1	N-Term(iTRAQ8plex); K15(iTRAQ8plex)	2068.19	51.0067	1.04286	3	4.47304	0.965172	2	24.6167	1.17457	2	15.5785
VGMSCEGCVGAVK	3	3	1	BAJ92563.1	N-Term(iTRAQ8plex); C5(Carbamidomethyl); C8(Carbamidomethyl); K13(iTRAQ8plex)	1962.01	68.6033	0.936746	1		0.915522	1		0.816389	1
LNIHEYQGAELMGK	17	2	1	EMS67204.1	N-Term(iTRAQ8plex); K14(iTRAQ8plex)	2211.21	63.6767	0.799113	5	5.04747	0.834345	4	9.96759	0.820829	8	14.5435
HEAAGVDPSTTLLEFLR	3	3	1	BAJ89572.1	N-Term(iTRAQ8plex)	2160.16	67.4133	1.18176	1		1.02263	1		1.06265	1
LKEVEAVCNPIVSAVYQR	11	2	1	AGN94840.1	N-Term(iTRAQ8plex); K2(iTRAQ8plex); C8(Carbamidomethyl)	2683.51	62.82	0.75532	4	26.2333	0.708638	4	14.5958	0.700847	3	11.3863
LIGWGTSDAGEDYWLLANQWNR	2	9	1	XP_020154337.1	N-Term(iTRAQ8plex)	2869.43	61.38	1.01494	1		1.17254	1
LGNFVEGNTQIPIIDR	11	3	1	BAJ91248.1	N-Term(iTRAQ8plex)	2090.16	58.5367	0.973537	6	18.0966	1.21873	2	11.1094	0.918773	3	1.59794
YPDDAGAAGGAESVGDELR	9	1	1	XP_020182343.1	N-Term(iTRAQ8plex)	2154.03	71.9467	0.996422	3	3.35517	0.979641	3	7.01409	0.961915	3	10.9441
AEEAESLAAK	21	2	1	EMS67204.1	N-Term(iTRAQ8plex); K10(iTRAQ8plex)	1626.92	54.5933	0.888387	6	5.88984	0.882527	8	4.40432	0.843133	7	18.3873
ITCADANAIAEEAR	11	2	1	CDM83805.1	N-Term(iTRAQ8plex); C3(Carbamidomethyl)	1808.91	59.0767	0.981587	3	9.60028	1.0208	4	4.76713	1.04695	4	10.3815
EGEEPVCFGPTAPLADYGR	4	2	1	XP_020169983.1	N-Term(iTRAQ8plex); C7(Carbamidomethyl)	2369.15	70.6733	0.935878	1		1.00809	2	0.422741	0.884582	1
ALVTSGVFAAGGK	18	1	1	XP_020168264.1	N-Term(iTRAQ8plex); K13(iTRAQ8plex)	1786.07	64.9	1.18094	4	10.7641	1.1251	8	11.2147	1.05163	6	2.23745
KAGAEVIGISGDDAASHK	15	1	1	gi|75108545	N-Term(iTRAQ8plex); K1(iTRAQ8plex); K18(iTRAQ8plex)	2638.5	59.5333	0.935598	4	5.403	0.897904	6	9.27093	0.915797	5	4.15087
IGPTEPSQLSIDQNAQGLAR	26	1	1	BAJ87658.1	N-Term(iTRAQ8plex)	2399.3	70.7033	0.965208	7	13.478	1.00209	7	6.39518	0.982121	12	5.97925
LDELGEMITSLDPGDSIVIAK	8	3	1	XP_020201445.1	N-Term(iTRAQ8plex); M7(Oxidation); K21(iTRAQ8plex)	2840.54	61.15	0.95845	3	2.0156	1.27338	2	0.299329	1.08045	3	6.23052
EMTLGFVDLLR	144	22	1	BAA00146.1	N-Term(iTRAQ8plex); M2(Oxidation)	1613.89	62.8033	1.00562	48	25.5233	1.0295	45	33.8658	1.02249	47	25.1052
LLGVAEGASFDEILR	4	1	1	BAJ89687.1	N-Term(iTRAQ8plex)	1894.06	61.05	1.02311	1		1.00859	1		1.26169	2	3.27619
FGANCGPEAVWFK	36	2	1	XP_020195129.1	N-Term(iTRAQ8plex); C5(Carbamidomethyl); K13(iTRAQ8plex)	2091.09	75.0633	0.939421	11	10.8297	0.948452	13	36.7909	0.916187	12	40.0721
LQGPEGSSIDLTILSGADTR	3	3	1	AAL99043.1	N-Term(iTRAQ8plex)	2334.24	58.19	1.01019	1		1.17653	1		1.20454	1
GAGAGGLPAAIDLEIR	6	1	1	CDJ26319.1	N-Term(iTRAQ8plex)	1785.01	52.59	0.973293	2	2.16879	1.07814	2	8.17803	1.09782	2	0.00816263
HVVFGHVLEGMDVVR	7	1	1	XP_020183571.1	N-Term(iTRAQ8plex)	1998.09	58.3233	0.93245	3	16.4093	0.878064	3	5.06218	0.920159	1
VINTWADIINR	96	4	1	CAB58232.1	N-Term(iTRAQ8plex)	1618.92	62.0133	1.05267	31	17.4016	1.02923	32	17.8697	1.03478	33	26.2041
IIAEYIWVGGSGIDLR	102	1	1	CAY33787.1	N-Term(iTRAQ8plex)	2066.17	63.7233	1.0535	35	23.063	1.06037	34	28.5687	1.06677	33	24.3057
LPAQAAGAVGGALAISELMPEQYK	4	3	1	BAJ86223.1	N-Term(iTRAQ8plex); K24(iTRAQ8plex)	2993.66	65.8433	1.25789	2	6.38972	1.1814	1		1.33619	1
LKPPFPANAGLYGCPTTVTNVETVAVSPTILR	5	3	1	EMS64088.1	N-Term(iTRAQ8plex); K2(iTRAQ8plex); C14(Carbamidomethyl)	3992.23	61.05	0.757917	1		0.787254	3	7.38633	0.780165	1
DQETTGFAWWAGNAR	36	8	1	BAP59022.1	N-Term(iTRAQ8plex)	2013.97	62.1567	0.923614	11	7.98819	0.941553	13	22.7395	1.01944	12	8.87942
GHCITGDCAGALSCR	27	1	1	BAJ86891.1	N-Term(iTRAQ8plex); C3(Carbamidomethyl); C8(Carbamidomethyl); C14(Carbamidomethyl)	1938.89	62.13	0.986105	10	17.6232	1.01066	9	16.3352	0.984556	8	8.91336
MGAILASGILDAGGR	10	6	1	BAK01843.1	N-Term(iTRAQ8plex)	1705.96	67.87	1.44411	3	0.567685	1.08602	3	4.42161	1.28879	4	9.42877
YVGTSDLQLER	10	5	1	gi|8928427	N-Term(iTRAQ8plex)	1584.86	52.3133	1.16686	3	19.4684	1.18436	4	14.7488	1.10438	3	17.5641
ASGGGDAGGDEEEE	3	1	1	EMS50632.1	N-Term(iTRAQ8plex)	1583.67	60.4833	0.827162	1		0.788413	1		0.637092	1
GVSSVEGVEAK	8	1	1	AAW78582.1	N-Term(iTRAQ8plex); K11(iTRAQ8plex)	1669.96	59.1167	0.774729	2	12.3828	0.919558	3	1.30574	0.80994	3	17.5716
SPTGEVIFGGETMR	50	14	1	BAP59022.1	N-Term(iTRAQ8plex)	1784.91	64.4567	0.92079	19	20.2387	0.948382	18	26.6972	0.905862	13	16.3531
NQYLAGDEFTLADLSHLPASHYIAGSQR	4	2	1	XP_020156229.1	N-Term(iTRAQ8plex)	3378.71	70.705	1.13698	2	15.5508				1.1988	2	4.43492
IALAVPVLVSR	3	1	1	AIZ68328.1	N-Term(iTRAQ8plex)	1441.94	60.6867	1.38309	1		1.13178	1		0.852539	1
SDQGLIVHPDTTR	47	1	1	XP_020162083.1	N-Term(iTRAQ8plex)	1742.94	63.0667	1.20019	13	14.9226	1.1946	18	18.8053	1.1609	16	21.172
ALDEIEFPEFVEPLR	5	3	1	BAK02266.1	N-Term(iTRAQ8plex)	2108.13	54.31	1.10714	2	7.11746	1.03361	2	2.81089	1.0943	1
CLVDTVYGSGLGLK	10	3	1	XP_020197095.1	N-Term(iTRAQ8plex); C1(Carbamidomethyl); K14(iTRAQ8plex)	2090.18	58.05	1.03839	3	8.15639	0.801767	3	14.0468	0.86608	4	22.3001
VSAQVPDSGPCVTYIGK	18	4	1	XP_020187040.1	N-Term(iTRAQ8plex); C11(Carbamidomethyl); K17(iTRAQ8plex)	2386.29	56.58	0.942685	4	3.66128	0.897986	6	17.3978	0.954773	8	6.17758
NLEDLWLSAFPIGTEWENIDK	1	1	1	SPT20313.1	N-Term(iTRAQ8plex); K21(iTRAQ8plex)	3098.64	61.69	1.11105	1
AAEEIIFGDSEVTTGAAGDLQQITGLAK	23	3	1	XP_020170497.1	N-Term(iTRAQ8plex); K28(iTRAQ8plex)	3413.83	83.45	1.05971	9	4.67853	1.24709	5	18.7615	1.17273	9	5.02079
AFADEIGIPFMETSAK	13	10	1	CDM81090.1	N-Term(iTRAQ8plex); K16(iTRAQ8plex)	2335.25	55.1967	0.885292	6	11.9037	0.842759	2	15.7841	0.935275	5	3.0028
INAAVFPGLQGGPHNHTITGLAVALK	15	2	1	CAM82616.1	N-Term(iTRAQ8plex); K26(iTRAQ8plex)	3204.85	48.4	0.954063	4	5.72148	0.954439	4	12.7497	0.948654	7	17.8017
LVAVDAFDPGQALEFNELFK	6	2	1	XP_020147828.1	N-Term(iTRAQ8plex); K20(iTRAQ8plex)	2831.55	63.1	0.769504	2	4.02019	0.860867	2	1.81072	0.726545	2	30.4563
TSNADPPEFGAAADGDADR	14	1	1	EMS45857.1	N-Term(iTRAQ8plex)	2181.01	60.74	0.991942	4	13.0638	0.988328	6	17.0328	0.972436	4	38.0725
DAMWVSTAPIEDISLVDATR	10	1	1	CDM82252.1	N-Term(iTRAQ8plex)	2494.29	79.52	0.979452	3	5.98885	1.10249	3	4.54585	1.07483	4	9.59519
AAQAAEFASK	10	1	1	CDM83206.1	N-Term(iTRAQ8plex); K10(iTRAQ8plex)	1601.91	58.2067	0.847981	5	23.7784	0.823718	3	20.567	0.905121	2	21.3732
DILLLDVAPLTLGIETVGGVMTK	5	3	1	AGN94840.1	N-Term(iTRAQ8plex); M21(Oxidation); K23(iTRAQ8plex)	2992.75	67.5267	1.1321	2	7.15695	1.19649	1		1.07712	2	8.02039
LVEEGNIPLVPEVTPPPIPEDLK	8	1	1	CDM82913.1	N-Term(iTRAQ8plex); K23(iTRAQ8plex)	3103.77	52.0567	0.955536	3	0.136193	0.983014	2	12.0646	0.941944	3	9.84155
VVLFAVPGAFTPTCSQK	21	2	1	BAJ89847.1	N-Term(iTRAQ8plex); C14(Carbamidomethyl); K17(iTRAQ8plex)	2430.36	49.5967	1.07693	8	8.64399	0.979808	6	10.1752	1.0884	7	19.9282
NLSMGMNLGNMAK	5	5	1	BAJ99542.1	N-Term(iTRAQ8plex); K13(iTRAQ8plex)	1989.06	56.7767	0.906117	2	4.44185	0.949453	1		0.855264	2	3.97408
GLVDSLGGFSQALAIAK	4	3	1	XP_020182324.1	N-Term(iTRAQ8plex); K17(iTRAQ8plex)	2255.32	54.0833	1.16175	1		1.14884	2	14.2934	0.950712	1
WAMLGALGCVFPEILSK	6	2	1	EMS46868.1	N-Term(iTRAQ8plex); C9(Carbamidomethyl); K17(iTRAQ8plex)	2500.39	69.44	1.03994	1		1.11904	2	12.8806	1.03707	3	9.02289
QESLADAVQGIVK	2	3	1	CDM83562.1	N-Term(iTRAQ8plex); K13(iTRAQ8plex)	1966.16	39.445	1.21401	1		1.22657	1
HLAFTEVDSSAIPLYR	3	2	1	XP_020172377.1	N-Term(iTRAQ8plex)	2123.14	61.4467	1.06942	1		0.980177	1		0.96377	1
SIDYNMGWFLEPVVR	69	3	1	gi|122194828	N-Term(iTRAQ8plex)	2130.09	66.08	1.03459	26	7.91881	1.04572	18	5.07405	1.05585	25	12.7805
FEEKDGIDYAAVTVQLPGGER	14	3	1	EMS63035.1	N-Term(iTRAQ8plex); K4(iTRAQ8plex)	2902.54	55.1133	1.08764	5	8.35218	0.878241	5	17.4409	0.926034	4	15.8506
AVAMSATDGLMR	29	16	1	AIG90927.1	N-Term(iTRAQ8plex)	1526.79	61.7167	0.918197	11	22.3923	0.941363	8	22.537	0.999074	10	17.8164
QAYNDAFAHFGVR	3	2	1	BAJ98321.1	N-Term(iTRAQ8plex)	1799.91	48.6967	1.00475	1		1.18863	1		1.09572	1
MSMNPFCEIAVEEALR	3	2	1	XP_020200136.1	N-Term(iTRAQ8plex); C7(Carbamidomethyl)	2201.07	47.315	0.968062	2	12.5095	1.09153	1
GLGCPDVEFSPEDAGR	7	1	1	EMS63121.1	N-Term(iTRAQ8plex); C4(Carbamidomethyl)	2009.96	60.4967	0.985156	3	10.8477	1.00039	2	3.54922	1.01445	2	5.5529
GLDEISPLGPGYILDVTPGK	4	3	1	BAJ87749.1	N-Term(iTRAQ8plex); K20(iTRAQ8plex)	2649.5	47.8233	1.16724	2	5.13591	1.04428	1		1.17057	1
LEGEEYLAVVDEFMEAVHAR	8	2	1	BAJ94995.1	N-Term(iTRAQ8plex)	2611.31	66.5533	0.894119	4	5.41308	1.33231	2	33.7608	1.28084	2	38.6456
ENLGIFDWGLTDDDLR	3	1	1	BAJ93969.1	N-Term(iTRAQ8plex)	2183.1	59.495	1.1954	2	20.5655				1.01463	1
LGLSIDEDDEAPENDTDMPPLEDDAGESK	14	2	1	ABG57075.1	N-Term(iTRAQ8plex); K29(iTRAQ8plex)	3725.74	60.4233	0.898311	6	3.94602	0.845129	4	20.9202	0.79049	4	12.9432
LEDAVLYIDVVHANAAEGVKPLVGSAR	10	3	1	CAI58613.1	N-Term(iTRAQ8plex); K20(iTRAQ8plex)	3414.93	59.2233	0.764471	5	0.673684	0.774125	2	8.52683	0.868082	3	0.715001
FQMEPNTGVTFDDVAGVDEAK	8	2	1	XP_020170497.1	N-Term(iTRAQ8plex); K21(iTRAQ8plex)	2878.44	44.3033	1.07889	3	1.70046	1.02128	3	18.0824	0.950744	2	30.8436
DISQAPSTASANPAQQQLR	5	1	1	EMS48035.1	N-Term(iTRAQ8plex)	2287.2	44.89	0.987558	2	27.2223	1.07957	2	11.6114	0.992592	1
VQTAQPYGPGGGVEFK	24	1	1	XP_020165185.1	N-Term(iTRAQ8plex); K16(iTRAQ8plex)	2243.22	58.9533	0.949632	7	8.57069	0.97268	10	14.4557	1.00213	7	15.3825
YGLVDDTVDFIGHALALHR	3	2	1	BAK00943.1	N-Term(iTRAQ8plex)	2416.3	58.3933	0.838767	1		0.928803	1		0.954642	1
ATVSCADILALAAR	10	1	1	XP_020146956.1	N-Term(iTRAQ8plex); C5(Carbamidomethyl)	1735.98	56.9667	1.23743	2	13.5576	1.02724	5	27.5298	1.20743	3	6.40226
MDATAQELSEEK	26	3	1	XP_020157252.1	N-Term(iTRAQ8plex); K12(iTRAQ8plex)	1960.02	58.8467	1.05554	9	9.91763	1.00818	7	20.0151	0.951454	10	20.3364
DALAPLTDVTHVFYAAWSSHETEDR	4	1	1	CDM86919.1	N-Term(iTRAQ8plex)	3135.54	67.09	1.36867	1		1.07006	2	34.4093	1.30841	1
ITNLTLSPSVIFGYLLK	10	15	1	BAP59022.1	N-Term(iTRAQ8plex); K17(iTRAQ8plex)	2487.5	58.7933	1.06348	4	23.7037	1.12566	3	2.48698	1.0257	3	13.0725
LLAFEELLTQHPEYR	13	1	1	XP_020192723.1	N-Term(iTRAQ8plex)	2163.18	58.6767	0.895577	3	9.75685	0.854146	6	5.6494	0.941938	4	0.0472171
YAAIAQDNGLVPIVEPEILLDGDHGIER	5	1	1	XP_020175398.1	N-Term(iTRAQ8plex)	3321.77	48.6067	0.910834	2	11.8804	0.910173	2	28.61	0.899339	1
MEVATDEAYTPIK	16	3	1	BAJ86854.1	N-Term(iTRAQ8plex); K13(iTRAQ8plex)	2076.11	59.78	1.05416	6	10.0946	1.19526	5	7.28414	1.06644	5	4.97072
IEGISAMDADDLQAAR	6	2	1	XP_020179505.1	N-Term(iTRAQ8plex)	1980.01	51.51	1.11934	2	3.58331	1.10442	1		1.07544	3	3.8928
SLEGLTVEQALAGNR	15	1	1	ACS34908.1	N-Term(iTRAQ8plex)	1862.03	59.2467	0.770339	5	30.9418	0.835763	5	12.9403	0.806561	5	26.8587
AQGDTAYGANLEAR	7	2	1	XP_020165754.1	N-Term(iTRAQ8plex)	1740.88	58.0933	0.999427	2	5.68358	0.993834	3	3.73532	1.0216	2	0.592045
LVAEEGYTVLDVR	14	1	1	BAJ93045.1	N-Term(iTRAQ8plex)	1767.98	51.7267	1.15626	5	7.34435	1.05415	5	22.9991	1.16145	4	7.60452
APLLIIAEDVSGEALATLVVNK	9	3	1	BAJ93636.1	N-Term(iTRAQ8plex); K22(iTRAQ8plex)	2844.7	55.3467	1.05637	4	8.16805	1.18242	2	1.64502	1.04443	3	9.40602
YTSLPADFGALAQNPGAR	4	1	1	EMS56341.1	N-Term(iTRAQ8plex)	2153.14	56.6133	0.99516	1		1.1087	2	8.49514	1.08378	1
TGEGDGQELAGYVQR	3	1	1	XP_020180588.1	N-Term(iTRAQ8plex)	1883.94	65.1133	1.09368	1		1.17141	1		1.22444	1
SSAASTAVSIVDAMR	12	3	1	EMS52743.1	N-Term(iTRAQ8plex)	1769.94	55.5267	0.933153	4	15.33	0.98318	5	15.5729	1.0419	3	5.80704
AAWQIFTPLLHDIDAGK	11	3	1	SPT18829.1	N-Term(iTRAQ8plex); K17(iTRAQ8plex)	2504.42	62.94	0.974926	4	3.16127	0.96264	3	5.31305	0.992208	4	2.39485
VASIQQQLASLK	18	3	1	EMS49802.1	N-Term(iTRAQ8plex); K12(iTRAQ8plex)	1894.16	52.3967	1.0146	6	6.01836	1.04736	6	15.3063	1.05301	6	16.7661
QLSDQAYQIALQQVR	12	2	1	XP_020170497.1	N-Term(iTRAQ8plex)	2065.14	62.93	1.00416	3	9.50649	0.980775	5	2.85113	0.901535	4	3.66032
VNLEPDGVFSFFATAGTDGNSYESK	17	3	1	XP_020198234.1	N-Term(iTRAQ8plex); K25(iTRAQ8plex)	3260.63	64.1733	0.993113	4	4.81066	0.940485	8	11.9968	0.948834	5	13.6094
AMQDVVGFYK	14	4	1	BAJ90564.1	N-Term(iTRAQ8plex); K10(iTRAQ8plex)	1765.98	52.2767	0.969844	5	13.5763	0.984531	3	6.29173	1.03621	6	6.2042
LGTVTVQELPYFDTVK	17	2	1	CDM83805.1	N-Term(iTRAQ8plex); K16(iTRAQ8plex)	2418.37	54.09	1.06997	4	28.9765	0.971979	7	12.3556	1.21412	6	11.1109
ETALLFDEQHSAAANK	7	1	1	BAJ96421.1	N-Term(iTRAQ8plex); K16(iTRAQ8plex)	2353.26	65.15	0.935338	2	8.02524	1.00396	3	4.19422	1.01807	2	11.7398
NSGLAVAGLAADGR	6	3	1	BAK00162.1	N-Term(iTRAQ8plex)	1575.88	55.7767	1.09579	3	4.85589	1.09781	2	3.12723	1.05154	1
AASQFESITAEIASGK	4	1	1	BAJ95108.1	N-Term(iTRAQ8plex); K16(iTRAQ8plex)	2218.21	55.12	1.05441	1		1.0529	2	8.36685	0.936603	1
LVCAQAANANPLYR	7	1	1	EMS57256.1	N-Term(iTRAQ8plex); C3(Carbamidomethyl)	1865.01	57.83	0.889578	2	3.61379	1.09389	1		0.961177	4	7.29676
TIGNYASVLMAQK	2	2	1	BAJ90211.1	N-Term(iTRAQ8plex); K13(iTRAQ8plex)	2004.14	41	0.981143	1					1.06913	1
EDVLSASSPVDLFVLPGQAFDR	10	2	1	BAK01486.1	N-Term(iTRAQ8plex)	2666.4	60.3833	0.941716	2	2.36017	1.02385	4	19.454	0.926678	4	4.88685
AQVEAVCTQTVSCADILAVAAR	4	1	1	CAA59487.1	N-Term(iTRAQ8plex); C7(Carbamidomethyl); C13(Carbamidomethyl)	2637.37	84.565	1.24924	2	29.3597	1.09706	2	34.1119
IGEGCLIGPDVAIGPGCVVEDGVR	4	3	1	CDM85018.1	N-Term(iTRAQ8plex); C5(Carbamidomethyl); C17(Carbamidomethyl)	2743.41	47.9267	1.00201	2	10.1528	0.980166	1		1.24731	1
VELGTGTTDANMDEWLEGTAFAK	10	2	1	BAJ84936.1	N-Term(iTRAQ8plex); K23(iTRAQ8plex)	3064.55	67.6433	1.0219	3	18.5884	1.00924	3	3.6411	0.894234	4	7.84983
IATNPNSLNFNVMVLSK	3	3	1	EMS57858.1	N-Term(iTRAQ8plex); K17(iTRAQ8plex)	2470.4	46.105	0.823108	2	14.9197				0.903856	1
GFGFVTFESEDSVER	5	3	1	BAJ89606.1	N-Term(iTRAQ8plex)	2009.97	52.4233	0.898299	2	0.936626	0.937484	1		0.964549	2	0.167212
LVQIEHALTAVGSGQTSLGIK	29	4	1	EMS55235.1	N-Term(iTRAQ8plex); K21(iTRAQ8plex)	2730.6	61.7767	0.94624	8	9.20598	1.00595	9	7.73721	0.964833	12	8.49566
AAVGASGGSMIPAGTIEVLLNHFAK	5	1	1	XP_020192895.1	N-Term(iTRAQ8plex); K25(iTRAQ8plex)	3019.69	50.3167	1.22647	1		1.15997	3	1.11237	1.01125	1
LSSGQELVGDEDVAR	9	3	1	BAJ93176.1	N-Term(iTRAQ8plex)	1878.98	52.2667	0.925309	2	3.75441	1.01931	5	7.28234	0.869673	2	13.6427
AEDTVPAAAAAAATSVDDAEGK	3	1	1	EMS52752.1	N-Term(iTRAQ8plex); K22(iTRAQ8plex)	2639.36	40.81	0.915574	1		0.955935	1		0.962773	1
ISEFDTPENLLSNEDGAFSK	4	4	1	EMS62619.1	N-Term(iTRAQ8plex); K20(iTRAQ8plex)	2821.43	45.6767	1.06664	2	2.36948	1.04176	1		1.13299	1
IVILDEADSMTTGAQQALR	2	3	1	BAJ96119.1	N-Term(iTRAQ8plex)	2336.25	51.42	1.07926	1		0.916669	1
SAPAFIELDTK	36	16	1	AIG90927.1	N-Term(iTRAQ8plex); K11(iTRAQ8plex)	1800.03	59.5	1.00519	13	9.59007	0.965542	12	15.5349	0.992657	11	3.89758
YGGGANTLAAGYSK	12	1	1	BAK01580.1	N-Term(iTRAQ8plex); K14(iTRAQ8plex)	1938.06	65.79	0.983687	4	6.98495	0.999658	4	6.35226	1.04281	4	3.75933
FEVAFVAPTGEEVK	4	1	1	XP_020174976.1	N-Term(iTRAQ8plex); K14(iTRAQ8plex)	2131.19	47.33	0.883901	2	8.10477	0.829091	1		0.939087	1
QALALLQDNYPEFIAK	30	2	1	BAK04984.1	N-Term(iTRAQ8plex); K16(iTRAQ8plex)	2442.39	65.7533	0.946406	9	7.95149	1.0259	12	12.7102	0.932779	9	15.5955
LSATLEQNTVTADLR	4	2	1	ACD46685.1	N-Term(iTRAQ8plex)	1936.07	51.5767	1.15989	2	3.42428	1.17677	1		1.28149	1
QDCSLCLAAAAK	12	4	1	XP_020167373.1	N-Term(iTRAQ8plex); C3(Carbamidomethyl); C6(Carbamidomethyl); K12(iTRAQ8plex)	1916.03	61.01	0.900047	3	6.23059	0.935089	4	4.95131	0.876589	5	17.5609
EVSHEWNLVNK	27	2	1	ABG57075.1	N-Term(iTRAQ8plex); K11(iTRAQ8plex)	1963.08	51.3667	0.994972	12	8.74725	0.972112	7	14.0212	0.976117	8	18.5594
KIEIIPQQYEQDWYR	2	2	1	EMS50285.1	N-Term(iTRAQ8plex); K1(iTRAQ8plex)	2617.43	45.63	1.13255	1		0.937512	1
GVEVTDGAIEAPNSIVFPQAENR	7	3	1	BAK05911.1	N-Term(iTRAQ8plex)	2717.42	71.9267	1.02151	1		0.939939	3	5.84863	0.998589	3	20.5297
SAVNTAEDWLNPAAIK	9	2	1	BAJ84915.1	N-Term(iTRAQ8plex); K16(iTRAQ8plex)	2308.28	55.2633	0.912761	3	14.6538	0.934631	3	11.042	1.1531	3	0.736462
IAPGVGANLLGQHSAER	6	2	1	BAK00246.1	N-Term(iTRAQ8plex)	1994.11	60.8333	0.960083	2	1.90221	0.994388	2	11.7734	1.11147	2	1.57647
ENTEGEYSGLEHQVVR	11	3	1	EMS48397.1	N-Term(iTRAQ8plex)	2151.06	69.8667	0.861486	5	18.8677	0.877125	2	1.02862	0.940614	4	4.22832
LAMQEFMILPTGATSFK	30	1	1	AGH20062.1	N-Term(iTRAQ8plex); K17(iTRAQ8plex)	2493.38	61.3733	0.955412	8	12.5425	1.05434	13	13.7317	1.06687	9	12.6866
GFSLTGSGITTDVQTSYAAR	6	2	1	CDM82192.1	N-Term(iTRAQ8plex)	2336.2	88.99	0.917147	4	9.07188				0.882409	2	17.7064
QLATAGVFTSTDAGTYR	16	1	1	XP_020163459.1	N-Term(iTRAQ8plex)	2063.07	64.3533	1.11284	5	20.4608	1.58303	5	42.8246	1.22239	6	10.47
VAGAAADAGLSLADVAAEAK	10	3	1	EMS57486.1	N-Term(iTRAQ8plex); K20(iTRAQ8plex)	2379.33	62.9	1.06175	5	5.34152	1.19366	2	4.21632	0.93945	3	2.79307
LPFTLLSDEGNK	33	1	1	gi|75108545	N-Term(iTRAQ8plex); K12(iTRAQ8plex)	1942.11	58.7667	1.946	13	54.6548	1.68321	10	22.7021	1.68982	10	75.9772
ALQAHVGAIHK	2	2	1	XP_020201505.1	N-Term(iTRAQ8plex); K11(iTRAQ8plex)	1753.07	36.83	0.864503	1					0.913478	1
VQTECASMPFDDQCTVLEK	19	2	1	CDM83497.1	N-Term(iTRAQ8plex); C5(Carbamidomethyl); M8(Oxidation); C14(Carbamidomethyl); K19(iTRAQ8plex)	2882.38	55.0433	0.924496	6	15.0082	1.01864	7	24.3237	0.85949	6	10.6755
ELAATEIEGYCEGELIK	5	3	1	CDM83603.1	N-Term(iTRAQ8plex); C11(Carbamidomethyl); K17(iTRAQ8plex)	2533.31	51.5133	1.10317	2	11.1533	1.10759	1		1.23337	2	5.17631
RPNTGGAGGGGTSSAAPPPPPSR	3	1	1	AIE90174.1	N-Term(iTRAQ8plex)	2350.22	46.6	0.986253	2	15.3597				1.18454	1
YETEEAAGVAHFVEHMLFK	8	1	1	BAJ87789.1	N-Term(iTRAQ8plex); K19(iTRAQ8plex)	2816.45	59.29	0.757396	3	10.9798	0.820611	2	12.0506	0.732774	3	1.28446
FIQGTIAEGAPVVPISAQLK	10	3	1	BAJ87118.1	N-Term(iTRAQ8plex); K20(iTRAQ8plex)	2647.58	75.5233	0.941405	1		1.29586	5	3.60814	1.18827	4	8.86574
NPAYLDTLYVDPLIGPDTVSTMPDQALDAFIDHGTVAR	2	2	1	XP_020184271.1	N-Term(iTRAQ8plex); M22(Oxidation)	4422.22	64.24	0.970362	1		0.971342	1
AATTSADSTDWVASSLTR	5	1	1	BAJ88658.1	N-Term(iTRAQ8plex)	2144.08	42.9567	1.04814	2	13.7859	1.0721	2	2.9056	1.13967	1
VDVAIDLGNPLLNR	23	3	1	XP_020166373.1	N-Term(iTRAQ8plex)	1813.05	57.9033	1.09146	7	3.69281	1.15309	7	17.7293	1.23308	9	14.4996
AVVEELAALGAAVHTCSR	4	4	1	CAZ78654.1	N-Term(iTRAQ8plex); C16(Carbamidomethyl)	2158.16	55.29	1.04336	1		0.932802	1		1.09765	2	11.8852
DDVVIQFLNPK	18	2	1	EMS45952.1	N-Term(iTRAQ8plex); K11(iTRAQ8plex)	1896.11	64.3567	1.32377	6	16.5413	1.2925	6	2.40785	1.31543	6	8.26402
YAVYDLDFVSEDSAGETPR	3	2	1	AAC49404.1	N-Term(iTRAQ8plex)	2438.17	56.11	0.979223	1		0.753619	1		0.967209	1
ATLLTQVAGLSEEEAR	5	3	1	XP_020152740.1	N-Term(iTRAQ8plex)	1992.09	56.59	1.0916	2	1.15321	1.00749	1		1.09641	2	3.04032
GITINTATVEYETETR	16	1	1	XP_020163319.1	N-Term(iTRAQ8plex)	2102.1	66.2533	1.08136	8	4.28493	1.1653	5	3.14799	1.1002	3	6.59929
LLDDTSITHLFSITK	24	3	1	XP_020167947.1	N-Term(iTRAQ8plex); K15(iTRAQ8plex)	2312.34	56.3033	1.01033	6	6.18461	1.02128	8	7.14299	0.97508	10	11.9002
IGGTVLEVTNVLAEAFAVAK	3	1	1	XP_020150202.1	N-Term(iTRAQ8plex); K20(iTRAQ8plex)	2610.55	38.265	1.45174	2	7.77165	1.13063	1
LVYTLPQGIGDASPSSLADVK	7	1	1	EMS66577.1	N-Term(iTRAQ8plex); K21(iTRAQ8plex)	2739.55	58.4867	1.07484	2	8.88408	1.03776	3	17.9497	0.801821	2	24.2511
QTVAGTMHYITIR	9	1	1	EMS60050.1	N-Term(iTRAQ8plex)	1794.99	56.4033	1.06383	3	8.16241	1.07115	4	10.6174	1.08478	2	6.97504
ACPTDVLEMIPWDGCK	81	6	1	prf||1601522B	N-Term(iTRAQ8plex); C2(Carbamidomethyl); C15(Carbamidomethyl); K16(iTRAQ8plex)	2500.25	58.9667	1.00719	27	16.8606	1.1102	25	28.0699	1.02672	29	13.034
NYFAFTPLLPSVTCGTVEPR	2	3	1	BAJ85439.1	N-Term(iTRAQ8plex); C14(Carbamidomethyl)	2573.35	46.57	0.953604	1					1.15905	1
VANAPPDAPFLMLGDVMPHLR	3	3	1	XP_020168012.1	N-Term(iTRAQ8plex)	2565.36	56.4533	1.04713	1		1.07898	1		1.16837	1
DDDILGTLHE	17	1	1	XP_020169444.1	N-Term(iTRAQ8plex)	1431.73	57.09	1.10052	6	18.2425	1.19218	6	14.5132	1.13665	5	14.1653
DPTTAWFDESDK	4	2	1	AAS88729.1	N-Term(iTRAQ8plex); K12(iTRAQ8plex)	2020.01	36.2133	1.17281	1		1.11752	1		1.08162	2	7.51989
AAVLLLDNVK	18	3	1	BAJ93790.1	N-Term(iTRAQ8plex); K10(iTRAQ8plex)	1664.06	59.0533	1.01156	7	22.7429	0.984247	6	9.77945	0.992034	5	34.4877
ISDFLDNTFYHNNLAR	6	2	1	EMS52002.1	N-Term(iTRAQ8plex)	2244.13	54.92	1.2364	2	1.52782	1.30095	2	13.0657	1.27116	2	5.58041
LVGAPPGYVGYEEGGQLSEAVR	3	3	1	EMS45718.1	N-Term(iTRAQ8plex)	2552.34	62.42	1.06873	2	2.16556	1.05515	1
VTADTDTHQDFQPTSK	6	3	1	CDM81911.1	N-Term(iTRAQ8plex); K16(iTRAQ8plex)	2399.23	41.5367	1.02836	3	5.47051	1.03127	2	4.73906	0.942637	1
EQANAGALATLDK	1	1	1	EMS65379.1	N-Term(iTRAQ8plex); K13(iTRAQ8plex)	1910.09	60.22	0.933185	1
SAFVSSATALEK	17	1	1	XP_020176087.1	N-Term(iTRAQ8plex); K12(iTRAQ8plex)	1819.04	61.6	0.964319	6	6.81878	0.915384	5	14.8987	0.938246	6	5.29607
MIPTKPMVVETFATYPPLGR	113	6	1	gi|399414	N-Term(iTRAQ8plex); K5(iTRAQ8plex)	2856.6	58.51	0.896434	40	15.5747	0.890727	37	11.9754	0.876118	36	12.2641
NMSVIAHVDHGK	44	9	1	AKC03607.1	N-Term(iTRAQ8plex); K12(iTRAQ8plex)	1916.07	62.5567	0.886603	14	11.9197	0.947425	16	11.123	0.898782	14	16.4432
VQILTAGAPPPAAVLGR	17	1	1	BAJ98602.1	N-Term(iTRAQ8plex)	1935.17	56.5233	0.938904	5	14.4423	1.00073	6	16.5053	0.906228	6	1.31125
KLTEAPYLETVDWSK	5	2	1	XP_020157772.1	N-Term(iTRAQ8plex); K1(iTRAQ8plex); K15(iTRAQ8plex)	2692.53	33.8433	1.14651	2	12.3884	0.674831	1		1.1123	2	18.2647
TIQNSLEDISYLLR	20	2	1	XP_020200276.1	N-Term(iTRAQ8plex)	1969.09	59.8433	1.164	6	7.29366	1.1514	8	9.22356	1.22849	6	13.5469
NQLETYVYNMK	20	2	1	AGN94840.1	N-Term(iTRAQ8plex); K11(iTRAQ8plex)	2011.08	72.3667	0.889816	9	13.8729	0.858445	6	10.7214	0.805318	5	5.48581
SGASSVAPGVLCILDSYSGEELNSR	2	1	1	XP_020180865.1	N-Term(iTRAQ8plex); C12(Carbamidomethyl)	2872.43	60.79	1.15877	1					1.22034	1
ELDAHAVHAIK	18	1	1	CBH32633.1	N-Term(iTRAQ8plex); K11(iTRAQ8plex)	1812.06	65.0533	0.9127	5	26.8576	0.85885	6	7.2926	0.943969	7	8.60237
LTSSDADVQIEAAK	3	2	1	AEV23270.2	N-Term(iTRAQ8plex); K14(iTRAQ8plex)	2056.14	36.43	1.13882	2	4.29909	0.965763	1
KDLYGNIVLSGGTTMFPGIADR	11	6	1	AAN59956.1	N-Term(iTRAQ8plex); K1(iTRAQ8plex)	2933.61	54.74	0.899215	4	3.97707	0.908112	5	14.567	0.976289	2	2.59783
VVEVSTSSLGTSKPTVEALTAIPEDIR	13	1	1	CDM80578.1	N-Term(iTRAQ8plex); K13(iTRAQ8plex)	3407.91	58.45	0.956463	5	5.48508	1.02902	5	8.81891	1.08719	3	19.0043
QIDELASFSDSPAPSVTR	6	2	1	XP_020160074.1	N-Term(iTRAQ8plex)	2224.14	45.4567	0.966278	2	12.5211	0.865021	1		1.01601	3	22.5888
LLLAHDLATPAELK	24	2	1	XP_020187633.1	N-Term(iTRAQ8plex); K14(iTRAQ8plex)	2113.29	65.44	0.998998	9	9.73136	1.1149	7	7.03635	1.00571	8	4.95167
LNEGVDVDGPEEGEGDSDYIQFEDEDIDKI	2	1	1	ADI47121.1	N-Term(iTRAQ8plex); K29(iTRAQ8plex)	3949.86	60.035	1.14191	1		0.805224	1
EPVGAEAAFGPDVR	11	1	1	BAJ94239.1	N-Term(iTRAQ8plex)	1718.9	59.9033	1.17368	3	1.87594	1.01091	5	16.2324	1.0885	3	3.05318
LGMGTNMYPSSALLGQSK	17	3	1	gi|50400847	N-Term(iTRAQ8plex); K18(iTRAQ8plex)	2463.33	58.69	0.960358	5	18.6804	0.869692	6	8.82891	0.903355	6	6.23227
LIGEEAIPAVLPQVVDLLAHPK	6	1	1	CDM85635.1	N-Term(iTRAQ8plex); K22(iTRAQ8plex)	2930.76	64.4333	0.963446	2	0.45103	0.90294	2	10.1623	0.990829	2	23.8604
WVTSTGIENIGK	46	3	1	XP_020172225.1	N-Term(iTRAQ8plex); K12(iTRAQ8plex)	1913.09	60.0233	0.897228	16	19.3243	0.923037	17	16.7683	1.10104	13	14.7838
KYGAVLAVDLVNTQGGEGR	4	3	1	BAJ97205.1	N-Term(iTRAQ8plex); K1(iTRAQ8plex)	2555.45	67.9633	0.958207	1		0.952959	2	9.4778	0.857314	1
ECPNAECGAGTFMANHFDR	3	2	1	BAJ88878.1	N-Term(iTRAQ8plex); C2(Carbamidomethyl); C7(Carbamidomethyl); M13(Oxidation)	2504.07	70.12	0.95994	1		0.833716	1		0.943505	1
ADIPLAEQDEVSQALYDR	7	1	1	CDM84185.1	N-Term(iTRAQ8plex)	2337.21	60.33	0.798419	3	10.3417				0.879527	4	13.4641
EELFGPVLYAMK	36	3	1	AKE36954.1	N-Term(iTRAQ8plex); K12(iTRAQ8plex)	2005.13	58.3933	0.905915	11	12.6755	0.823826	14	9.64507	0.822265	11	10.6205
VVDLAHLVAAK	53	1	1	BAJ87214.1	N-Term(iTRAQ8plex); K11(iTRAQ8plex)	1744.09	65.0567	0.98441	16	12.0217	1.04039	15	18.7451	0.977814	15	11.002
DVEMGFDITHTK	6	3	1	XP_020157257.1	N-Term(iTRAQ8plex); K12(iTRAQ8plex)	2001.05	54.9	1.10267	1		1.05064	2	4.29806	1.04973	3	5.86788
GTEGVIQIENPNLVK	9	3	1	CDM84113.1	N-Term(iTRAQ8plex); K15(iTRAQ8plex)	2219.28	77.65	0.974338	3	1.6089	0.964526	3	5.73644	0.925648	3	0.442721
HIDFSLTSPFGGGPAGR	29	1	1	EMS50632.1	N-Term(iTRAQ8plex)	2020.06	58.1333	1.07594	9	5.07872	0.969353	10	15.5654	1.06358	10	8.85588
SAQFVLDLLK	45	4	1	gi|464640	N-Term(iTRAQ8plex); K10(iTRAQ8plex)	1742.07	59.7067	0.8834	15	16.6731	0.893609	15	14.9404	0.933831	15	7.13675
EALWQLPSANDGTTTEFLQLPSAIDGR	1	2	1	BAJ96413.1	N-Term(iTRAQ8plex)	3234.66	59.98	1.09804	1
NPVLVENLPAEFIQTTDSR	6	3	1	EMS62291.1	N-Term(iTRAQ8plex)	2447.31	67.84	1.16732	2	13.8121	1.07364	2	8.97543	1.09248	2	12.8011
DFEEPGHLAPTGLFLGGTK	19	2	1	ADK35122.1	N-Term(iTRAQ8plex); K19(iTRAQ8plex)	2594.42	62.73	1.17343	6	6.4397	1.06883	5	17.9286	1.12518	8	12.0914
VVAEDAFDCIHR	7	2	1	XP_020166374.1	N-Term(iTRAQ8plex); C9(Carbamidomethyl)	1735.88	57.11	1.16283	3	3.07502	1.08284	3	6.45553	0.947743	1
LGDLSQTLIFAK	25	3	1	EMS63432.1	N-Term(iTRAQ8plex); K12(iTRAQ8plex)	1914.15	61.42	0.942072	8	16.3174	0.949688	9	12.094	0.911913	8	10.6207
GWDEGVMGMQLGEVAR	13	3	1	EMS58333.1	N-Term(iTRAQ8plex)	2039	53.8533	1.12473	3	4.50738	0.94448	6	25.6438	0.924018	4	12.8021
LNLPINLSLILNHCGK	14	2	1	XP_020186502.1	N-Term(iTRAQ8plex); C14(Carbamidomethyl); K16(iTRAQ8plex)	2427.44	61.57	1.51886	5	9.06316	1.56205	4	7.82637	1.57702	5	9.26711
HDEFEISEFLR	6	2	1	XP_020166077.1	N-Term(iTRAQ8plex)	1725.88	54.7967	1.11705	2	10.9375	1.13678	2	0.948496	1.07552	2	6.44833
AQTSTEQFEMWGDGLQTR	7	2	1	XP_020180904.1	N-Term(iTRAQ8plex)	2389.15	62.43	1.18812	2	17.7036	1.16215	2	6.19729	1.2065	3	10.9508
DVVFEYPVTETA	5	1	1	AAW50993.1	N-Term(iTRAQ8plex)	1673.86	62.42	0.729446	2	22.449	0.733016	1		0.742885	2	19.0163
ALEEAGLPASSIDWLLLHQANQR	4	3	1	BAJ85794.1	N-Term(iTRAQ8plex)	2836.53	66.81	1.02524	2	6.35297				1.15311	2	9.71404
LHEAVLDPAGPEPFAR	6	2	1	BAJ96291.1	N-Term(iTRAQ8plex)	2023.1	56.91	0.827726	2	12.139	0.78263	2	18.0982	0.839834	2	12.7641
QVAAAVETLEGALR	36	2	1	XP_020158196.1	N-Term(iTRAQ8plex)	1732	62.9667	1.10338	12	9.23147	1.10528	12	9.6176	1.08982	12	14.2061
ILSEEFGWDKDLAK	20	6	1	AKC03607.1	N-Term(iTRAQ8plex); K10(iTRAQ8plex); K14(iTRAQ8plex)	2563.47	58.1433	0.529155	7	23.256	0.567482	8	10.426	0.502405	5	12.9978
NLQDIIAILGMDELSEDDKMTVAR	7	3	1	CAA52636.1	N-Term(iTRAQ8plex); K19(iTRAQ8plex)	3298.76	43.5967	0.624413	2	73.1922	0.877294	1		0.679811	4	44.4999
TAAAEVEAGPAEVEEGR	6	1	1	BAJ89788.1	N-Term(iTRAQ8plex)	1990.01	69.7267	0.955935	2	7.96759	1.0477	2	5.88212	1.01427	2	9.58261
STENNVELPIVEESEPIDHTDTR	2	3	1	BAJ92311.1	N-Term(iTRAQ8plex)	2928.45	42.395	0.945933	1		1.00967	1
EAALSLGVLTEK	12	1	1	CAV23876.1	N-Term(iTRAQ8plex); K12(iTRAQ8plex)	1839.1	57.3267	0.937492	5	6.43228	0.950067	3	8.68287	0.95213	4	2.45852
SIGPVEGLALNLAK	7	2	1	XP_020150300.1	N-Term(iTRAQ8plex); K14(iTRAQ8plex)	1990.21	55.4367	0.982339	3	2.06833	0.999149	2	27.3869	1.09003	2	11.1373
LNVPIDLTLLLNQCGK	25	2	1	EMS68039.1	N-Term(iTRAQ8plex); C14(Carbamidomethyl); K16(iTRAQ8plex)	2419.43	62.7267	1.55267	7	24.1046	1.6869	9	16.3216	1.62265	9	20.815
EAGHHQER	2	3	1	EMS54397.1	N-Term(iTRAQ8plex)	1267.65	42.16	1.01064	1		0.810502	1
QQPLESEPVEAAAASVLGQAAAAVR	1	1	1	BAJ93155.1	N-Term(iTRAQ8plex)	2767.5	59.81	1.04262	1
LEEVAVTTGEEDEDSLLDMK	21	2	1	XP_020191000.1	N-Term(iTRAQ8plex); K20(iTRAQ8plex)	2831.44	63.2467	0.992216	10	19.2124	0.957997	5	4.15168	1.02988	6	4.7032
HETADINTFSWGVANR	11	2	1	AAZ30058.1	N-Term(iTRAQ8plex)	2122.06	57.54	1.1215	4	13.3503	1.13444	3	32.3024	1.1497	4	10.0461
SFDVDLPEDISEAALVAEVHR	6	2	1	ABJ15726.1	N-Term(iTRAQ8plex)	2616.35	56.5867	0.931444	2	10.9132	0.970728	2	12.6708	1.25958	2	0.685671
ITFAVDPGLLEDGMER	5	3	1	BAJ93129.1	N-Term(iTRAQ8plex)	2067.08	56.7133	1.01141	2	4.88415	1.12787	1		1.07746	2	3.64153
LLPLVQSIYVPR	17	2	1	XP_020179782.1	N-Term(iTRAQ8plex)	1702.06	62.32	1.3986	5	4.75188	1.22466	7	16.4275	1.17186	5	30.1499
AEIPVVDDSPGSLAR	2	1	1	BAJ89875.1	N-Term(iTRAQ8plex)	1829.99	59.75	1.1127	1		1.09321	1
LVQSDQFIDLIYR	3	2	1	XP_020182651.1	N-Term(iTRAQ8plex)	1914.05	51.4	1.40521	2	24.7987	1.64311	1
TAATDGYDAVQVGYHGVR	2	2	1	XP_020147828.1	N-Term(iTRAQ8plex)	2184.1	50.135	0.935551	1					0.879654	1
GATCDFGGTATLSSADPSSGTCK	5	1	1	CDM84263.1	N-Term(iTRAQ8plex); C4(Carbamidomethyl); C22(Carbamidomethyl); K23(iTRAQ8plex)	2856.37	53.8167	1.1342	2	9.61951	1.19548	1		0.947294	2	12.1693
FWEVICDEHGIDGTGR	8	1	1	CAM58983.1	N-Term(iTRAQ8plex); C6(Carbamidomethyl)	2195.05	60.89	0.99027	3	7.70097	1.03457	2	0.709752	0.968639	3	14.2971
EDVSGEMALLVEGLGVGK	9	3	1	XP_020154130.1	N-Term(iTRAQ8plex); K18(iTRAQ8plex)	2411.32	58.2267	1.16046	4	14.9823	1.17591	3	2.15914	1.32117	2	3.4612
VNQAIYLLTTGAR	59	3	1	CDM81323.1	N-Term(iTRAQ8plex)	1724	63.9533	1.04195	17	17.5579	1.07345	21	10.5371	1.09978	21	7.90302
LLPITLGQVFQR	20	2	1	CAW61849.1	N-Term(iTRAQ8plex)	1689.04	59.4467	1.02748	7	18.4612	1.045	5	31.2425	1.0394	8	16.8633
DLDSAEELSSQLGELFEEDQLYR	2	3	1	SPT18829.1	N-Term(iTRAQ8plex)	2990.44	79.83	0.948888	1		0.871661	1
IPLILGIWGGK	43	4	1	XP_020172225.1	N-Term(iTRAQ8plex); K11(iTRAQ8plex)	1775.13	61.6833	1.04682	13	19.02	0.900558	15	10.9355	1.03028	13	9.80322
LSSGDDDGDESGGGGAYIVR	1	1	1	AAQ14552.1	N-Term(iTRAQ8plex)	2231.04	59.59	1.31235	1
GVTLPDVPEILEGLR	32	1	1	ACL13515.1	N-Term(iTRAQ8plex)	1912.11	58.4033	0.952748	11	17.2749	0.874615	11	27.7217	0.88559	10	24.93
VVYFVNSGTEANELAMLMAR	5	3	1	BAJ90642.1	N-Term(iTRAQ8plex)	2519.3	71.145	1.08037	1					1.23073	4	9.41547
QYVANPALFASDFVTAMIK	11	1	1	AAW52720.1	N-Term(iTRAQ8plex); K19(iTRAQ8plex)	2694.47	82.7367	0.887869	4	14.903	1.05059	4	11.4812	1.07241	3	3.7135
GAASGSYSPEGIALFR	4	1	1	CDM86551.1	N-Term(iTRAQ8plex)	1886.99	50.2367	1.21554	1		1.15498	2	8.53846	1.1819	1
GAGSELNEVPNQTLRPVALDLIER	28	1	1	CAI47635.1	N-Term(iTRAQ8plex)	2895.61	51.7533	1.4428	10	8.91334	1.35006	7	15.5557	1.32419	11	26.3452
YKDGVIMACDTGASYGSTLR	5	6	1	XP_020147949.1	N-Term(iTRAQ8plex); K2(iTRAQ8plex); C9(Carbamidomethyl)	2773.42	46.47	0.656042	2	8.96592	0.594731	1		0.611631	2	1.21057
HGANAGLVNALK	6	3	1	BAJ97403.1	N-Term(iTRAQ8plex); K12(iTRAQ8plex)	1773.06	52.61	0.746306	2	9.43634	0.80603	1		0.796345	3	4.3325
VTFLDDAQVK	53	3	1	EMS62155.1	N-Term(iTRAQ8plex); K10(iTRAQ8plex)	1744.01	58.84	0.93881	19	22.8892	0.871476	16	56.2295	0.904248	18	36.8043
IEQQGGFVTTFPGDVPR	5	3	1	EMS65049.1	N-Term(iTRAQ8plex)	2152.14	70.24	0.990728	1		1.07286	2	5.05363	1.12575	2	0.992709
TYCAEIAHNVSTQK	13	5	1	BAK07662.1	N-Term(iTRAQ8plex); C3(Carbamidomethyl); K14(iTRAQ8plex)	2230.17	60.2767	0.873607	4	0.492694	0.979871	4	1.28936	0.979839	5	6.89168
ANIGILGSLEWK	25	1	1	AFH89505.1	N-Term(iTRAQ8plex); K12(iTRAQ8plex)	1909.13	51.9233	1.04055	8	7.57047	1.03151	8	15.3837	1.05065	9	5.83159
AQPPAASPDELK	15	2	1	XP_020168579.1	N-Term(iTRAQ8plex); K12(iTRAQ8plex)	1832.04	53.8233	0.792234	4	1.52924	0.802611	5	1.95248	0.889111	6	25.1813
EQFPGANDFGSEVIPGATSTGMR	7	3	1	ACN32622.1	N-Term(iTRAQ8plex)	2672.31	56.6233	0.941282	2	20.4897	0.954508	2	14.3986	0.987344	3	11.7791
LATYSTGFPLAIVSLGR	6	2	1	EMS54252.1	N-Term(iTRAQ8plex)	2070.2	48.25	1.39254	2	11.0108	1.21547	2	2.54121	1.1699	2	23.953
DIVGSAYYVAPEVLR	10	3	1	ABY59008.1	N-Term(iTRAQ8plex)	1956.08	57.65	1.07039	4	3.86997	0.995513	3	0.994154	1.06341	3	1.74392
IDEYIVFQPLDSTEINR	2	3	1	EMS45718.1	N-Term(iTRAQ8plex)	2356.23	59.38	1.05292	2	0.214262
GLTWFIPMDDPTLISR	22	3	1	XP_020170497.1	N-Term(iTRAQ8plex)	2166.17	51.42	1.07814	9	13.3997	1.14478	4	20.3113	1.14542	9	7.20067
SAVDFIASHPQAK	10	3	1	XP_020167594.1	N-Term(iTRAQ8plex); K13(iTRAQ8plex)	1979.11	54.19	0.874539	4	5.07196	0.866152	3	7.83317	0.839527	3	2.42514
AVLLAGQPGTGK	5	3	1	XP_020178935.1	N-Term(iTRAQ8plex); K12(iTRAQ8plex)	1720.06	46.26	1.14699	2	8.05999	1.23554	1		1.09185	2	22.4351
AVVVHADSDDLGK	8	3	1	XP_020147363.1	N-Term(iTRAQ8plex); K13(iTRAQ8plex)	1934.07	62.47	0.847391	3	4.46084	0.884044	3	1.22576	0.8927	2	6.10207
SYLSDMLALVK	33	2	1	XP_020156132.1	N-Term(iTRAQ8plex); K11(iTRAQ8plex)	1848.08	58.7367	1.16083	10	9.42405	1.14806	11	3.90754	1.16092	12	16.7645
AHAAAQEAYDEDDEMPGGGAQR	3	3	1	XP_020184067.1	N-Term(iTRAQ8plex)	2593.16	62.855	0.989101	1					0.828428	2	11.374
LSPVFVAGPNMDEAPPVWVDR	7	3	1	BAJ91248.1	N-Term(iTRAQ8plex)	2600.36	38.7967	0.950094	3	8.98607	0.913054	2	23.6532	0.955076	2	6.42989
APPPAPAAPAVVAEAPK	11	1	1	BAJ87171.1	N-Term(iTRAQ8plex); K17(iTRAQ8plex)	2162.27	50.5567	0.964541	3	13.6178	1.00035	3	12.4436	0.960721	5	17.4191
LEEDYIAYEGPDFNDLDENLQR	4	2	1	XP_020182542.1	N-Term(iTRAQ8plex)	2962.4	75.4033	1.02462	1		1.02762	2	13.098	0.955333	1
GVVETQLIAHDK	7	2	1	BAK06996.1	N-Term(iTRAQ8plex); K12(iTRAQ8plex)	1918.13	40.8033	0.965414	4	20.4941	0.940296	2	5.13935	0.999131	1
ATVLVETLPAVFQMDEILHELR	5	3	1	BAJ88379.1	N-Term(iTRAQ8plex)	2828.57	63.0367	1.06239	1		0.942577	2	0.708579	0.99824	2	0.55721
YDFDNTMGGFYIAPAFMDK	18	3	1	XP_020172225.1	N-Term(iTRAQ8plex); M7(Oxidation); K19(iTRAQ8plex)	2827.36	58.08	1.16407	7	5.50434	1.22929	6	16.5612	1.1848	5	9.98927
TSDWDAPDATPGIGR	4	1	1	BAJ88601.1	N-Term(iTRAQ8plex)	1862.92	55.7733	1.02096	1		0.974006	1		0.982669	2	14.3294
GSGTEQAMGPNTTLQPR	14	2	1	BAJ96336.1	N-Term(iTRAQ8plex); M8(Oxidation)	2065.03	67.2233	1.04995	5	5.39036	1.00042	5	13.4551	1.07846	4	2.39696
GFEVIDNIK	11	1	1	EMS51084.1	N-Term(iTRAQ8plex); K9(iTRAQ8plex)	1642.96	58.38	0.921563	4	6.22137	0.99141	3	22.231	0.945038	4	7.66344
IDVDELAEVAK	6	1	1	XP_020177894.1	N-Term(iTRAQ8plex); K11(iTRAQ8plex)	1810.04	59.34	0.91291	2	8.59015	0.939583	2	2.34529	0.901834	2	18.8653
MYQGAGADMPGGMDEDAPAASGGAGPK	6	1	1	EMS51616.1	N-Term(iTRAQ8plex); M1(Oxidation); M9(Oxidation); K27(iTRAQ8plex)	3149.45	54.5433	0.957551	1		0.895607	2	8.8884	0.949275	3	2.90056
NAIVQVDAAPFK	16	2	1	EMS65111.1	N-Term(iTRAQ8plex); K12(iTRAQ8plex)	1881.1	57.3067	1.31504	4	11.3364	1.29277	6	23.5477	1.31749	6	23.1691
ALLLLLVGAPHR	5	2	1	EMS64030.1	N-Term(iTRAQ8plex)	1577.02	61.2233	1.19049	2	18.4452	1.13785	1		1.20558	2	2.97064
DAVLLVFANK	37	9	1	CDM84658.1	N-Term(iTRAQ8plex); K10(iTRAQ8plex)	1698.04	56.4	0.823737	13	16.9266	0.834511	13	13.6152	0.830419	11	10.6043
LPSTANPAAPDMVDR	4	1	1	ABP93668.1	N-Term(iTRAQ8plex); M12(Oxidation)	1874.96	32.31	0.919213	2	23.5689	0.915383	1		0.774761	1
HQLITATVADGK	90	3	1	gi|131394	N-Term(iTRAQ8plex); K12(iTRAQ8plex)	1862.09	61.39	0.877034	31	21.6825	0.882753	27	21.4531	0.918161	32	15.88
ILGHEAGGIVESVGEGVTELAPGDHVLPVFTGECK	4	1	1	ABL74256.1	N-Term(iTRAQ8plex); C34(Carbamidomethyl); K35(iTRAQ8plex)	4182.2	54.4033	0.730281	1		0.955845	2	0.977532	0.899407	1
NLAGEIAQEFQK	9	2	1	BAJ97181.1	N-Term(iTRAQ8plex); K12(iTRAQ8plex)	1956.11	53.5633	0.780608	3	0.327556	0.948895	2	7.29219	1.03338	4	15.3949
QAHSFLTFATSTPMQSAAAAALR	7	2	1	EMT11157.1	N-Term(iTRAQ8plex)	2682.4	45.3567	0.789739	2	15.233	0.905847	3	2.98622	0.924188	2	11.069
TVEGGAPADADSELR	4	2	1	BAJ98631.1	N-Term(iTRAQ8plex)	1791.91	42.44	0.720355	2	44.689	0.644148	1		0.9934	1
VEQITHFPEMLDGR	6	3	1	CDM86065.1	N-Term(iTRAQ8plex)	1976.03	63.6267	0.995578	2	13.1019	0.977824	2	19.4511	1.10747	2	1.34491
QEDAEDAEAESGDHADAEEAK	7	1	1	XP_020174976.1	N-Term(iTRAQ8plex); K21(iTRAQ8plex)	2825.28	47.23	1.03492	2	9.49622	1.09176	3	5.64081	1.01635	2	7.11827
GTSSQVQSAQQLIQDSLATHR	3	2	1	EMS64100.1	N-Term(iTRAQ8plex)	2559.35	57.345	0.969598	2	13.1903	0.980906	1
ASALIQHEFMPK	10	1	1	XP_020184407.1	N-Term(iTRAQ8plex); M10(Oxidation); K12(iTRAQ8plex)	1996.12	61.4667	0.958989	5	15.3149	0.964606	2	13.1393	0.961148	3	0.450078
LSELLGIAVK	83	1	1	ABB99724.1	N-Term(iTRAQ8plex); K10(iTRAQ8plex)	1651.05	58.5367	1.01026	31	8.4821	1.04405	27	15.6384	1.07045	24	17.7985
IFVDTVAEIPR	15	1	1	EMS46242.1	N-Term(iTRAQ8plex)	1563.91	49.6	0.822975	6	34.3153	0.678614	4	17.2799	0.606714	5	30.844
GEEFDGAESVK	7	1	1	XP_020174545.1	N-Term(iTRAQ8plex); K11(iTRAQ8plex)	1775.93	50.0767	1.01056	3	13.6899	0.91557	2	9.12845	1.03074	2	13.9518
DNLIATVVDVLQTQR	3	2	1	XP_020165341.1	N-Term(iTRAQ8plex)	1989.13	57.335	1.05988	2	11.9565				1.09099	1
LGVQAVTHFVIPEAR	3	1	1	XP_020197005.1	N-Term(iTRAQ8plex)	1941.13	49.39	1.06058	1		1.09014	1		1.06203	1
EAGQVVNPALEAMSK	5	2	1	CDM85602.1	N-Term(iTRAQ8plex); K15(iTRAQ8plex)	2152.19	36.5033	0.821511	1		1.00495	1		0.840853	3	29.0474
SVTTSATADAIEECR	5	3	1	BAJ84915.1	N-Term(iTRAQ8plex); C14(Carbamidomethyl)	1914.94	49.78	1.10869	2	11.519	1.09724	2	9.42391	1.02294	1
SVYFDLDDIANTTGQWDLYGSDAASPYNGLQSK	5	1	1	XP_020196787.1	N-Term(iTRAQ8plex); K33(iTRAQ8plex)	4220.07	56.6533	1.22069	1		0.874805	2	23.615	1.10263	2	1.33875
TGEVLTDEGVEFVSEYGIEAYPFTTER	3	2	1	AHL29285.1	N-Term(iTRAQ8plex)	3342.64	55.69	1.25825	1		0.934492	2	9.56464
LPYLSSGAPGFALLEAAR	8	2	1	BAJ92131.1	N-Term(iTRAQ8plex)	2137.2	61.4767	1.28065	2	1.71377	1.25989	3	5.97889	1.26101	3	13.589
DPGSIAPAIEGIDALIILTSGVPK	6	1	1	BAJ86066.1	N-Term(iTRAQ8plex); K24(iTRAQ8plex)	2955.72	67.1133	0.988719	2	22.6449	0.89005	2	3.42111	0.827944	2	24.0879
AIVNFALSQVK	7	1	1	CBG91909.1	N-Term(iTRAQ8plex); K11(iTRAQ8plex)	1798.11	65.0067	1.18615	3	1.68507	1.15921	1		1.13549	3	0.505859
AAAEVCEESVPGMR	3	1	1	CDJ26348.1	N-Term(iTRAQ8plex); C6(Carbamidomethyl)	1809.88	61.0867	1.04395	1		0.996944	1		1.1055	1
ASAAGPGAPEGAAVDATR	10	2	1	XP_020171806.1	N-Term(iTRAQ8plex)	1872.98	59.1367	0.856919	3	9.96589	1.00177	4	21.3502	1.01526	3	11.8455
HFGLFNPDTSPAYSITF	16	1	1	CBH32609.1	N-Term(iTRAQ8plex)	2218.12	44.1567	1.011	5	1.50966	1.18841	6	7.29501	1.19675	5	12.9608
DEMVDIIGVTK	19	3	1	gi|582044927	N-Term(iTRAQ8plex); K11(iTRAQ8plex)	1828.03	55.9233	1.07926	5	3.46437	1.11119	8	6.84751	1.17125	6	25.3952
LLADDLFLAK	29	2	1	XP_020196303.1	N-Term(iTRAQ8plex); K10(iTRAQ8plex)	1727.05	59.6633	0.933375	9	10.5857	0.863508	9	22.1392	0.921353	11	10.8849
VLQLEGITVEPVLK	2	1	1	EMS47095.1	N-Term(iTRAQ8plex); K14(iTRAQ8plex)	2146.33	49.805	1.05855	1		0.898585	1
SFSGVDVCDDAHPK	55	3	1	AAA50850.1	N-Term(iTRAQ8plex); C8(Carbamidomethyl); K14(iTRAQ8plex)	2142.08	59.31	1.04476	16	13.6193	1.0718	19	14.1085	0.968572	20	17.7491
NEQGDELLFVSSK	4	2	1	EMS53270.1	N-Term(iTRAQ8plex); K13(iTRAQ8plex)	2074.13	58.935	0.925513	2	14.3469	0.909028	2	24.565
HLDHGVLLVGYGASGFAPSR	7	3	1	XP_020155348.1	N-Term(iTRAQ8plex)	2357.28	78.01	0.912431	2	9.17916	0.916754	3	5.65266	1.09217	2	3.3144
IVVEGTDSFSNIIGSVYYPDGDTAK	8	3	1	EMS49802.1	N-Term(iTRAQ8plex); K25(iTRAQ8plex)	3255.69	50.0533	1.15373	2	6.50217	0.97371	3	3.3382	1.02604	3	4.12655
IDVVGIDDVDNLAR	3	3	1	CDM83218.1	N-Term(iTRAQ8plex)	1817.99	55.465	1.0785	1		1.05289	2	12.6947
NVTIANAEGVQEGDR	2	1	1	EMS50037.1	N-Term(iTRAQ8plex)	1876.97	58.81	0.965892	1		0.856107	1
LIAECQAADAVVLTYACDR	2	1	1	XP_020198919.1	N-Term(iTRAQ8plex); C5(Carbamidomethyl); C17(Carbamidomethyl)	2443.23	47.14	1.12029	1					1.05895	1
DQDIYFQTVADPVPETEQR	3	3	1	CAY07667.1	N-Term(iTRAQ8plex)	2555.26	53.8033	1.33639	1		1.24832	1		1.29647	1
AGRPIPIPNAGNQITQLGHVK	13	2	1	XP_020174075.1	N-Term(iTRAQ8plex); K21(iTRAQ8plex)	2789.64	53.27	0.925354	8	11.9942	0.893692	2	20.3815	0.857685	3	12.8277
NCELAAAWADAK	6	2	1	XP_020172642.1	N-Term(iTRAQ8plex); C2(Carbamidomethyl); K12(iTRAQ8plex)	1928.03	45.91	0.778707	2	27.2949	0.938402	1		0.862179	3	0.593746
FVSDGVFYAELNEMLTR	9	1	1	XP_020169630.1	N-Term(iTRAQ8plex); M14(Oxidation)	2311.16	59.3367	1.07629	3	7.28786	1.08851	1		1.07413	5	23.8076
ASDLNPVWNEVLNLSVPR	6	3	1	EMS65840.1	N-Term(iTRAQ8plex)	2327.28	54.7333	0.92766	2	6.78763	0.820275	1		1.17527	3	0.220048
GSSGVGLTAAVQK	1	2	1	EMS64030.1	N-Term(iTRAQ8plex); K13(iTRAQ8plex)	1783.06	58.8	0.928102	1
MCCLFINDLDAGAGR	21	4	1	XP_020172225.1	M1(Oxidation); N-Term(iTRAQ8plex); C2(Carbamidomethyl); C3(Carbamidomethyl)	2032.96	68.6267	1.01979	7	7.2335	0.993897	7	9.92222	0.998121	7	9.56378
NTEPVEVEEFISASDLPTEEVK	3	1	1	EMS60957.1	N-Term(iTRAQ8plex); K22(iTRAQ8plex)	3070.6	51.9467	1.37431	1		1.4366	1		1.42327	1
IPLVSFTGSTK	15	3	1	AKE36954.1	N-Term(iTRAQ8plex); K11(iTRAQ8plex)	1758.06	54.82	0.921022	5	3.43733	0.916684	5	3.93131	0.919844	5	14.2298
LQDWYNPGSMGK	45	2	1	EMS56059.1	N-Term(iTRAQ8plex); K12(iTRAQ8plex)	2004.04	57.52	1.00225	16	10.1548	1.02357	16	14.6638	0.959035	13	24.6859
KWVTSTGIENIGK	20	3	1	XP_020172225.1	N-Term(iTRAQ8plex); K1(iTRAQ8plex); K13(iTRAQ8plex)	2345.39	62.2433	0.869742	6	21.8525	0.906326	7	11.0082	0.745658	7	30.7385
AVDNSGTIVGIK	12	3	1	BAK00162.1	N-Term(iTRAQ8plex); K12(iTRAQ8plex)	1782.06	54.7	0.80689	4	6.48543	0.694085	3	1.97373	0.753065	5	11.335
ELEYSAGPTTEVAQK	9	3	1	BAK03461.1	N-Term(iTRAQ8plex); K15(iTRAQ8plex)	2231.2	56.4667	1.02477	4	11.3261	0.949288	3	10.5368	1.02179	2	5.10916
AELTTEQVLK	17	2	1	BAJ84958.1	N-Term(iTRAQ8plex); K10(iTRAQ8plex)	1740.03	60.1	0.927796	6	14.9369	0.784037	4	22.3886	0.828956	7	13.7407
WIDEFMPGVVDTAGGPVLR	4	1	1	BAK03953.1	N-Term(iTRAQ8plex)	2363.25	47.8267	1.04024	1		1.11315	1		1.17915	2	29.1496
FLDDHPGGDDVLLSSTAK	16	2	1	CDJ26519.1	N-Term(iTRAQ8plex); K18(iTRAQ8plex)	2495.33	50.26	0.937074	7	6.27419	0.986412	5	8.90997	0.837756	4	23.1091
VAMIGFAASILGEAITGK	10	2	1	CDM85166.1	N-Term(iTRAQ8plex); M3(Oxidation); K18(iTRAQ8plex)	2373.37	44.2167	0.934117	2	0.987264	0.996904	2	6.11566	0.955789	1
ENVSSEALEAAR	31	6	1	BAK07136.1	N-Term(iTRAQ8plex)	1579.83	55.15	0.87794	10	21.306	0.928937	12	17.1403	0.938245	9	17.0274
AAIESAAADGAK	10	2	1	BAK00414.1	N-Term(iTRAQ8plex); K12(iTRAQ8plex)	1682.96	50.1	0.826881	4	12.4138	0.76418	4	7.102	0.730755	2	7.09277
GLELIPSENFTSLSVMQAVGSVMTNK	2	2	1	CAM82616.1	N-Term(iTRAQ8plex); K26(iTRAQ8plex)	3360.8	65.095	0.77472	1		0.788439	1
QEGLSFVGLHVPVGR	11	1	1	ACL13515.1	N-Term(iTRAQ8plex)	1899.08	60.6767	0.914504	3	3.82682	0.919495	4	11.932	0.893099	4	11.2362
SDLLPHFETDAVDPK	25	2	1	XP_020174075.1	N-Term(iTRAQ8plex); K15(iTRAQ8plex)	2292.23	58.0767	0.941769	11	12.9624	0.965482	7	14.3892	1.00086	7	15.0343
EMTLGFVDLLRDDFIEK	49	22	1	BAA00146.1	N-Term(iTRAQ8plex); K17(iTRAQ8plex)	2649.45	54.6233	0.882696	16	15.9231	0.929781	19	22.8655	0.901981	12	15.418
MPWLAVPFSDSEGR	25	2	1	XP_020183276.1	N-Term(iTRAQ8plex)	1895.96	53.69	1.12878	8	13.7386	1.15535	7	15.9179	1.06183	10	22.1487
VTGMLLEMDQTEVLHLLESPEALK	5	3	1	XP_020196299.1	N-Term(iTRAQ8plex); K24(iTRAQ8plex)	3304.81	38.6733	0.989989	3	6.66167	1.02305	1		0.945435	1
VSDEEVAFLTQGDATDEK	8	1	1	EMS57576.1	N-Term(iTRAQ8plex); K18(iTRAQ8plex)	2562.32	56.2067	1.14504	2	4.79318	1.12892	3	14.2881	1.15576	3	10.8304
VSGVEIVPDPVER	20	3	1	EMS54046.1	N-Term(iTRAQ8plex)	1699.96	59.0767	0.840271	8	25.1875	0.959287	6	10.4087	0.995642	6	38.4897
GFGFVTMASK	14	1	1	EMS65027.1	N-Term(iTRAQ8plex); K10(iTRAQ8plex)	1652.92	49.7567	0.963036	5	15.5803	0.938072	4	10.7751	0.940984	5	10.4924
GVGHAFQFDQLGSGEGVR	6	1	1	BAJ94239.1	N-Term(iTRAQ8plex)	2165.11	61.2933	0.988108	2	6.84162	1.00187	1		1.00033	3	6.81684
AADLGVESIVIGMPHR	16	3	1	BAJ85565.1	N-Term(iTRAQ8plex)	1969.09	63.47	0.989911	6	18.519	1.02439	4	10.3767	0.936736	6	11.6344
GVPIAIMPFIDR	5	1	1	BAK06288.1	N-Term(iTRAQ8plex)	1632.95	59.8767	1.04689	2	1.85812	1.02239	2	9.3358	1.08556	1
EFDDPAFSTVTIQR	7	3	1	AFC61176.1	N-Term(iTRAQ8plex)	1929.99	59.4933	1.25812	2	9.21812	1.02814	3	12.3302	1.04737	2	4.77158
VIVVGNPCNTNALICLK	7	4	1	EMS52743.1	N-Term(iTRAQ8plex); C8(Carbamidomethyl); C15(Carbamidomethyl); K17(iTRAQ8plex)	2493.42	54.7	0.911465	1		1.09413	3	1.17764	1.06835	3	2.00241
GGWDNLLAVIPGGSSVPLLPK	18	3	1	EMS64088.1	N-Term(iTRAQ8plex); K21(iTRAQ8plex)	2698.58	55.3067	1.03051	6	7.47219	1.07093	4	7.86278	0.946055	8	15.0901
HLNLDFQLQEGGR	33	6	1	EMS50458.1	N-Term(iTRAQ8plex)	1830.98	58.94	0.961763	10	7.56566	0.95508	13	7.82324	0.919727	10	12.7175
IMTSTVDVNDESR	5	3	1	XP_020146751.1	N-Term(iTRAQ8plex); M2(Oxidation)	1786.89	57.09	0.84793	1		0.972735	1		0.881427	3	8.91143
EADVDGDGQINYEEFVK	26	6	1	BAJ85642.1	N-Term(iTRAQ8plex); K17(iTRAQ8plex)	2536.27	64.8333	1.21884	4	15.1184	1.20493	13	22.4225	1.15827	9	16.4687
VGDDEFGYMLSDMLK	10	3	1	BAJ95563.1	N-Term(iTRAQ8plex); K15(iTRAQ8plex)	2328.18	56.99	1.04452	3	2.16188	0.944411	2	20.2634	1.00835	5	5.86955
ISTMTADEYFAK	21	2	1	EMS54183.1	N-Term(iTRAQ8plex); K12(iTRAQ8plex)	1985.05	57.52	1.00238	7	7.9286	0.938875	7	10.8039	0.95395	7	7.53261
LNAQGSAVTPVTVK	7	1	1	XP_020167477.1	N-Term(iTRAQ8plex); K14(iTRAQ8plex)	1993.2	48.3233	0.695843	3	1.44656	0.622377	1		0.668149	3	15.4376
AIASNIDANFLK	8	6	1	CBM37265.1	N-Term(iTRAQ8plex); K12(iTRAQ8plex)	1885.11	57.0833	0.983525	2	5.86049	0.948992	4	6.96212	0.826689	2	5.28809
VVSNFIAQAIR	40	2	1	EMS54364.1	N-Term(iTRAQ8plex)	1521.91	61.5767	1.09547	13	9.86834	1.1486	15	8.36012	1.14883	12	8.782
VTPAHPSYAEMVSEAIAALK	60	1	1	AAD41006.1	N-Term(iTRAQ8plex); K20(iTRAQ8plex)	2693.49	51.15	0.977191	18	21.613	1.03849	16	26.7675	1.03102	26	20.6431
ALGLELDLTEK	85	2	1	EMS56757.1	N-Term(iTRAQ8plex); K11(iTRAQ8plex)	1810.08	60.9667	0.948806	27	11.802	0.925948	28	12.2984	0.948143	30	8.52723
IMQAQTLSDASK	10	2	1	EMS56078.1	N-Term(iTRAQ8plex); K12(iTRAQ8plex)	1901.07	53.6267	0.983204	4	12.7483	1.00986	4	1.41643	0.886935	2	13.751
YFNVMVLGPAQSPYEGGVFK	5	2	1	BAJ99711.1	N-Term(iTRAQ8plex); K20(iTRAQ8plex)	2811.51	55.2267	1.09767	3	0.144986	0.954898	1		1.11535	1
YGEPVNFGTLVAGK	4	1	1	BAK00039.1	N-Term(iTRAQ8plex); K14(iTRAQ8plex)	2060.17	47.2233	1.12397	2	11.789	1.24048	1		1.13447	1
TAVMGLGFVLYNEPEQTPR	3	6	1	BAK01843.1	N-Term(iTRAQ8plex); M4(Oxidation)	2442.26	60.7067	0.939072	1		1.06206	1		0.934494	1
EFHQDLIGLTGTSDEVR	1	3	1	BAJ98531.1	N-Term(iTRAQ8plex)	2221.14	58.32	0.898764	1
AASQTLESLLVTGDVDFVIGK	19	3	1	AHL29285.1	N-Term(iTRAQ8plex); K21(iTRAQ8plex)	2771.59	56.36	1.00518	7	4.87556	1.03066	7	12.4184	1.17079	5	2.49202
QAMADLVLGNLEAHVLK	28	1	1	CDM82380.1	N-Term(iTRAQ8plex); K17(iTRAQ8plex)	2430.41	68.1467	0.873035	7	15.1485	0.917702	13	9.24406	0.973789	8	10.583
FLQMSDDNPYVIPEMDPTLR	14	3	1	BAJ85565.1	N-Term(iTRAQ8plex)	2685.33	59.4933	0.967921	3	6.7883	0.994204	5	7.08946	0.989709	6	6.28569
QQDALDFFLHLVDK	3	1	1	CDM81906.1	N-Term(iTRAQ8plex); K14(iTRAQ8plex)	2297.28	48.97	1.36186	1		1.26852	1		1.19994	1
TDGIYIINLGK	9	2	1	CAW61274.1	N-Term(iTRAQ8plex); K11(iTRAQ8plex)	1815.09	44.0067	0.929469	4	11.016	0.743355	1		0.949959	4	8.23969
NVQGALASAGLGHIK	14	2	1	CAA80493.1	N-Term(iTRAQ8plex); K15(iTRAQ8plex)	2044.22	61.0433	1.14489	4	12.7801	1.16159	4	9.25673	1.19867	6	5.07876
IVNNEIIILGNDAELGSDIDPEEAQK	10	10	1	BAA01871.1	N-Term(iTRAQ8plex); K26(iTRAQ8plex)	3417.82	57.28	1.08568	4	16.5739	1.02989	4	3.84861	1.08589	2	10.426
GATVDVSATDVAATGSSEAADVAETSKPSK	1	1	1	BAJ97578.1	N-Term(iTRAQ8plex); K27(iTRAQ8plex); K30(iTRAQ8plex)	3734.97	58.26	1.03313	1
EREEGDDPAAGAAAEEAEEAPAK	4	1	1	EMS51361.1	N-Term(iTRAQ8plex); K23(iTRAQ8plex)	2921.43	44.38	0.970739	3	0.792282	1.00113	1
AEDLDAVLLAQQLR	11	1	1	BAJ88612.1	N-Term(iTRAQ8plex)	1859.06	54.6633	0.989407	3	10.5788	1.04152	5	0.871195	1.078	3	7.00093
AGEGEVESAAAK	4	3	1	EMS52752.1	N-Term(iTRAQ8plex); K12(iTRAQ8plex)	1726.95	72.7	0.930138	1		0.848847	1		0.889859	2	2.82529
GIMGYVEEDLVSTDFVGDSR	17	3	1	CAZ76054.1	N-Term(iTRAQ8plex); M3(Oxidation)	2509.21	56.73	1.10251	7	2.12871	1.1116	6	7.39859	1.03241	4	3.59796
AEEEPTAAAPAEPAPAAEEKPEAAVATK	23	1	1	gi|131176	N-Term(iTRAQ8plex); K20(iTRAQ8plex); K28(iTRAQ8plex)	3658.96	44.1467	0.999328	7	11.7622	0.975751	5	10.4591	0.856535	11	10.1678
AASAAGTVMTLSSWATSSVEEVASTGPGIR	4	3	1	EMS55513.1	N-Term(iTRAQ8plex); M9(Oxidation)	3214.62	73.7267	0.981358	2	1.17707	1.24256	1		1.03202	1
NVMMENIEK	3	3	1	BAJ88124.1	N-Term(iTRAQ8plex); K9(iTRAQ8plex)	1715.93	46.765	1.13527	2	4.14214	1.19125	1
LSGVTAPGQGVK	18	1	1	CAB90214.1	N-Term(iTRAQ8plex); K12(iTRAQ8plex)	1722.04	61.4667	0.933785	7	6.46543	0.90784	5	11.3952	0.901061	6	1.59814
LLVLVDDLAVR	12	1	1	XP_020173318.1	N-Term(iTRAQ8plex)	1529.96	58.6933	1.05703	4	7.41565	1.04329	4	5.24124	1.08505	4	5.79643
EVEVDEDPAEVK	7	3	1	BAK01596.1	N-Term(iTRAQ8plex); K12(iTRAQ8plex)	1967.05	56.6	1.09593	2	7.53147	1.08242	3	5.82802	1.09199	2	3.19744
GLMLGVELVTDR	4	2	1	BAJ90642.1	N-Term(iTRAQ8plex)	1606.92	52.3367	1.45264	2	17.2739	1.62574	1		1.03588	1
IMLLPETDPNATHIMIATGTGVAPYR	6	1	1	XP_020147336.1	N-Term(iTRAQ8plex)	3086.64	49.1533	0.884376	3	14.1313	0.890234	1		1.01993	2	11.3094
ESSDALSPLVDVALK	8	1	1	EMS45857.1	N-Term(iTRAQ8plex); K15(iTRAQ8plex)	2152.24	50.8333	1.1365	3	4.9366	1.12216	3	5.31758	1.1282	2	1.31914
DFDEPGHLAPTGLFLGGTK	20	1	1	BAK02673.1	N-Term(iTRAQ8plex); K19(iTRAQ8plex)	2580.39	56.26	1.19606	8	38.2934	1.24508	6	47.6228	1.28374	6	44.0113
IVEAADIFVGGR	35	1	1	ACL13515.1	N-Term(iTRAQ8plex)	1550.88	54.2333	0.813056	10	23.3383	0.828519	15	21.7284	0.774871	10	24.4339
AVYSDSDVYLFDDPLSALDAHVGR	3	4	1	EMS62619.1	N-Term(iTRAQ8plex)	2929.46	50.42	1.31218	1		1.12069	1		1.28441	1
AALQDHNLGK	1	2	1	EMS56093.1	N-Term(iTRAQ8plex); K10(iTRAQ8plex)	1674.97	58.13	0.807834	1
SQLLENVFADPK	12	2	1	XP_020148628.1	N-Term(iTRAQ8plex); K12(iTRAQ8plex)	1969.13	66.4567	0.956672	3	8.07707	1.00182	4	2.02615	0.964602	5	7.2064
LQQFVADGELSKDETEALMAFQVR	7	2	1	EMS45727.1	N-Term(iTRAQ8plex); K12(iTRAQ8plex)	3333.76	62.6567	1.12239	2	22.9844	1.01117	3	5.81729	1.12495	2	9.11284
ELSEIAEQAK	27	3	1	gi|50400847	N-Term(iTRAQ8plex); K10(iTRAQ8plex)	1725.99	58.02	0.877341	9	14.6327	0.885522	8	6.99685	0.932667	10	9.54326
LCEAICPAQAITIEAEER	4	2	1	BAK00123.1	N-Term(iTRAQ8plex); C2(Carbamidomethyl); C6(Carbamidomethyl)	2378.22	50.3733	1.35374	1		1.65603	1		1.06347	2	22.2416
IVDNETISVDGK	34	4	1	XP_020198005.1	N-Term(iTRAQ8plex); K12(iTRAQ8plex)	1898.07	58.5267	0.929066	12	18.7548	0.905669	10	7.11788	1.02736	12	13.8176
EAGAASEVVAATVGPAQAADTLR	6	1	1	XP_020200136.1	N-Term(iTRAQ8plex)	2459.31	83.0367	0.981066	2	2.10935	0.925776	3	0.998387	1.1208	1
DSGAFAWEIVPIEVPVSR	4	1	1	XP_020188214.1	N-Term(iTRAQ8plex)	2276.23	68.4667	1.19259	1		0.940243	1		0.969956	2	6.17327
DGTGSLTVFTNDK	13	1	1	BAK00392.1	N-Term(iTRAQ8plex); K13(iTRAQ8plex)	1963.07	52.0667	0.869146	7	6.16437	0.816705	3	11.3343	0.83538	3	8.59604
GVFEDVNIILVGDHGMVGTCDQK	3	2	1	XP_020184093.1	N-Term(iTRAQ8plex); C20(Carbamidomethyl); K23(iTRAQ8plex)	3111.62	52	0.996859	1		1.22714	1		0.81514	1
TVFPDEACDDLGGEFCEAPYQTTK	5	1	1	CDM81404.1	N-Term(iTRAQ8plex); C8(Carbamidomethyl); C16(Carbamidomethyl); K24(iTRAQ8plex)	3358.57	51.6167	1.00852	1		1.01206	2	5.87977	1.14721	2	19.9015
KENPSLEEIIDASTQR	2	3	1	XP_020155598.1	N-Term(iTRAQ8plex); K1(iTRAQ8plex)	2438.33	50.715	0.774582	1					0.821539	1
VVLIVNNPTSK	13	1	1	BAK04984.1	N-Term(iTRAQ8plex); K11(iTRAQ8plex)	1792.12	56.7533	1.03332	5	6.47645	0.986324	4	18.174	1.07078	4	9.93439
EAGEEEESR	7	1	1	XP_020181903.1	N-Term(iTRAQ8plex)	1339.63	48.9967	0.904288	2	9.54055	0.925843	3	1.25964	0.913483	2	12.1729
DVVASPFEDLHGVTLFDESMAK	14	1	1	XP_020199773.1	N-Term(iTRAQ8plex); K22(iTRAQ8plex)	3015.57	51.0033	1.02626	5	5.43135	1.04732	5	4.03998	1.04724	4	10.2171
DATSDFEDIGHSDSAR	5	2	1	EMS59648.1	N-Term(iTRAQ8plex)	2026.93	58.06	1.0654	2	11.6196	0.98325	2	10.9542	1.10727	1
AAAAAAEPVSVEDLFTALHR	9	1	1	XP_020194940.1	N-Term(iTRAQ8plex)	2343.26	48.4267	1.29841	3	3.58228	1.29303	3	0.170302	1.20721	3	24.6368
VIPGLAGTNIMER	3	2	1	BAJ96157.1	N-Term(iTRAQ8plex)	1674.96	45.37	1.0163	2	6.60425	1.11465	1
SSASFPAQVASTQK	16	1	1	BAJ97919.1	N-Term(iTRAQ8plex); K14(iTRAQ8plex)	2017.12	55.1167	1.04942	5	18.7403	1.09502	7	27.9953	0.958844	4	8.32707
LNPFGQIPALQDGDEVVFESR	12	1	1	CDM86048.1	N-Term(iTRAQ8plex)	2635.37	52.0233	1.03657	4	8.1206	1.0092	3	3.51196	0.965193	5	6.44355
TVSCADLTVLATR	37	2	1	EMS63039.1	N-Term(iTRAQ8plex); C4(Carbamidomethyl)	1710.94	61.8667	1.13641	8	17.6455	1.15538	16	10.0052	1.17081	13	18.3132
GFICAEVMK	9	4	1	CDM85617.1	N-Term(iTRAQ8plex); C4(Carbamidomethyl); K9(iTRAQ8plex)	1662.93	53.25	1.02566	3	1.23395	0.98816	4	5.538	0.993377	2	1.85803
LVYTLQPGIGDASASSLADVK	6	1	1	XP_020160661.1	N-Term(iTRAQ8plex); K21(iTRAQ8plex)	2713.53	62.22	1.0944	1		1.00743	2	1.95996	1.02133	3	1.64965
LSPQLDEAAPVLAGLSTPIVVAK	4	2	1	CBG91916.1	N-Term(iTRAQ8plex); K23(iTRAQ8plex)	2897.72	56.925	0.908697	1					1.09199	3	4.60659
VEDIVQHPLPGYGAPVALSFSPDDR	5	2	1	XP_020172377.1	N-Term(iTRAQ8plex)	2983.55	55.4033	1.37318	1		1.20558	2	3.90903	1.02618	2	20.489
VYLPAGIESGVDGQIWQLAK	4	1	1	ADZ31265.1	N-Term(iTRAQ8plex); K20(iTRAQ8plex)	2752.56	43.7233	1.29712	1		1.18365	2	3.05685	1.07088	1
DVVAAYLEGGKPADEEGAEDAFELLHEVNER	2	3	1	XP_020163564.1	N-Term(iTRAQ8plex); K11(iTRAQ8plex)	3981	57.86	0.954704	2	10.938
QLQAEDVVITGK	6	3	1	EMS48000.1	N-Term(iTRAQ8plex); K12(iTRAQ8plex)	1909.12	57.2367	0.89532	2	4.1707	0.839678	2	9.05263	0.850483	2	4.65557
VQHGNIQAAK	14	2	1	EMS47652.1	N-Term(iTRAQ8plex); K10(iTRAQ8plex)	1673.99	56.43	0.818612	5	15.8162	0.875642	6	4.99043	0.843081	3	0.0360886
GTDTVVLGVEK	12	1	1	CAV33730.1	N-Term(iTRAQ8plex); K11(iTRAQ8plex)	1726.02	56.3	0.94146	3	4.60795	0.942532	5	3.71307	0.966473	4	1.89631
GQHIVEVNPQGISK	7	1	1	XP_020195026.1	N-Term(iTRAQ8plex); K14(iTRAQ8plex)	2114.21	50.2333	0.835805	2	36.9001	0.794618	3	0.999311	0.886609	2	8.52189
LTPDYDALDVANK	29	1	1	pdb|2GO5|4	N-Term(iTRAQ8plex); K13(iTRAQ8plex)	2043.13	59.7067	0.932884	11	5.52827	1.00557	8	15.2151	0.931422	10	20.4782
NQVAMNPVNTVFDAK	7	1	1	XP_020155813.1	N-Term(iTRAQ8plex); K15(iTRAQ8plex)	2256.23	56.4067	0.995664	2	2.24672	1.01736	3	5.13148	0.926461	2	10.4209
IVPGSDTTPEFR	5	2	1	XP_020191512.1	N-Term(iTRAQ8plex)	1622.88	47.5167	1.08808	2	3.08263	0.862118	1		1.10177	2	6.49144
EDLQELFSEMGHLK	5	2	1	CAE53910.1	N-Term(iTRAQ8plex); K14(iTRAQ8plex)	2284.22	56.4233	1.191	2	1.54883	1.24697	1		1.26216	2	4.96058
GWVTGVDYSGWTSGK	18	2	1	XP_020148025.1	N-Term(iTRAQ8plex); K15(iTRAQ8plex)	2208.16	54.6433	0.981515	7	17.1655	0.875422	5	17.3628	0.914042	6	10.4454
DAAGEALGAFDALLAR	6	2	1	BAJ94841.1	N-Term(iTRAQ8plex)	1865	45.6267	1.28472	3	0.637812	1.162	1		0.908021	2	12.2496
AFPFGVSEGPDGFPLVHVR	7	1	1	EMS52665.1	N-Term(iTRAQ8plex)	2332.24	56.7733	1.08694	2	0.878786	1.05591	3	3.51218	1.1347	2	4.94075
HDVVEPILLEVDR	5	1	1	CDM84875.1	N-Term(iTRAQ8plex)	1838.04	50.6733	0.945888	1		1.04864	2	11.9826	1.02667	2	3.31776
VASPAQAQEVHDGLR	14	1	1	CBG02742.1	N-Term(iTRAQ8plex)	1882.01	62.2933	1.08031	4	8.82444	1.07671	5	5.05765	1.07708	5	5.59727
VHGLAGTFAHGLK	7	2	1	CDM83805.1	N-Term(iTRAQ8plex); K13(iTRAQ8plex)	1916.13	57.5833	0.990914	1		1.1274	3	6.24051	1.08305	3	18.1652
NFTNPIGLAAGFDK	5	4	1	CDJ26501.1	N-Term(iTRAQ8plex); K14(iTRAQ8plex)	2073.17	47.57	1.05406	2	14.3839	1.04328	2	5.30141	0.994177	1
QVMEAMHAPVCFETYEVHGDMPSVPPEVIESIR	1	1	1	XP_020198469.1	N-Term(iTRAQ8plex); C11(Carbamidomethyl)	4088.96	57.75	0.952081	1
QLVATGKPESFSGPFLVPSYR	55	2	1	EMS63035.1	N-Term(iTRAQ8plex); K7(iTRAQ8plex)	2888.61	74.6267	0.933115	19	20.9142	0.934718	21	34.0519	0.9606	15	29.8662
ADPLNVMIAGAPASGK	3	1	1	XP_020184956.1	N-Term(iTRAQ8plex); K16(iTRAQ8plex)	2120.19	55.88	1.10545	2	4.12332	1.28823	1
GVTFFDTSDVYGPHANEILLGK	7	1	1	CDM83419.1	N-Term(iTRAQ8plex); K22(iTRAQ8plex)	2988.6	50.2933	0.970808	1		0.891391	3	3.087	1.04664	3	4.43309
RPDAGPDHSIFVGDLAPDVTDYLLQETFR	2	3	1	BAJ93453.1	N-Term(iTRAQ8plex)	3548.81	50.69	0.833704	1					1.00213	1
DSTGVVNLAGMPISTR	8	3	1	XP_020157795.1	N-Term(iTRAQ8plex)	1922.04	53.54	0.985899	3	0.202889	1.19837	2	19.8058	1.00959	3	18.447
EHNASPGYYDGR	48	4	1	BAJ89663.1	N-Term(iTRAQ8plex)	1669.79	57.7133	0.913729	15	28.0104	1.13802	15	20.3557	0.900927	18	16.4982
NADIILVEALK	9	1	1	XP_020175568.1	N-Term(iTRAQ8plex); K11(iTRAQ8plex)	1807.11	56.47	1.21732	3	7.57453	1.13402	4	2.67891	1.39165	2	2.63912
VLVLALGDLHIPHR	18	1	1	XP_020163825.1	N-Term(iTRAQ8plex)	1857.14	63.0933	1.19825	7	29.5396	1.07766	5	20.2514	1.03386	6	25.1744
FAPDANSQTVPASAIPDGWMGLDIGPDSVK	12	3	1	gi|129915	N-Term(iTRAQ8plex); M20(Oxidation); K30(iTRAQ8plex)	3680.87	58.4433	0.977384	4	3.44361	1.1039	5	13.6752	0.696821	3	10.289
TWPEDLVPLQPVGR	45	2	1	EMS51034.1	N-Term(iTRAQ8plex)	1911.07	57.7867	1.06554	15	5.9404	1.09864	15	8.74888	1.04888	15	11.5948
KDDDLDEEEYYSPFLGIEK	6	2	1	EMS56973.1	N-Term(iTRAQ8plex); K1(iTRAQ8plex); K19(iTRAQ8plex)	3217.65	47.24	0.777436	2	28.0242	0.865971	2	12.9297	0.720761	2	13.6102
DSVVAGFQWASK	21	9	1	AKC03607.1	N-Term(iTRAQ8plex); K12(iTRAQ8plex)	1903.06	59.1767	1.58742	6	10.0722	1.21979	9	14.2422	1.24107	6	31.3312
LLETHLVPSSTAPESK	21	3	1	AEQ53933.1	N-Term(iTRAQ8plex); K16(iTRAQ8plex)	2317.33	53.0667	0.963729	8	10.5159	0.982984	9	2.51035	0.885017	4	19.6545
TTIMLADLQDFK	18	2	1	BAJ85673.1	N-Term(iTRAQ8plex); K12(iTRAQ8plex)	2004.14	59.3167	0.979149	6	16.8057	1.0374	6	2.88262	1.09248	6	10.6421
DNVIALMVDTK	7	3	1	CDM82744.1	N-Term(iTRAQ8plex); K11(iTRAQ8plex)	1827.05	51.3767	1.06246	2	12.709	1.01756	2	17.3711	1.07701	3	1.14811
QLSVLTLAESTK	5	3	1	XP_020186886.1	N-Term(iTRAQ8plex); K12(iTRAQ8plex)	1898.14	42.4233	1.01149	1		1.00378	2	4.42196	0.88005	2	6.58515
ELAAQPDVDGFLVGGASLKPEFIDIINAATVK	16	1	1	CAC14917.1	N-Term(iTRAQ8plex); K19(iTRAQ8plex); K32(iTRAQ8plex)	4211.38	62.1367	0.879565	7	2.60297	0.869855	7	22.3837	0.993529	2	12.0433
FDMDPPVGPFGTK	17	1	1	CDM83407.1	N-Term(iTRAQ8plex); K13(iTRAQ8plex)	2016.07	45.51	0.947933	5	6.96297	0.934362	6	2.36135	0.942183	6	12.7893
LAYVALDYEQELENAK	40	2	1	BAJ96385.1	N-Term(iTRAQ8plex); K16(iTRAQ8plex)	2477.34	69.1433	1.02137	10	7.52872	1.00927	15	17.8376	0.922387	15	17.2622
TNWGIGHGLK	27	3	1	BAB47034.1	N-Term(iTRAQ8plex); K10(iTRAQ8plex)	1690.98	57.4733	0.876362	10	7.03591	0.929586	9	5.37543	0.867728	8	15.4572
DSVYMAGGPYYDVPTGR	3	3	1	SPT20950.1	N-Term(iTRAQ8plex)	2152.04	49.5967	0.966072	1		0.947277	1		1.03048	1
ELASAADFAAIASPDGR	4	1	1	XP_020150884.1	N-Term(iTRAQ8plex)	1966.02	66.83	1.00237	1		1.18641	1		1.09561	2	13.1837
EEPEAEPLPPPVQLGEVDEEELR	8	2	1	ABB90550.1	N-Term(iTRAQ8plex)	2905.46	58.4567	0.995252	1		1.07171	4	23.7302	1.15366	3	8.35288
YMTYLESFGPEEHYLR	10	1	1	AAQ06276.1	N-Term(iTRAQ8plex)	2339.13	54.1667	1.02308	5	6.15971	1.05725	3	3.39454	0.989506	2	7.70674
VIPDFMCQGGDFTR	34	1	1	gi|471270462	N-Term(iTRAQ8plex); C7(Carbamidomethyl)	1946.94	59.6533	1.03645	11	10.4759	1.03514	12	14.7816	1.02556	11	13.0934
TFTEQAEILLK	233	1	1	BAB47031.1	N-Term(iTRAQ8plex); K11(iTRAQ8plex)	1901.12	57.4133	1.00992	62	12.3465	1.00959	82	18.2023	1.01737	89	16.0102
ELTLQEAETIALSILK	7	1	1	CBG02799.1	N-Term(iTRAQ8plex); K16(iTRAQ8plex)	2380.42	65.5267	0.867386	2	15.0552	0.849571	2	3.41047	0.889702	3	6.12301
AAPMMEEAELLVDAASR	2	3	1	EMS57874.1	N-Term(iTRAQ8plex)	2108.07	50.455	1.15733	1					1.1766	1
VYGSPADATLNPK	14	1	1	EMS50399.1	N-Term(iTRAQ8plex); K13(iTRAQ8plex)	1941.09	58.1733	0.930426	4	10.8744	0.941217	5	3.43138	0.893381	5	6.07309
VFAHQDILDLAK	16	3	1	BAK05911.1	N-Term(iTRAQ8plex); K12(iTRAQ8plex)	1978.16	63.5933	1.04129	6	20.1133	0.944703	5	5.75484	0.928858	5	12.0205
SEEEWEAVLTPEQFR	6	3	1	CAX48904.1	N-Term(iTRAQ8plex)	2154.06	46.6433	1.07289	3	9.6299	0.971503	2	5.11405	0.969975	1
SVGLTSLQSGMDNVR	9	1	1	ACL13515.1	N-Term(iTRAQ8plex)	1867.99	59.17	0.782402	3	1.05284	0.75624	3	14.8872	0.847209	3	3.5237
GIDEIMLPLAAK	25	1	1	XP_020179488.1	N-Term(iTRAQ8plex); K12(iTRAQ8plex)	1879.11	56.49	1.07588	10	9.15199	1.12566	8	8.78368	1.04779	7	3.92454
RPEDIGAGDQGIMFGYATDETPELMPLSHVLATK	4	2	1	EMS55466.1	N-Term(iTRAQ8plex); M25(Oxidation); K34(iTRAQ8plex)	4284.19	43.345	1.00189	2	14.9022
LIAEGDAIAANVSSEDK	10	1	1	XP_020190742.1	N-Term(iTRAQ8plex); K17(iTRAQ8plex)	2311.26	54.8233	1.02958	2	5.93196	1.00782	4	6.04847	0.963163	4	7.41599
EELSSLEAWIK	3	2	1	XP_020189873.1	N-Term(iTRAQ8plex); K11(iTRAQ8plex)	1913.09	59.1033	1.02324	1		0.985419	1		1.02855	1
ISEQLQALIAPAILPR	9	2	1	XP_020147610.1	N-Term(iTRAQ8plex)	2037.24	53.3933	1.05798	3	7.09413	0.886018	3	0.333983	1.0198	3	2.08474
EVASGTIPDPGWIEDSGEVTK	9	1	1	EMS58218.1	N-Term(iTRAQ8plex); K21(iTRAQ8plex)	2795.46	57.7467	1.08749	3	17.5549	1.17292	3	4.54587	1.1711	3	2.60097
LQENPEDVPTGELPR	6	3	1	XP_020193710.1	N-Term(iTRAQ8plex)	1998.06	52.0067	1.19546	3	6.39874	1.20644	2	5.5444	1.10143	1
LPSGELFTGSSDSTIK	2	4	1	SPT17926.1	N-Term(iTRAQ8plex); K16(iTRAQ8plex)	2247.23	55.41	0.933805	1					0.937928	1
LAAAGIHGVLK	6	3	1	BAJ89593.1	N-Term(iTRAQ8plex); K11(iTRAQ8plex)	1658.06	56.8067	0.899878	2	2.4752	0.854959	2	7.73911	0.881007	2	8.22901
FLVQSVVAPSGINVK	14	3	1	BAK01912.1	N-Term(iTRAQ8plex); K15(iTRAQ8plex)	2166.31	51.7933	1.04213	4	7.79904	1.07964	5	3.66702	1.0642	5	9.04858
GLPTNQTVVDESLEK	16	4	1	EMS47979.1	N-Term(iTRAQ8plex); K15(iTRAQ8plex)	2238.24	58.3233	0.942838	6	19.4861	1.05531	6	5.61398	1.08327	3	16.1533
ANSESDLLTTFTVDEFATPGLK	20	2	1	CDM83072.1	N-Term(iTRAQ8plex); K22(iTRAQ8plex)	2964.57	52.7267	0.933344	6	14.2348	0.946685	6	5.26223	0.914037	8	13.8171
SPANNDAQESHTIGVADEHIGAVVGR	5	3	1	XP_020157202.1	N-Term(iTRAQ8plex)	2948.48	64.1567	0.792086	2	3.80513	0.795445	2	9.35625	0.827222	1
DQAPAASGPNQIFK	10	1	1	XP_020190003.1	N-Term(iTRAQ8plex); K14(iTRAQ8plex)	2052.15	49.1833	0.997752	3	12.6465	0.878393	4	7.56778	0.983227	3	28.7427
DLVVDMTNFYNQYK	20	2	1	CAD62367.1	N-Term(iTRAQ8plex); K14(iTRAQ8plex)	2358.23	50.9133	0.900454	5	12.6161	1.01629	7	6.21137	0.890295	8	12.8034
DVCGGGTGHAEVVR	6	1	1	AJL35121.1	N-Term(iTRAQ8plex); C3(Carbamidomethyl)	1717.86	62.2433	0.931234	2	6.505	0.856172	2	25.1016	0.919634	2	6.50805
QGLGVTGGTPYGFDVGNSER	4	2	1	BAJ87542.1	N-Term(iTRAQ8plex)	2315.17	69.775	1.11891	2	20.7153	1.16555	2	19.2622
VSGVSLLALFK	60	4	1	BAJ98798.1	N-Term(iTRAQ8plex); K11(iTRAQ8plex)	1742.1	52.0533	0.975311	18	15.2311	1.06673	20	11.2594	1.0357	22	14.1271
EQLDFSPSGICSMVQVTDLK	19	1	1	BAK04984.1	N-Term(iTRAQ8plex); C11(Carbamidomethyl); K20(iTRAQ8plex)	2862.49	55.12	1.10134	6	4.88851	1.02074	7	20.4846	1.10346	6	16.917
VVDLGVTHLPR	4	2	1	BAK01903.1	N-Term(iTRAQ8plex)	1509.91	47.2133	0.925252	1		0.917719	1		1.06062	2	17.0622
GFGFVTFASDEAMR	32	1	1	AGI04359.1	N-Term(iTRAQ8plex)	1838.91	59.0333	0.800302	9	5.55127	0.90319	12	13.9597	0.861868	11	17.2554
SDAEFINPSWLDGSLPGDFGFDPLGLGK	10	2	1	XP_020200697.1	N-Term(iTRAQ8plex); K28(iTRAQ8plex)	3559.82	56.5233	1.16731	4	14.7673	0.494727	3	17.5696	1.21043	3	1.96052
MSGGDHIHSGTVVGK	98	23	1	BAA00146.1	N-Term(iTRAQ8plex); K15(iTRAQ8plex)	2090.13	55.13	0.874945	32	18.9197	0.874612	34	33.245	0.877822	32	28.2091
NPFGEIPVLEDGDLTLYQSR	16	1	1	XP_020182597.1	N-Term(iTRAQ8plex)	2567.33	62.5333	1.13156	3	0.856633	1.12071	6	8.80291	1.13674	7	16.2098
VGACVNALNLVK	12	3	1	XP_020186502.1	N-Term(iTRAQ8plex); C4(Carbamidomethyl); K12(iTRAQ8plex)	1866.11	62.75	0.890067	5	30.866	0.891355	3	2.54722	0.973874	4	6.87425
ELEVIHSR	56	2	1	EMS46868.1	N-Term(iTRAQ8plex)	1286.74	49.1767	0.848222	18	9.46446	0.926002	16	19.3263	0.921024	19	15.6237
LVPFNPEYLDESVMWTESSDVGK	11	1	1	EMS65756.1	N-Term(iTRAQ8plex); K23(iTRAQ8plex)	3250.65	54.53	1.0152	5	12.7251	1.01399	3	2.33226	0.953785	3	0.541401
VVFLVDVPVFGR	15	1	1	EMS63241.1	N-Term(iTRAQ8plex)	1650.99	51.6267	1.73996	5	13.1271	1.73126	5	23.1599	1.83186	5	21.9817
VAAGTPLVQLLNLSDGER	8	3	1	XP_020181658.1	N-Term(iTRAQ8plex)	2157.22	58.04	1.14183	3	3.56563	1.14334	2	5.50593	1.19695	3	5.34677
LVPFNPEYLDESVMWTESSDVGK	4	1	1	EMS65756.1	N-Term(iTRAQ8plex); M14(Oxidation); K23(iTRAQ8plex)	3266.65	57.8267	1.04204	2	6.53659	1.09079	1		1.23806	1
VVPFAFLQPPR	5	1	1	BAK07634.1	N-Term(iTRAQ8plex)	1574.94	53.6033	1.07793	2	7.21063	0.922242	1		1.108	2	0.416832
VVVHPLVLLSIVDHYNR	6	2	1	BAJ95452.1	N-Term(iTRAQ8plex)	2277.34	53.74	1.03284	3	0.538551	1.09954	2	11.6645	1.16454	1
ALQSFYYDQK	11	3	1	XP_020186856.1	N-Term(iTRAQ8plex); K10(iTRAQ8plex)	1871.01	57.1167	0.863687	3	5.68237	1.00631	4	3.22528	0.920216	4	1.68603
FQIGEVFAHMPVDDVEAR	4	2	1	XP_020201525.1	N-Term(iTRAQ8plex)	2364.2	55.45	1.0706	1		1.0949	1		1.06499	2	5.44609
QIGMVAGGTGITPMLQVVR	7	3	1	CDM81967.1	N-Term(iTRAQ8plex)	2232.25	45.36	0.846445	3	1.46616	0.839849	1		0.851026	3	8.4222
DTIAGLFDELVVNTK	4	1	1	XP_020195131.1	N-Term(iTRAQ8plex); K15(iTRAQ8plex)	2243.28	44.3933	1.0952	2	3.40166	1.02754	1		1.17875	1
IQLGEGSATSVTK	9	2	1	CDM82038.1	N-Term(iTRAQ8plex); K13(iTRAQ8plex)	1899.09	42.4533	0.884015	3	21.3515	0.833787	4	18.596	0.800176	2	17.8871
VEAGVVELLK	39	16	1	CDM83750.1	N-Term(iTRAQ8plex); K10(iTRAQ8plex)	1665.04	60.4867	1.119	15	13.4675	1.11598	13	14.9132	1.08003	11	4.24026
RVPFSDVDAEEVQSR	3	3	1	XP_020164065.1	N-Term(iTRAQ8plex)	2038.06	56.86	0.9659	1		0.963121	1		1.0673	1
LGTQLEILAPIKY	35	3	1	gi|582044929	N-Term(iTRAQ8plex); K12(iTRAQ8plex)	2067.27	58.1067	0.967752	11	16.0811	1.01021	15	14.354	0.868669	9	14.8022
TLSEVEAEGQVLPDGTLVVNDR	2	1	1	CAE18178.1	N-Term(iTRAQ8plex)	2645.41	51.26	1.1279	1		1.19768	1
AAGEEPLPEEDPSNPIFKPLPEPSR	3	3	1	XP_020158452.1	N-Term(iTRAQ8plex); K18(iTRAQ8plex)	3324.78	44.575	1.17895	2	11.4495	1.13634	1
IDYAPLGENPPHTHPR	4	10	1	AJA71637.1	N-Term(iTRAQ8plex)	2118.13	38.69	0.672243	2	31.1133				1.00343	2	9.35446
AHLFDNILSEPEFLSDTK	14	3	1	XP_020159093.1	N-Term(iTRAQ8plex); K18(iTRAQ8plex)	2684.45	54.68	0.842714	6	3.1046	0.865209	4	14.8075	0.813974	4	4.11163
GIPALVEVVELGSAR	4	2	1	CDJ26521.1	N-Term(iTRAQ8plex)	1814.07	56.64	1.01809	1		1.11936	2	21.6385	1.08371	1
EAGHVIALDFIDSVIK	15	3	1	AAL40895.1	N-Term(iTRAQ8plex); K16(iTRAQ8plex)	2335.37	59.93	1.01527	5	11.6377	0.891387	5	13.5279	0.961472	5	5.26715
MELIDAAFPLLK	56	3	1	XP_020157252.1	N-Term(iTRAQ8plex); M1(Oxidation); K12(iTRAQ8plex)	1985.16	56.5033	1.08673	18	9.39487	1.14579	18	6.18611	1.11704	20	10.49
IPLTTADEFSAAVDAAR	12	1	1	BAJ94980.1	N-Term(iTRAQ8plex)	2052.1	66.49	1.03438	3	7.57745	1.05201	5	2.54653	0.939465	4	13.0307
QVHPDVGISSK	68	7	1	XP_020159932.1	N-Term(iTRAQ8plex); K11(iTRAQ8plex)	1775.02	54.8267	0.794194	21	15.6991	0.748893	24	13.2435	0.781547	23	11.4831
VHGLAEYIAQEEMER	1	3	1	XP_020172377.1	N-Term(iTRAQ8plex)	2079.05	57.01	0.937715	1
VMANADTPGDALAAR	3	1	1	AAP80651.1	N-Term(iTRAQ8plex); M2(Oxidation)	1792.92	59.165	0.875309	1		0.846546	2	8.37227
VFFDMTVGGAPAGR	138	1	1	gi|471270462	N-Term(iTRAQ8plex)	1728.91	55.11	1.06006	40	9.61154	1.06817	50	13.6801	1.04055	48	12.8899
VDEIFGPINESYFSVK	6	4	1	EMS52132.1	N-Term(iTRAQ8plex); K16(iTRAQ8plex)	2452.32	45.2833	1.01006	2	2.41759	0.779301	3	8.19075	0.979371	1
GCLLNVGVPSSPAANK	1	3	1	CDM83776.1	N-Term(iTRAQ8plex); C2(Carbamidomethyl); K16(iTRAQ8plex)	2192.24	56.99	0.945956	1
MQDVLDEEIK	7	2	1	BAK00536.1	N-Term(iTRAQ8plex); K10(iTRAQ8plex)	1828.01	54.5567	1.01057	2	3.02628	1.00738	2	12.1788	0.971208	3	1.6466
SQGAQQGGGAGHAAPSGLAR	3	1	1	EMS54422.1	N-Term(iTRAQ8plex)	2082.08	55.4067	0.992042	1		1.2046	1		1.08311	1
RVNQAIYLLTTGAR	8	3	1	CDM81323.1	N-Term(iTRAQ8plex)	1880.11	47.34	1.18236	3	7.50933	1.01649	3	2.14343	1.11373	2	6.41423
SCPSAENLVQQAVAAAFK	20	2	1	XP_020190541.1	N-Term(iTRAQ8plex); C2(Carbamidomethyl); K18(iTRAQ8plex)	2499.35	57.53	1.17338	8	11.6897	1.15824	6	6.44764	1.13768	6	7.1962
ESSAPLNVALAISHSVWLK	6	1	1	ACH72670.1	N-Term(iTRAQ8plex); K19(iTRAQ8plex)	2630.52	52.6133	0.998143	2	17.7712	1.10304	2	5.80909	1.14545	2	20.9602
LGATVEEGPDYCIITPPEK	8	2	1	ACH72672.1	N-Term(iTRAQ8plex); C12(Carbamidomethyl); K19(iTRAQ8plex)	2697.43	51.3067	0.984375	4	5.01793	0.918463	1		0.933667	3	26.3546
GWDAQVLGEAPYK	11	1	1	CDM84735.1	N-Term(iTRAQ8plex); K13(iTRAQ8plex)	2042.12	65.8267	1.2012	4	18.5795	1.29532	3	8.58064	1.1298	4	22.465
VEYQVEECSAENR	4	2	1	EMS67244.1	N-Term(iTRAQ8plex); C8(Carbamidomethyl)	1916.9	57.195	0.996507	3	10.9982				0.994838	1
GLLGSDQVLYTDPR	3	1	1	XP_020155203.1	N-Term(iTRAQ8plex)	1838	73.07	0.89384	1		0.996387	1		0.961019	1
LLAGESGVGPIDR	15	1	1	gi|119784	N-Term(iTRAQ8plex)	1587.9	58.06	1.00881	5	32.4039	1.0106	5	19.4762	1.13086	5	6.07922
NPEEIPWGEAGADYVVESTGVFTDKDK	31	2	1	CAZ76054.1	N-Term(iTRAQ8plex); K25(iTRAQ8plex); K27(iTRAQ8plex)	3866	56.37	0.942002	10	9.59484	0.88704	10	8.89802	0.943167	11	8.90956
FVTAYGQFLK	18	4	1	BAJ99064.1	N-Term(iTRAQ8plex); K10(iTRAQ8plex)	1782.03	55.76	1.29404	8	13.7739	1.16776	4	9.10068	1.25893	6	18.3777
VTSLGIELLEVHSGNLR	3	2	1	XP_020165341.1	N-Term(iTRAQ8plex)	2141.23	55.5067	0.95925	1		1.01447	1		0.996861	1
ANLGWPYEPFFVPEDVK	47	2	1	BAJ93658.1	N-Term(iTRAQ8plex); K17(iTRAQ8plex)	2616.4	56.0967	0.842803	17	28.2011	0.766658	15	22.8075	0.807132	15	23.948
GIDENWEAAIEHNPEAFGR	7	2	1	XP_020149990.1	N-Term(iTRAQ8plex)	2459.2	56.3467	0.856715	2	14.3622	0.802147	3	11.1395	0.960922	2	28.7531
GLWQPFTALLGDAPSVNVK	19	2	1	BAJ87277.1	N-Term(iTRAQ8plex); K19(iTRAQ8plex)	2621.5	58.7633	0.780366	6	17.1083	0.780196	8	18.4601	0.729423	5	5.03144
APGGAPANVAIAVAR	9	1	1	CDM85361.1	N-Term(iTRAQ8plex)	1638.96	54.0267	0.865857	4	9.53305	0.888768	3	8.01589	0.983756	2	4.41345
GKGEEVYVASIDQGTTSTR	6	1	1	AGH08245.1	N-Term(iTRAQ8plex); K2(iTRAQ8plex)	2606.39	63.7433	0.99349	2	46.6341	0.743036	1		0.936092	3	30.0111
LQGQQDGYYVVVGGITPTPLGEGK	6	2	1	XP_020188185.1	N-Term(iTRAQ8plex); K24(iTRAQ8plex)	3084.68	61.2433	1.1557	1		1.29872	3	0.489119	1.11499	2	4.17929
GGSPYGAGVFAGDGSR	9	2	1	BAK00562.1	N-Term(iTRAQ8plex)	1758.87	55.8067	0.946428	2	7.27542	1.09828	3	1.15215	1.0384	4	4.4053
DGIPDEMEVLFVGGVR	5	1	1	CDM84185.1	N-Term(iTRAQ8plex)	2037.07	55.71	1.00369	2	12.6452	1.22512	1		0.980466	2	9.01741
QYSPSQIGAFVLTK	8	2	1	CDM84289.1	N-Term(iTRAQ8plex); K14(iTRAQ8plex)	2147.23	54.81	0.714371	3	3.7997	0.818408	2	13.6986	0.812369	3	11.9467
GVAIGVGQSEILGR	7	3	1	XP_020149990.1	N-Term(iTRAQ8plex)	1659.97	57.37	1.13045	2	3.65212	1.08047	2	0.297693	1.13077	3	4.71171
NIVGEAVMGDPTLAAGLLR	4	1	1	BAK01586.1	N-Term(iTRAQ8plex)	2201.23	68.5533	0.992759	1		1.13399	1		1.17866	2	6.72999
SQLMEDEAFFDALVSAPVEK	2	1	1	BAJ95751.1	N-Term(iTRAQ8plex); K20(iTRAQ8plex)	2834.47	53.04	1.04798	1		0.778137	1
FIIEAANHPTDPEADEILTK	17	3	1	EMS58358.1	N-Term(iTRAQ8plex); K20(iTRAQ8plex)	2832.53	54.4433	0.628867	6	2.26476	0.664476	4	14.3233	0.626786	7	10.8372
YSEHQPIGTAAQGGGADEK	25	2	1	CAY33190.1	N-Term(iTRAQ8plex); K19(iTRAQ8plex)	2524.29	54.4633	1.32698	7	19.9497	1.44623	9	37.4351	1.34422	9	15.8801
NDEEDAKEELYSLVTVAEVPAEGLK	14	2	1	BAJ85152.1	N-Term(iTRAQ8plex); K7(iTRAQ8plex); K25(iTRAQ8plex)	3660.97	48.2767	0.865593	5	15.2388	0.963184	4	3.77394	0.844179	5	18.5537
AMSVLADILQDSK	11	1	1	XP_020146401.1	N-Term(iTRAQ8plex); K13(iTRAQ8plex)	1999.13	63.4367	0.846129	3	4.23336	0.854685	4	8.83799	0.8465	4	5.1158
LVPGESEDGSAAVPGR	8	2	1	XP_020166650.1	N-Term(iTRAQ8plex)	1844.97	52.9233	0.980492	3	13.7316	1.07063	3	4.12446	1.02085	2	10.5025
KYEQEDLDVSNQVGELER	4	2	1	XP_020199853.1	N-Term(iTRAQ8plex); K1(iTRAQ8plex)	2759.44	62.0067	0.804217	1		0.772446	1		0.772754	2	2.41937
VVLEMAGVENALGK	13	3	1	BAJ86516.1	N-Term(iTRAQ8plex); K14(iTRAQ8plex)	2038.18	65.4267	1.11492	4	1.15949	1.20552	3	18.6278	1.15689	6	15.0093
EHYLSTEEFIDAVAQQLR	10	2	1	XP_020200573.1	N-Term(iTRAQ8plex)	2453.27	55.4233	1.03835	4	3.7934	0.948478	3	4.17053	0.89291	3	19.7968
EGDILTLLESER	36	6	1	EMS68105.1	N-Term(iTRAQ8plex)	1678.92	53.9633	0.979527	14	17.9532	1.01321	10	23.1501	0.973138	12	15.9726
MVNTALAPLMAEIHAVSIK	5	1	1	CBH32568.1	N-Term(iTRAQ8plex); K19(iTRAQ8plex)	2617.51	39.4333	0.98716	1		1.09317	1		0.821563	3	9.29471
AEQYAGEYEAQDK	2	1	1	XP_020152267.1	N-Term(iTRAQ8plex); K13(iTRAQ8plex)	2110.06	60.835	1.18606	1		1.25767	1
FTPDVDTNPAIDPNFAAK	39	1	1	XP_020162083.1	N-Term(iTRAQ8plex); K18(iTRAQ8plex)	2541.35	62.24	1.07916	13	12.7941	1.14319	13	13.0529	1.09782	13	13.1772
ATQVALAGQVSDER	3	1	1	BAK06443.1	N-Term(iTRAQ8plex)	1748.94	55.1767	0.958979	1		1.06199	1		0.918078	1
ESADNVLMMFDALR	3	2	1	XP_020165952.1	N-Term(iTRAQ8plex)	1915.95	44.5233	1.30359	1		0.986023	1		1.08512	1
DVEIEVETVDR	11	4	1	EMS49802.1	N-Term(iTRAQ8plex)	1607.84	53.38	0.948905	3	0.284247	0.98265	4	5.18853	0.994689	4	6.3651
RPEDIGAGDQGIMFGYATDETPELMPLSHVLATK	17	2	1	EMS55466.1	N-Term(iTRAQ8plex); K34(iTRAQ8plex)	4268.21	52.6567	1.02644	2	9.81875	1.03554	1		0.71461	4	39.3415
AEYDETGPSIVHMK	8	1	1	CDM85132.1	N-Term(iTRAQ8plex); K14(iTRAQ8plex)	2185.15	54.6767	1.00042	3	11.4371	1.02792	2	4.29987	1.1175	3	16.7173
NHLFVPGPVNIPDQVIR	18	2	1	EMS66805.1	N-Term(iTRAQ8plex)	2219.26	57.57	1.07062	8	9.27177	0.98201	6	23.4602	0.911092	4	12.0309
VGLTALTMAEYFR	132	18	1	AIG90927.1	N-Term(iTRAQ8plex)	1775.97	59.4067	1.13556	42	16.2373	1.17658	45	11.5054	1.15505	45	17.9928
AVDAITLADVSTVAEK	7	1	1	CDM81679.1	N-Term(iTRAQ8plex); K16(iTRAQ8plex)	2211.28	55.46	0.936788	2	2.63726	0.892804	3	4.9043	0.907501	2	6.19059
DLGPPDQVAEALVR	23	2	1	BAJ93986.1	N-Term(iTRAQ8plex)	1783.99	56.92	0.955106	7	5.37729	1.18859	7	13.8748	0.933764	9	33.6628
TAVSATEVCQETR	4	2	1	BAK00765.1	N-Term(iTRAQ8plex); C9(Carbamidomethyl)	1755.88	48.04	1.07399	2	17.3117	1.02984	1		1.05075	1
GGPTSVVIYDIHALQER	11	3	1	BAJ88790.1	N-Term(iTRAQ8plex)	2159.18	51.9967	0.655742	3	2.85147	0.739205	3	27.6784	0.770931	5	18.2269
MYQGAGAEMPGGMDEDAPASAAGGSSGPGPK	2	3	1	XP_020177775.1	N-Term(iTRAQ8plex); M1(Oxidation); M9(Oxidation); K31(iTRAQ8plex)	3491.6	49.575	0.668068	1		1.05345	1
LMDAVDSYIPDPVR	6	2	1	BAJ99738.1	N-Term(iTRAQ8plex); M2(Oxidation)	1910.99	52.47	1.02733	3	16.9296				0.99136	3	17.8102
QLEAAAPAPVDLAK	7	1	1	CAW61849.1	N-Term(iTRAQ8plex); K14(iTRAQ8plex)	2002.17	57.9767	0.928823	2	4.607	0.987027	4	4.48227	1.04713	1
LPSTANPAAPDMVDR	13	1	1	ABP93668.1	N-Term(iTRAQ8plex)	1858.96	62.0067	0.753171	5	9.08195	0.719937	5	17.5131	0.808987	3	15.5972
EGNDLYMEMK	15	18	1	AIG90927.1	N-Term(iTRAQ8plex); K10(iTRAQ8plex)	1837.92	49.56	0.952395	6	3.08001	0.874895	5	9.15	0.939552	4	13.8761
FVPLLDDVVVMK	9	2	1	XP_020174134.1	N-Term(iTRAQ8plex); K12(iTRAQ8plex)	1983.18	47.0333	1.1706	3	9.42323	1.22914	3	8.57677	1.08427	3	1.48701
QVVIADCGQL	5	1	1	gi|471270462	N-Term(iTRAQ8plex); C7(Carbamidomethyl)	1406.76	60.9067	0.561699	1		0.646367	1		0.909103	3	22.7998
ELPGVVALDEGVMTR	24	3	1	gi|129915	N-Term(iTRAQ8plex); M13(Oxidation)	1906.02	51.2867	1.00147	7	8.74656	1.17485	9	14.2103	0.99941	8	12.5812
EMGITDFINPK	3	1	1	XP_020187038.1	N-Term(iTRAQ8plex); K11(iTRAQ8plex)	1873.04	54.42	1.06882	1		1.00282	1		1.08328	1
VPYTAGIGLDAIGVETDK	35	4	1	BAK03695.1	N-Term(iTRAQ8plex); K18(iTRAQ8plex)	2427.36	64.35	0.981004	7	10.6724	0.937361	13	8.188	0.989987	15	12.8237
VSQLEHVFIR	12	3	1	EMS50224.1	N-Term(iTRAQ8plex)	1531.89	53.5933	0.985237	4	18.2257	0.99781	4	10.4343	0.985632	4	13.7008
AFASIAGSISGQPPLK	33	3	1	XP_020197095.1	N-Term(iTRAQ8plex); K16(iTRAQ8plex)	2152.26	55.5133	1.0124	11	14.5362	0.894976	8	9.87884	0.976285	14	14.5079
ITDGLDSETDQAQR	6	3	1	BAJ93831.1	N-Term(iTRAQ8plex)	1852.92	38.7367	1.00235	3	8.41594	0.852877	2	8.47442	0.949925	1
SGQLMDIVDNVAPGFYR	6	2	1	XP_020194397.1	N-Term(iTRAQ8plex)	2186.12	54.4633	1.02075	2	12.2436	1.22766	2	1.16191	1.00575	2	16.0187
TNVVGTLNMLGLAK	5	4	1	BAJ85483.1	N-Term(iTRAQ8plex); K14(iTRAQ8plex)	2039.21	44.6967	0.833018	2	4.91915	0.816906	1		0.82651	2	3.49023
QSQNALGDLVPFTNK	9	2	1	XP_020162997.1	N-Term(iTRAQ8plex); K15(iTRAQ8plex)	2240.26	56.14	0.895701	3	10.204	0.94115	3	3.00864	0.726983	3	18.1091
LEQGDGPIVLILAPTR	6	3	1	CDM85602.1	N-Term(iTRAQ8plex)	1996.17	48.2233	1.01381	2	21.1093	1.04534	2	19.0837	1.21964	2	37.2017
DVSNSSYAPEYDIAGITDPFLHIR	3	3	1	BAK00520.1	N-Term(iTRAQ8plex)	2984.51	44.595	1.15221	1		1.10932	2	14.7626
GGEAMAPVVAPTGGTVLVR	3	3	1	XP_020192682.1	N-Term(iTRAQ8plex)	2086.16	49.6133	0.9287	1		0.934114	1		0.963145	1
TQSNPNEQNVELNR	12	1	1	prf||1611459C	N-Term(iTRAQ8plex)	1946.99	52.9767	1.15102	4	2.46732	0.905248	4	2.2236	0.968569	4	10.4222
ETLQLAEIK	19	1	1	gi|445116	N-Term(iTRAQ8plex); K9(iTRAQ8plex)	1653	56.3533	0.930914	7	17.3411	0.924701	6	21.0811	0.871382	6	10.8071
EMLGELESMGFSTAR	6	2	1	EMS47694.1	N-Term(iTRAQ8plex)	1961.97	55.7233	1.22711	2	4.98588	1.19062	2	3.30711	1.14277	2	7.74613
EGADAVMLSGETAHGK	3	3	1	CDM82744.1	N-Term(iTRAQ8plex); K16(iTRAQ8plex)	2181.14	57.1	1.05864	1		1.00765	1		0.954492	1
LDTGNFSWGSEAVTR	23	2	1	EMS65111.1	N-Term(iTRAQ8plex)	1943.98	47.9433	0.881935	9	17.4302	0.852526	7	22.8226	0.974977	7	17.9879
[truncated: 18,747 more rows]

## Sheet: 6,842 matched proteins
List of 6,842 matched proteins
Protein accession no. (NCBI)	Names of protein species	Species	Biological replicate 1-ratio	Biological replicate 1-count	Biological replicate 1-variability (%)	Biological replicate 2-ratio	Biological replicate 2-count	Biological replicate 2-variability (%)	Biological replicate 3-ratio	Biological replicate 3-count	Biological replicate 3-variability (%)	Average ratio	Significance of three replicates (t-test)	FDR (BH test)	AAs	MW [kDa]	Calc. pI	Coverage(%)	Proteins	Unique peptides	Peptides	PSMs	Protein scores
BAJ94308.1	Predicted protein	Hordeum vulgare	0.730235	2	10.9811	0.7253	3	2.35936	0.745298	2	2.20881	0.733611	8.94793e-05	0.00179383	298	32.3543	5.33838	13.692	4	3	4	16	35.595
ACG68733.1	Pathogenesis related protein 10	Triticum aestivum	0.529903	1		0.516414	1		0.565835	1		0.537384	0.0851338	0.00113996	160	17.0526	5.31299	41.25	3	1	6	73	287.929
CDM80957.1	Unnamed protein product	Triticum aestivum	1.17792	1		1.08758	1		1.1196	2	0.770908	1.12837	0.514018	0.619124	716	76.3137	5.50342	9.552	1	4	6	28	146.648
EMS51816.1	Basic leucine zipper and w2 domain-containing protein 2	Triticum urartu							0.604064	1		0.604064	0.0570882	0.124767	412	47.2936	5.36377	20.826	3	5	10	36	121.162
EMS54507.1	Acid phosphatase 1	Triticum urartu	0.941917	1		1.26221	1					1.10206	0.805501	0.85957	329	35.8874	8.66064	13.68	4	3	4	18	55.3683
XP_020186540.1	Probable sarcosine oxidase	Aegilops tauschii	1.00313	1		1.24095	1		1.21944	4	5.76804	1.1545	0.111294	0.201838	264	28.109	5.63037	12.048	1	1	2	18	102.188
AAW52720.1	Peroxidase 6	Triticum monococcum	1.11499	10	11.1734	1.08886	11	9.29637	1.06506	10	21.3771	1.08963	0.00283808	0.0158194	322	34.6917	8.01611	32.61	14	4	11	192	1282.71
XP_020149261.1	Probable glutathione s-transferase	Aegilops tauschii	0.921096	2	12.4949	0.868903	2	0.149437	0.891136	1		0.893712	0.00215862	0.0132842	186	20.8145	5.13525	9.354	17	1	1	9	21.3525
EMS56078.1	Endoplasmin-like protein	Triticum urartu	0.983204	4	12.7483	1.00986	4	1.41643	0.886935	2	13.751	0.959999	0.14826	0.248317	623	72.164	4.90674	30.048	15	5	30	286	974.345
ACF70703.1	Root peroxidase	Triticum aestivum	0.935118	19	17.2509	0.958685	17	17.2833	0.988506	21	16.4259	0.960769	0.0640015	0.135422	260	27.3055	7.95752	84.62	21	4	17	588	4042.57
EMS54022.1	Peroxidase 72	Triticum urartu	1.0356	5	8.08261	0.980482	8	20.2996	1.12913	6	6.19399	1.04841	0.327057	0.443221	335	35.8162	8.23584	32.54	4	3	8	48	350.301
BAJ91815.1	Predicted protein	Hordeum vulgare	0.947167	6	3.59135	1.03484	4	7.24127	1.01351	5	12.3386	0.998506	0.957576	0.970873	348	37.035	5.021	26.15	2	3	7	29	229.539
EMS67121.1	L-allo-threonine aldolase	Triticum urartu	0.886394	1		0.926643	2	11.2378	0.972535	1		0.928524	0.0453629	0.105454	321	34.1917	8.36768	25.55	2	2	7	30	181.071
XP_020167477.1	Germin-like protein 4-1	Aegilops tauschii	0.695843	3	1.44656	0.763898	2	31.0911	0.883921	6	19.1281	0.781221	0.0164112	0.00758265	263	27.2171	8.85107	22.81	4	2	5	28	85.0873
AIK66959.1	Wall-associated kinase 5	Triticum aestivum				0.803315	1		0.8778	1		0.840558	0.0104807	0.0384987	105	11.8901	6.3667	19.05	5	1	1	2	50.34
XP_020147243.1	3'(2'),5'-bisphosphate nucleotidase-like	Aegilops tauschii				1.01706	4	16.494	1.20663	2	11.7812	1.11184	0.211567	0.325496	358	37.6951	5.0083	17.04	3	3	6	16	64.6253
XP_020193096.1	Skp1-like protein 1a	Aegilops tauschii				0.747532	1		0.978351	3	4.3242	0.862941	0.209341	0.323333	178	19.894	4.67822	15.73	12	1	2	5	69.0225
CAA74593.1	Hypothetical protein	Hordeum vulgare	0.853575	3	0.137756	0.707166	2	0.420102	0.771748	1		0.777496	0.00628694	0.00697379	231	24.8852	4.91943	15.58	3	2	3	14	78.16
EMS68039.1	Cortical cell-delineating protein	Triticum urartu	0.997335	2	44.005	1.29212	2	4.10381	1.14091	1		1.14345	0.167157	0.271287	122	12.7388	8.19189	15.57	4	1	2	30	121.81
BAJ97403.1	Predicted protein	Hordeum vulgare	0.887849	1		1.04355	1		0.987914	3	0.768129	0.973103	0.586618	0.681717	127	14.0189	4.88135	78.74	1	2	10	78	387.539
CDM83745.1	Unnamed protein product	Triticum aestivum							1.09332	1		1.09332	#DIV/0!		171	19.0567	10.6675	7.6	2	1	1	1	0
CAX03612.1	Unnamed protein product	Triticum aestivum				0.624804	3	78.6509	0.630419	1		0.627612	3.91319e-07	5.64454e-05	360	38.872	7.6792	7.5	5	2	2	4	0
EMS64756.1	Glutaminyl-peptide cyclotransferase	Triticum urartu				1.00158	1					1.00158	#DIV/0!		195	22.4952	5.16064	7.18	2	1	1	1	0
EMS54230.1	Aspartic proteinase nepenthesin-2	Triticum urartu				1.18177	1		1.30275	1		1.24226	0.0126226	0.0436551	203	20.9004	5.41455	4.93	1	1	1	2	129.6
XP_020200437.1	Uncharacterized protein loc109786266	Aegilops tauschii	0.934763	1								0.934763	#DIV/0!		276	30.7115	8.39697	3.99	1	1	1	1	78.0196
EMS68263.1	Hypothetical protein triur3_07928	Triticum urartu	0.9483	1		0.998242	1		1.10663	1		1.01772	0.723759	0.793827	1000	108.241	6.40479	1.8	1	1	1	3	0
AAQ06276.1	Unknown	Triticum monococcum				0.935733	1		0.968772	1		0.952253	0.0303676	0.0795015	156	17.2284	4.99561	67.31	2	1	9	46	289.928
EMS59091.1	Elongation factor 1-alpha	Triticum urartu	1.00906	16	19.5069	0.987004	15	17.9564	1.03942	13	22.149	1.01183	0.479851	0.588275	383	42.277	8.48486	65.01	18	2	20	1227	5410.47
AAY43814.1	Beta1 proteasome-7d	Aegilops tauschii	0.978941	2	9.83376	0.980103	2	1.56943	1.00667	2	1.85342	0.988572	0.27553	0.393215	243	26.0577	6.03662	51.85	3	1	11	76	319.347
XP_020179782.1	Linoleate 9s-lipoxygenase 2-like	Aegilops tauschii	0.933647	2	8.85071	0.833539	2	8.73137	0.826194	2	1.96627	0.86446	0.0173829	0.0544793	94	10.8641	9.87646	48.94	1	1	5	33	0
CAA68696.1	Plastocyanin precursor	Hordeum vulgare	0.964616	20	25.7141	0.996368	21	13.5946	0.949231	28	19.5598	0.970072	0.0972672	0.182789	153	15.5147	5.38916	46.41	2	3	3	70	557.981
AGU41845.1	Allene oxide synthase, partial	Triticum aestivum	1.00679	12	18.3064	0.891448	16	12.7252	0.976829	15	18.9021	0.958357	0.294572	0.412039	482	52.6744	7.50342	41.29	4	9	18	104	288.412
ADB92599.1	Ozone-responsive stress-related protein	Triticum aestivum	0.91546	11	7.89394	0.950132	13	9.45493	0.904881	11	7.61151	0.923491	0.00499726	0.023474	79	8.66553	9.24658	37.97	5	2	2	35	167.226
EMS67341.1	Hypothetical protein triur3_17102	Triticum urartu	1.08144	20	16.0325	1.08923	22	17.8803	1.03024	18	14.2163	1.06697	0.0223561	0.0645893	189	19.7836	9.5542	22.22	2	3	3	60	30.13
gi|10720236	Protochlorophyllide reductase b	Hordeum vulgare	0.905381	2	16.4705	1.0185	4	10.9158				0.961942	0.433206	0.544986	395	42.2078	9.17334	22.03	3	3	7	19	42.55
BAJ87706.1	Predicted protein	Hordeum vulgare							1.15025	1		1.15025	#DIV/0!		137	15.1772	9.89111	21.9	2	1	2	9	174.76
EMS58118.1	Hypothetical protein triur3_26185	Triticum urartu	1.12606	4	4.96466	1.14199	3	5.20034	1.25646	2	10.4695	1.17483	0.0130864	0.0447357	1032	118.165	5.26221	21.8	1	3	23	71	166.761
XP_020158863.1	Uncharacterized protein loc109744178	Aegilops tauschii	1.44775	1								1.44775	#DIV/0!		477	51.6637	9.17334	21.8	1	1	7	19	187.057
BAJ98664.1	Predicted protein, partial	Hordeum vulgare	1.05305	2	14.1433	1.15456	1		1.0756	1		1.0944	0.0373854	0.0920855	367	39.4853	8.47021	21.8	2	2	7	28	432.922
EMS67239.1	Hypothetical protein triur3_27355	Triticum urartu	1.02112	3	0.7838	1.02786	4	6.50599	1.01324	3	17.6796	1.02074	0.00799447	0.0319671	92	10.1562	5.57959	21.74	1	2	2	10	0
BAJ86004.1	Predicted protein	Hordeum vulgare	1.00209	1					1.19359	1		1.09784	0.263954	0.381949	255	28.0242	5.21143	21.57	1	1	6	15	70.3401
EMS45763.1	Aldose 1-epimerase	Triticum urartu	0.926713	2	7.96245	0.917948	2	6.65911	0.938617	2	3.9889	0.927759	0.000270959	0.00367535	335	36.283	5.37646	21.49	2	2	5	18	79.1031
XP_020184474.1	Uncharacterized protein loc109770174	Aegilops tauschii				1.16186	1					1.16186	#DIV/0!		437	47.0475	6.48096	21.28	1	1	6	38	149.189
XP_020158576.1	Gamma-glutamylcyclotransferase 2-3	Aegilops tauschii				1.36328	1		1.21673	1		1.29001	0.0130418	0.0446607	184	20.9954	5.38916	21.2	5	1	3	8	28.24
XP_020160657.1	Far upstream element-binding protein 2-like	Aegilops tauschii	0.941429	4	4.29307	1.01697	2	16.781	0.981786	4	5.50631	0.980061	0.412583	0.526432	687	71.107	4.79248	21.11	1	2	10	33	156.047
BAJ90816.1	Predicted protein, partial	Hordeum vulgare	1.01313	2	8.65858	0.936169	3	3.24328	1.00234	2	17.0018	0.983878	0.539474	0.6422	238	24.7851	9.24658	21.01	3	5	5	7	178.926
EMS66180.1	Long chain acyl-coa synthetase 8	Triticum urartu				0.955621	1		0.893195	2	1.7931	0.924408	0.0475177	0.109007	410	44.4792	8.52881	20.98	1	2	6	25	120.771
EMS66333.1	Dnaj homolog subfamily c member 3	Triticum urartu	1.23933	5	10.1998	1.05303	5	11.5958	1.20717	8	27.1605	1.16651	0.0442911	0.104026	474	52.931	7.04932	20.89	4	7	8	26	39.1363
BAK01463.1	Predicted protein, partial	Hordeum vulgare	1.18112	1		1.01494	1					1.09803	0.211608	0.325474	231	24.5384	4.04346	20.78	1	1	4	15	50.317
EMS55827.1	Ubiquitin-like modifier-activating enzyme 5	Triticum urartu							0.968247	1		0.968247	#DIV/0!		398	43.0933	4.81787	20.6	2	1	7	24	115.706
EMS63839.1	Putative bifunctional methylthioribulose-1-phosphate dehydratase/enolase-phosphatase e1	Triticum urartu	0.875273	3	1.15299	0.792876	3	2.98477	0.865296	2	4.72694	0.844482	0.00390637	0.0199157	366	40.6437	6.20166	20.49	1	3	7	18	101.866
EMS53930.1	Serine/threonine-protein kinase atm	Triticum urartu	0.919288	1		0.913892	2	13.519				0.91659	3.08418e-05	0.000970204	934	100.57	5.03369	20.45	1	2	13	33	22.14
EMS53049.1	Anthocyanidin 5,3-o-glucosyltransferase	Triticum urartu	0.790463	1								0.790463	#DIV/0!		93	10.266	4.97021	20.43	1	1	1	1	0
XP_020183080.1	Uncharacterized protein loc109768767 isoform x1	Aegilops tauschii	0.916861	2	0.386396	1.05884	1					0.987849	0.833131	0.880632	378	42.0938	9.33447	20.37	1	2	7	28	52.2867
EMS45141.1	4-diphosphocytidyl-2-c-methyl-d-erythritol kinase, chloroplastic/chromoplastic	Triticum urartu	1.0451	2	4.47515							1.0451	#DIV/0!		300	32.901	8.77783	20.33	1	1	4	10	63.4357
BAK02022.1	Predicted protein	Hordeum vulgare	1.0329	2	0.476782							1.0329	#DIV/0!		469	50.703	6.53662	20.26	4	2	8	20	102.84
EMS51868.1	26s proteasome non-atpase regulatory subunit 13	Triticum urartu				0.598912	1		0.584374	1		0.591643	5.14683e-06	0.00030137	385	43.0106	6.80029	20.26	1	1	7	31	193.65
AFF58879.1	Arabinoxylan arabinofuranohydrolase	Hordeum vulgare	0.956793	2	13.1331	1.0875	3	21.391	0.907414	4	3.88596	0.983903	0.779397	0.837912	658	72.1434	5.2749	20.21	3	6	9	74	307.078
EMS60595.1	3-hydroxyisobutyryl-coa hydrolase-like protein 5	Triticum urartu							1.08104	1		1.08104	#DIV/0!		114	12.9646	8.1333	20.18	1	1	2	2	62.3767
XP_020181400.1	Nodal modulator 1 isoform x2	Aegilops tauschii	0.919631	4	9.60233	0.918566	1		0.891797	3	11.1434	0.909998	0.000587962	0.00587366	530	58.5214	5.5542	20	1	3	7	15	36.62
EMS45480.1	Hypothetical protein triur3_02217	Triticum urartu	1.26519	1		0.985705	1					1.12545	0.314789	0.432643	135	14.1272	6.52197	20	2	2	2	2	74.4889
XP_020160861.1	Protein iq-domain 32	Aegilops tauschii	1.1113	10	14.7068	0.967988	7	2.40384	1.22544	8	7.25453	1.10157	0.24433	0.361694	861	94.3222	5.05908	19.86	3	12	12	25	162.08
EMS51512.1	66 kda stress protein	Triticum urartu	1.07166	1		1.03663	1		0.975858	1		1.02805	0.372956	0.488735	361	39.7376	7.18115	19.67	2	1	5	16	419.987
XP_020172248.1	Cysteine desulfurase 1, chloroplastic	Aegilops tauschii				0.855724	1		0.829124	1		0.842424	0.000541315	0.00557724	326	35.0738	7.04932	19.63	2	1	5	11	364.65
EMS63038.1	Peroxidase 12	Triticum urartu	1.15295	3	24.0581	1.12261	5	12.9702	1.2111	5	26.5829	1.16222	0.00334431	0.0178989	352	37.2914	5.14795	19.6	3	5	5	13	88.288
BAJ88630.1	Predicted protein	Hordeum vulgare	0.967761	14	9.46026	0.972714	10	8.17237	0.962373	14	8.57651	0.967616	0.000410219	0.00472911	307	33.9976	6.91748	19.54	2	5	5	38	169.091
EMS66415.1	Enhancer of mrna-decapping protein 4	Triticum urartu							1.03939	1		1.03939	#DIV/0!		1072	117.52	5.38916	19.5	2	1	16	54	28.698
EMS65763.1	Hypothetical protein triur3_02112	Triticum urartu	1.16923	1								1.16923	#DIV/0!		88	9.77195	6.12549	19.32	1	1	1	1	0
AAS68103.1	Minichromosomal maintenance factor	Triticum aestivum				1.0427	1		1.06051	1		1.0516	0.00442089	0.0216792	955	107.976	5.24951	19.27	1	1	16	38	553.504
AFO64357.1	Glutamine synthetase i	Secale cereale x Triticum turgidum subsp. durum	1.28118	1		0.984717	1					1.13295	0.315152	0.43284	841	93.2064	6.25244	19.26	2	2	12	25	68.0742
gi|341958691	Casparian strip membrane protein 1	Triticum aestivum	0.88185	1		0.988437	1		0.815105	1		0.89513	0.106307	0.194764	125	13.1517	9.0415	19.2	1	1	1	3	30.51
CAW52109.1	Unnamed protein product	Aegilops tauschii				1.05736	2	4.25727				1.05736	#DIV/0!		230	24.772	5.99854	19.13	19	2	5	13	33.67
CDM83389.1	Unnamed protein product	Triticum aestivum				0.991006	1		1.0087	1		0.999852	0.983529	0.988544	288	31.7858	4.93213	19.1	1	1	4	9	117.896
XP_020148640.1	Peroxidase 47-like	Aegilops tauschii	0.869914	3	2.75717	0.913183	2	5.77806	0.851868	1		0.878322	0.00259868	0.0150084	100	10.9046	8.33838	19	1	1	1	6	113.933
BAJ86466.1	Predicted protein	Hordeum vulgare	0.978668	1		0.963912	1		1.02404	2	5.03767	0.988873	0.571822	0.669787	196	20.9985	5.19873	18.88	1	2	2	4	41.55
XP_020196434.1	Glutamyl-trna(gln) amidotransferase subunit a, chloroplastic/mitochondrial	Aegilops tauschii	1.13542	1								1.13542	#DIV/0!		371	38.8093	5.08447	18.87	1	1	4	7	60.6758
BAJ98685.1	Predicted protein	Hordeum vulgare	1.05319	4	7.60571	1.12912	3	5.12045	1.08906	3	0.524733	1.09046	0.0145584	0.0482614	228	24.0955	6.80029	18.86	2	3	4	11	83.14
BAJ96849.1	Predicted protein	Hordeum vulgare	0.910947	2	12.526	0.927365	3	17.459	0.903666	4	25.0962	0.913993	0.000253289	0.00351632	69	6.9855	8.98291	18.84	1	1	1	9	100.545
XP_020163360.1	Probable peroxygenase 3	Aegilops tauschii				1.10432	1					1.10432	#DIV/0!		273	30.1084	9.39307	18.68	1	1	4	15	87.3364
BAJ88359.1	Predicted protein, partial	Hordeum vulgare	1.15624	2	4.5748				1.06329	1		1.10976	0.0505359	0.114072	183	19.2935	4.81787	18.58	1	1	2	5	63.0741
XP_020170086.1	Mitochondrial metalloendopeptidase oma1-like	Aegilops tauschii	1.12858	4	26.0828	1.21437	3	10.288	1.04162	5	12.1109	1.12819	0.0619473	0.132498	394	44.1812	9.46631	18.53	3	6	6	12	79.5474
EMS46630.1	Hypothetical protein triur3_22384	Triticum urartu	0.787806	2	12.1588	0.963287	2	15.7133	0.887073	1		0.879389	0.0764763	0.15342	114	12.4866	9.59814	18.42	3	1	2	9	82.0267
SPT15415.1	Unnamed protein product	Triticum aestivum	1.05549	1								1.05549	#DIV/0!		252	27.6189	6.354	18.25	4	1	3	4	38.86
BAJ89268.1	Predicted protein	Hordeum vulgare	0.886753	1								0.886753	#DIV/0!		522	57.7463	6.37939	18.2	1	1	8	32	167.013
EMS55546.1	Hypothetical protein triur3_31633	Triticum urartu	0.989757	3	10.3212				1.15924	2	27.4084	1.0745	0.323229	0.440253	775	85.4713	6.56592	18.19	2	2	11	37	108.613
EMS61245.1	Peptidyl-prolyl cis-trans isomerase cyp20-3, chloroplastic	Triticum urartu	1.22132	1					1.29337	1		1.25734	0.0024104	0.0143267	66	7.37567	7.86963	18.18	1	1	1	2	52.9986
EMS68619.1	Hypothetical protein triur3_33076	Triticum urartu	1.16844	1					1.0269	1		1.09767	0.161159	0.264235	385	44.3469	5.05908	17.14	2	2	5	12	102.037
XP_020176634.1	Glycine-rich rna-binding protein rz1c-like isoform x1	Aegilops tauschii	0.67661	1								0.67661	#DIV/0!		317	34.4831	9.02686	17.03	1	1	5	9	63.19
XP_020152130.1	Mrna-decapping enzyme subunit 2	Aegilops tauschii	1.01465	6	9.09074	0.956474	2	12.0355	1.00284	3	4.96482	0.991323	0.650641	0.736297	335	37.764	7.26904	17.01	3	4	4	11	0
SPT20251.1	Unnamed protein product	Triticum aestivum	0.847139	1		0.834815	2	3.45763				0.840977	5.29605e-05	0.0012732	519	57.2715	6.13818	16.96	2	1	7	26	48.85
XP_020148725.1	Enhancer of mrna-decapping protein 4-like isoform x1	Aegilops tauschii	0.940996	9	8.51847	0.976108	10	19.2415	1.04567	11	11.0401	0.987591	0.707242	0.780779	1070	116.994	5.74463	16.92	3	10	11	35	200.559
BAJ88264.1	Predicted protein	Hordeum vulgare	0.856601	1								0.856601	#DIV/0!		343	37.356	9.20264	16.91	2	1	4	7	42.42
BAJ89983.1	Predicted protein	Hordeum vulgare	1.11918	3	3.10997	1.05377	5	19.1415	0.96608	8	14.6488	1.04634	0.355059	0.471869	616	66.8949	9.5835	16.88	3	6	10	33	227.962
BAK06917.1	Predicted protein	Hordeum vulgare				1.25003	1					1.25003	#DIV/0!		90	10.3992	7.98682	16.67	1	1	1	1	77.528
BAJ89807.1	Predicted protein, partial	Hordeum vulgare	0.990418	1					0.904759	1		0.947588	0.199172	0.311451	176	18.7522	5.75732	16.48	1	1	2	6	74.5253
BAJ91489.1	Predicted protein	Hordeum vulgare	0.988397	10	27.0359	1.03908	9	15.6683	1.03042	10	17.6124	1.0193	0.285088	0.403835	216	23.5874	9.11475	16.2	3	3	3	29	84.7194
XP_020173007.1	Eukaryotic translation initiation factor 2a	Aegilops tauschii	0.859376	3	2.61838	1.06954	2	29.2496	0.833885	1		0.920934	0.349347	0.466164	516	56.5396	9.17334	16.09	3	5	5	6	118.128
BAJ95568.1	Predicted protein	Hordeum vulgare	1.05569	5	5.08945	1.14339	3	1.20311	1.08754	5	4.69367	1.09554	0.0203462	0.0604054	853	91.677	6.29053	16.06	9	3	9	26	115.03
EMS53161.1	Glucose-6-phosphate/phosphate translocator 1, chloroplastic	Triticum urartu				0.849957	1					0.849957	#DIV/0!		404	44.3911	9.48096	15.84	2	1	5	13	64.5395
XP_020149722.1	Cysteine proteinase 1-like	Aegilops tauschii	0.964502	2	0.867928	1.00588	3	4.60464	1.07526	4	1.93374	1.01521	0.662275	0.744336	380	41.5297	7.31299	15.79	2	4	5	11	104.101
BAJ94961.1	Predicted protein	Hordeum vulgare	1.16122	1		1.11216	1					1.13669	0.00495649	0.0233567	1020	114.998	6.3667	15.78	1	1	15	43	94.62
SPT16365.1	Unnamed protein product	Triticum aestivum	0.875702	2	15.6194	0.971781	2	9.8552	0.863103	1		0.903529	0.0482683	0.110046	254	27.9214	8.38232	15.75	1	2	4	14	66.34
BAJ94807.1	Predicted protein	Hordeum vulgare	0.933445	6	11.2092	0.961376	3	9.06367	0.905001	6	7.61288	0.933274	0.0148519	0.048824	211	21.9043	7.21045	15.64	1	2	2	15	92.633
BAK02695.1	Predicted protein	Hordeum vulgare				0.977894	2	14.5582				0.977894	#DIV/0!		563	63.6794	6.39209	15.63	5	2	8	25	114.86
EMS64574.1	Putative phenylalanyl-trna synthetase beta chain	Triticum urartu	1.12766	1								1.12766	#DIV/0!		487	54.6699	6.41748	15.61	3	1	4	9	108.44
BAJ93545.1	Predicted protein, partial	Hordeum vulgare				1.1063	1					1.1063	#DIV/0!		186	19.5381	6.94678	15.59	4	1	2	4	28.39
EMS68207.1	Protein spinster-like protein 1	Triticum urartu	1.0173	1								1.0173	#DIV/0!		91	10.19	5.03369	15.38	1	1	1	1	92.8732
BAK00192.1	Predicted protein	Hordeum vulgare							1.02711	1		1.02711	#DIV/0!		527	59.9986	6.99072	15.18	2	1	6	11	99.9227
XP_020189925.1	Uncharacterized protein loc109775609	Aegilops tauschii	0.951419	2	5.1939	0.995767	2	1.59711	0.99367	1		0.980285	0.244062	0.361478	576	62.2977	8.29443	15.1	1	2	7	14	89.2737
BAK02999.1	Predicted protein	Hordeum vulgare	1.07961	1		1.30107	1					1.19034	0.104391	0.192147	1204	130.268	7.6792	14.7	1	1	13	32	171.768
EMS48596.1	Calcineurin subunit b	Triticum urartu							1.11485	1		1.11485	#DIV/0!		150	17.2426	4.729	14.67	1	1	1	1	181.299
XP_020164273.1	Dirigent protein 1-like	Aegilops tauschii	1.02069	1		1.17998	1					1.10033	0.189559	0.299187	191	20.3271	7.6792	14.66	1	1	2	3	51.22
BAI78301.1	Purple acid phosphatase	Triticum aestivum	1.06652	4	11.9212	1.03896	4	12.973	1.14283	4	5.98113	1.08277	0.0561369	0.123234	335	37.9398	5.85889	14.63	1	2	5	44	138.171
BAJ92081.1	Predicted protein	Hordeum vulgare	1.10852	1		0.945729	1		0.951864	2	0.51887	1.00204	0.971318	0.9796	173	18.0979	7.95752	14.45	1	2	2	4	107.721
XP_020182099.1	Leucine-rich repeat extensin-like protein 3	Aegilops tauschii							0.928386	1		0.928386	#DIV/0!		77	7.85904	6.7124	14.29	1	1	1	1	39.09
EMS54422.1	Hypothetical protein triur3_00723	Triticum urartu	0.992042	1		1.2046	1		1.08311	1		1.09325	0.204454	0.317442	141	15.0266	6.66846	14.18	1	1	1	3	56.96
BAJ97172.1	Predicted protein	Hordeum vulgare	0.809311	16	27.5303	0.868664	13	12.9862	0.954288	12	18.9139	0.877421	0.0435462	0.102766	333	36.018	9.1001	14.11	2	3	4	45	254.846
EMS60291.1	Hypothetical protein triur3_07109	Triticum urartu				1.03195	2	8.77065	0.998534	2	3.07306	1.01524	0.308326	0.426037	398	42.5767	4.89404	14.07	2	2	4	7	48.646
BAJ97267.1	Predicted protein	Hordeum vulgare	1.00909	2	16.8789	0.944923	2	13.5022	0.967954	2	10.2513	0.97399	0.238062	0.355171	179	18.8278	10.0815	13.97	1	2	2	6	40.56
AIA66864.1	Vesicle-associated membrane 1-3-like protein	Triticum monococcum	1.05304	2	4.39324				1.02549	1		1.03927	0.0314694	0.0817349	238	25.815	7.03467	13.87	3	2	2	3	47.768
EMS48350.1	Putative glucan 1,3-beta-glucosidase a	Triticum urartu	1.08852	2	13.456	1.27203	3	34.5159	1.048	4	1.34388	1.13618	0.119371	0.212001	132	15.1944	5.38916	13.64	1	1	1	9	129.457
XP_020192550.1	Protein vac14 homolog isoform x1	Aegilops tauschii	1.16854	1					1.27917	1		1.22385	0.0122594	0.04285	712	79.8438	5.8208	13.62	1	1	7	15	57.13
BAK02375.1	Predicted protein	Hordeum vulgare	0.942811	2	14.7846	0.898555	1		0.945647	1		0.929004	0.00961493	0.0363572	287	31.6451	5.35107	13.59	1	1	4	23	36.2316
EMS50123.1	Methylthioribose-1-phosphate isomerase	Triticum urartu	0.7728	2	9.85169	0.711983	2	10.9476	0.815045	1		0.766609	0.00145574	0.00830213	321	33.4575	6.88818	13.4	1	1	4	23	51.3694
CAV26541.1	Unnamed protein product	Hordeum vulgare	0.805745	1		0.834448	1					0.820097	0.000457755	0.00506959	97	10.5534	9.24658	13.4	1	1	1	2	0
EMS58958.1	Arginine biosynthesis bifunctional protein argj, chloroplastic	Triticum urartu	1.17149	1		1.16334	1		1.33825	1		1.22436	0.0170086	0.00753647	463	47.8084	6.55127	13.39	1	1	5	9	79.1426
EMS47271.1	26s protease regulatory subunit s10b-like protein b	Triticum urartu	0.921705	1								0.921705	#DIV/0!		284	31.4073	6.01123	13.38	2	1	3	4	381.626
XP_020193253.1	Plant ubx domain-containing protein 1	Aegilops tauschii							1.07516	2	15.0314	1.07516	#DIV/0!		284	32.3685	5.23682	13.38	3	2	2	2	30.94
gi|471270631	structural and biochemical characterization of a cytosolic wheat cyclophilin tacypa-1	Triticum aestivum				1.09867	1					1.09867	#DIV/0!		166	17.5918	7.37158	13.25	4	1	2	29	43.9633
EMS65236.1	Hypothetical protein triur3_32533	Triticum urartu	0.931996	1		0.933578	1		0.887902	1		0.917825	0.00536416	0.0246493	205	22.3956	8.48486	13.17	4	3	3	3	0
XP_020155882.1	Uncharacterized protein loc109741222	Aegilops tauschii	1.04779	2	0.288039	0.980924	2	6.16064	0.987299	2	1.90171	1.00534	0.814541	0.866714	267	27.854	7.37158	12.36	3	2	2	6	56.1053
XP_020175108.1	Serine carboxypeptidase 2	Aegilops tauschii	1.00281	4	11.4128	0.926608	2	8.11479	1.24166	2	28.562	1.05703	0.166418	0.270607	478	52.6448	6.3667	11.92	1	2	5	22	24.68
EMS60957.1	Hypothetical protein triur3_11299	Triticum urartu	1.37431	1		1.29652	5	30.8966	0.994516	4	6.13791	1.22178	0.128051	0.222536	2058	225.599	4.15771	11.9	1	5	14	30	48.0487
EMS59961.1	Phospholipid:diacylglycerol acyltransferase 1	Triticum urartu	1.04697	5	29.6875	0.989216	2	6.77352	1.05445	4	6.20038	1.03021	0.216586	0.331322	364	40.5245	5.31299	11.81	3	3	3	11	0
EMS68743.1	Beta-galactosidase 4	Triticum urartu							1.1146	1		1.1146	#DIV/0!		102	11.7319	7.89893	11.76	1	1	1	1	29.67
XP_020151693.1	Uncharacterized protein loc109736884 isoform x1	Aegilops tauschii	0.977687	7	18.2155	0.934297	6	15.3123	0.937675	8	22.5612	0.949887	0.0228315	0.0653245	431	48.4857	10.1401	11.6	2	4	4	21	70.7672
EMS60725.1	Apoptotic chromatin condensation inducer in the nucleus	Triticum urartu	0.921028	2	9.43552	0.873797	1		0.847807	1		0.880877	0.00512898	0.0238278	737	80.1359	4.83057	11.4	1	1	6	20	101.801
BAJ99962.1	Predicted protein	Hordeum vulgare	1.06095	1					0.766942	1		0.913946	0.489548	0.597315	807	87.557	5.93506	11.15	4	2	8	14	61.4364
XP_020182690.1	Haloacid dehalogenase-like hydrolase domain-containing protein sgpp	Aegilops tauschii	1.08615	3	23.1631	1.02417	1		1.003	1		1.03777	0.204561	0.317525	249	27.1129	5.0083	10.84	3	3	3	5	0
EMS50095.1	Poly(u)-specific endoribonuclease-b	Triticum urartu				1.24402	1		1.03709	1		1.14056	0.165896	0.269906	553	62.9361	9.29053	10.67	2	1	5	10	32.3512
BAJ95422.1	Predicted protein, partial	Hordeum vulgare	0.996011	2	0.723535	0.934221	1		1.04703	2	5.7711	0.99242	0.827619	0.876529	198	21.3368	10.3745	10.61	1	1	1	5	18.1
ABP01353.1	Folylpolyglutamate synthetase	Triticum aestivum	0.943314	1					0.999739	1		0.971526	0.268692	0.386159	443	49.049	6.53662	10.38	2	1	3	5	30.9581
EMS66938.1	Aspartic proteinase nepenthesin-1	Triticum urartu				1.0031	1					1.0031	#DIV/0!		145	15.4699	8.36768	10.34	1	1	1	1	43.51
AGT79999.1	1-aminocyclopropane-1-carboxylate oxidase	Thinopyrum ponticum x Triticum aestivum	1.04982	1		1.00955	2	6.83027	1.0643	1		1.04122	0.0655875	0.13789	313	34.8394	4.95752	10.22	8	2	2	8	0
EMS59214.1	Mavicyanin	Triticum urartu	0.954004	1					1.06888	2	0.804234	1.01144	0.806575	0.85994	226	22.7313	7.15186	10.18	2	2	2	3	60.8342
EMS54197.1	Translation initiation factor eif-2b subunit delta	Triticum urartu	0.941647	2	16.716	0.898026	2	10.7838	0.803115	2	14.4941	0.880929	0.0436041	0.102862	514	56.5796	9.0708	10.12	3	4	4	6	0
XP_020179406.1	Probable acyl-activating enzyme 5, peroxisomal	Aegilops tauschii	0.980646	4	12.6932				1.0282	1		1.00442	0.819024	0.870544	558	60.2264	5.5542	10.04	1	3	5	10	76.8751
EMS58750.1	Hypothetical protein triur3_15613	Triticum urartu				1.05005	1					1.05005	#DIV/0!		280	31.9881	5.43994	10	1	1	3	7	31.71
CDG37808.1	2,4-dihydroxy-1,4-benzoxazin-3-one-glucoside dioxygenase	Secale cereale	1.31125	2	16.605	1.15672	1					1.23399	0.0268842	0.0730667	373	40.8517	5.71924	9.92	2	2	2	3	0
EMS57900.1	Putative phenylalanyl-trna synthetase alpha chain	Triticum urartu				0.929151	1		1.014	1		0.971573	0.4349	0.546188	304	35.0991	8.04541	9.87	3	1	3	6	29.6
XP_020175708.1	Chaperone protein dnaj gfa2, mitochondrial-like	Aegilops tauschii	1.03521	2	12.428	0.980919	2	7.65354				1.00807	0.716822	0.788118	408	44.2553	8.6167	9.8	4	3	3	4	33.13
BAK03355.1	Predicted protein	Hordeum vulgare	0.985651	3	18.9684	0.987463	1		1.09224	2	1.08081	1.02178	0.569832	0.667985	638	70.424	11.3999	9.72	3	4	4	6	296.312
XP_020175101.1	Probable o-methyltransferase 2	Aegilops tauschii	1.3605	1								1.3605	#DIV/0!		369	40.4118	5.5542	9.49	2	1	2	4	27.68
XP_020181979.1	Histone deacetylase 5 isoform x2	Aegilops tauschii				0.898252	1		0.992778	1		0.945515	0.219678	0.334667	633	69.6103	5.24951	9.48	2	1	4	5	32.11
XP_020183037.1	Calcium-binding protein	Hordeum vulgare	1.07361	2	4.4786	1.07492	3	10.4455	1.09168	3	2.84442	1.08007	0.000161469	0.00262344	1254	134.757	5.66846	9.41	4	4	9	21	0
EMS52099.1	Glutathione s-transferase 1	Triticum urartu	1.25175	1					1.31046	1		1.2811	0.00101783	0.00803668	215	24.0805	5.78271	9.3	1	1	1	2	0
XP_020176302.1	Putative aconitate hydratase, cytoplasmic	Aegilops tauschii	1.01009	11	16.5256	1.00617	12	10.9466	1.02378	16	9.92314	1.01335	0.0667936	0.139484	809	89.0201	6.20166	9.27	2	3	7	65	57.55
XP_020192315.1	Glucan endo-1,3-beta-glucosidase 4-like	Aegilops tauschii	1.20007	1		1.01816	1					1.10911	0.205876	0.319065	199	20.3954	5.17334	9.05	1	1	1	2	0
EMS46154.1	Hypothetical protein triur3_05426	Triticum urartu				1.00641	1					1.00641	#DIV/0!		202	22.1268	9.5835	8.91	1	1	1	1	30.51
XP_020160145.1	Protein chlororespiratory reduction 6, chloroplastic-like	Aegilops tauschii				0.921086	1					0.921086	#DIV/0!		258	28.6316	6.34131	8.91	1	1	1	1	33.61
BAE47681.1	Rps2 (mitochondrion)	Triticum aestivum	0.908869	4	5.73947	1.02621	3	12.2296	1.08407	2	1.22807	1.00638	0.907387	0.935545	360	40.571	9.27588	8.89	1	3	3	9	40.65
XP_020173181.1	Tyrosine--trna ligase, chloroplastic/mitochondrial	Aegilops tauschii	1.24935	1		1.12775	2	24.9848	1.36047	3	8.88464	1.24586	0.0216126	0.0052964	512	55.685	6.81494	8.79	3	3	3	6	24.1
ADV39993.1	Ef-hand calcium-binding protein	Triticum aestivum	0.818542	1								0.818542	#DIV/0!		219	24.2291	6.3667	8.68	1	1	1	1	20.09
XP_020157563.1	Homogentisate 1,2-dioxygenase	Aegilops tauschii	1.06548	1		1.02636	1		1.02671	1		1.03952	0.0382688	0.0937539	314	34.446	5.45264	8.6	1	1	2	10	36.2005
XP_020164455.1	Zinc finger ccch domain-containing protein 14-like	Aegilops tauschii	1.22831	1								1.22831	#DIV/0!		304	31.5014	9.36377	8.55	3	1	2	2	0
XP_020166999.1	Acyl transferase 4-like	Aegilops tauschii	1.03134	2	14.2585				0.971167	3	14.422	1.00126	0.958884	0.971367	422	45.1209	11.0923	8.53	1	2	3	12	129.656
XP_020198671.1	Nuclear-pore anchor	Aegilops tauschii	1.00264	1								1.00264	#DIV/0!		1470	166.065	5.18604	8.3	1	1	9	16	92.2995
BAJ92659.1	Predicted protein	Hordeum vulgare	0.946553	1		0.911573	2	4.33569	0.956659	2	1.71981	0.938261	0.0106598	0.039011	338	35.1971	7.10791	8.28	2	2	2	5	0
EMS56954.1	Hypothetical protein triur3_15970	Triticum urartu	1.05703	1		0.95346	1		1.08844	3	10.3581	1.03298	0.464066	0.572962	1345	144.998	4.70361	7.88	1	2	6	11	0
BAK06463.1	Predicted protein	Hordeum vulgare	0.946113	1		1.00871	1					0.97741	0.404275	0.518743	322	34.2083	8.45557	7.45	3	1	2	46	0
XP_020200449.1	Endo-1,3;1,4-beta-d-glucanase-like isoform x1	Aegilops tauschii	1.13495	1								1.13495	#DIV/0!		233	25.454	7.78174	7.3	1	1	1	1	32.01
XP_020179886.1	Uncharacterized protein loc109765516	Aegilops tauschii				1.02848	1					1.02848	#DIV/0!		248	27.6072	8.89502	7.26	1	1	1	1	49.74
XP_020199321.1	Geraniol 8-hydroxylase-like	Aegilops tauschii	0.931483	3	6.13542	0.982928	2	9.41224	0.982217	2	20.6065	0.965543	0.113083	0.204517	499	55.7092	7.10791	7.21	1	2	3	8	56.47
EMS64414.1	Transmembrane 9 superfamily member 4	Triticum urartu	0.97109	3	15.3893				1.01077	1		0.990929	0.582948	0.678518	656	74.1764	6.84424	7.16	3	3	4	7	83.43
BAG72144.1	Alpha-glucosidase like protein	Hordeum vulgare	0.92203	1								0.92203	#DIV/0!		408	45.339	6.22705	7.11	4	1	2	2	112.629
EMS63339.1	Phosphoribosylamine--glycine ligase, chloroplastic	Triticum urartu	0.924469	1		1.43203	2	102.331	0.957127	1		1.10454	0.558526	0.659307	521	55.0847	5.93506	7.1	4	3	3	4	103.818
EMS60181.1	Peroxidase 2	Triticum urartu	1.21214	1		1.2405	1		1.23091	2	16.3114	1.16055	1.06157e-05	0.000490478	212	23.9702	10.1108	7.08	1	1	1	1	0
EMS67744.1	Potassium transporter 1	Triticum urartu	1.07853	3	13.8484	1.07485	4	5.69005	1.2441	2	5.31706	1.13249	0.0764926	0.153348	778	86.5555	8.74854	6.81	1	2	5	13	43.1589
XP_020162385.1	At-hook motif nuclear-localized protein 2-like	Aegilops tauschii	1.15559	1		0.998244	1		1.04659	2	3.21643	1.06681	0.224414	0.339347	521	53.6197	9.93506	6.72	1	2	2	4	85.54
EMS45552.1	Serine/threonine protein phosphatase 2a 55 kda regulatory subunit b alpha isoform	Triticum urartu				1.03623	1		1.08553	2	5.84834	1.06088	0.0452765	0.105378	484	54.1928	6.44287	6.61	3	1	2	8	45.4668
EMS48943.1	Hypothetical protein triur3_16260	Triticum urartu	1.0145	1		1.02144	2	1.02405	1.0331	1		1.02301	0.0132323	0.0451041	626	69.8544	7.97217	6.55	3	3	3	4	61.4424
BAJ91669.1	Predicted protein	Hordeum vulgare							1.0561	1		1.0561	#DIV/0!		441	45.6002	5.80811	6.35	1	1	2	4	46.27
EMS47459.1	Hypothetical protein triur3_11695	Triticum urartu	0.90917	1		0.851893	1					0.880532	0.0112686	0.0404141	191	20.6013	6.37939	6.28	1	1	1	2	0
CDM82166.1	Unnamed protein product	Triticum aestivum	1.11713	1								1.11713	#DIV/0!		208	21.9514	5.65576	6.25	1	1	1	1	29.69
CDM85093.1	Unnamed protein product	Triticum aestivum	1.08824	1								1.08824	#DIV/0!		247	27.2398	6.45557	6.07	1	1	1	1	70.9599
CAC94005.1	Glutathione transferase	Triticum aestivum	1.22137	2	2.14054	1.2759	3	3.71253	1.34461	4	3.36669	1.28063	0.00140871	0.0100375	149	16.0387	7.02002	6.04	1	1	1	9	31.55
XP_020186256.1	Intron-binding protein aquarius	Aegilops tauschii	1.11155	2	14.0528							1.11155	#DIV/0!		701	80.068	5.74463	5.85	2	2	3	8	75.4374
EMS55259.1	1-aminocyclopropane-1-carboxylate oxidase-like protein 1	Triticum urartu	1.01198	1								1.01198	#DIV/0!		372	40.5619	7.09326	5.65	1	1	1	1	22.44
ABN45792.1	Serine/threonine protein kinase	Hordeum vulgare							0.897872	1		0.897872	#DIV/0!		321	35.9676	7.1665	5.61	1	1	2	10	47.4219
XP_020165952.1	Histone-lysine n-methyltransferase, h3 lysine-9 specific suvh1-like	Aegilops tauschii				1.24374	1					1.24374	#DIV/0!		834	91.5549	8.48486	5.52	1	1	3	8	53.01
XP_020152138.1	Trafficking protein particle complex ii-specific subunit 120 homolog isoform x2	Aegilops tauschii	0.799771	1		0.801305	1					0.800538	5.18906e-08	2.19201e-05	1209	131.591	6.68311	5.46	1	1	5	12	76.9534
XP_020184099.1	Protoporphyrinogen oxidase, mitochondrial	Aegilops tauschii							1.07209	1		1.07209	#DIV/0!		539	58.3541	9.21729	5.19	1	1	2	3	0
BAJ89648.1	Predicted protein, partial	Hordeum vulgare	0.95247	2	10.3282	0.879978	1		0.899415	2	4.86787	0.910621	0.0145438	0.0482673	312	34.2203	7.89893	5.13	2	1	1	5	82.95
EMS46456.1	Lysosomal alpha-mannosidase	Triticum urartu							0.669501	1		0.669501	#DIV/0!		283	31.8551	7.15186	4.95	1	1	1	1	33.01
BAJ96979.1	Predicted protein	Hordeum vulgare	1.00878	1								1.00878	#DIV/0!		447	48.2587	7.73779	4.92	1	1	1	1	28.84
SPT18663.1	Unnamed protein product	Triticum aestivum				0.678107	1					0.678107	#DIV/0!		332	36.2178	7.12256	4.82	1	1	1	1	0
BAJ95596.1	Predicted protein	Hordeum vulgare				0.773749	1					0.773749	#DIV/0!		338	37.4099	8.00146	4.73	1	1	1	1	0
EMS56640.1	Peroxidase 12	Triticum urartu							0.901981	1		0.901981	#DIV/0!		339	36.5729	7.10791	4.72	1	1	1	1	88.0677
BAJ93063.1	Predicted protein	Hordeum vulgare	1.22954	1		1.28815	1					1.25884	0.00129177	0.00947835	403	43.8848	6.37939	4.22	1	1	1	2	0
EMS63333.1	28 kda ribonucleoprotein, chloroplastic	Triticum urartu	1.00145	2	21.7433	1.0953	2	25.8902	1.12939	1		1.07538	0.120085	0.212821	362	38.3666	9.83252	4.14	1	1	1	5	0
BAJ99499.1	Predicted protein	Hordeum vulgare							1.05305	1		1.05305	#DIV/0!		1039	115.587	4.80518	3.95	1	1	2	4	0
EMS68562.1	Leucyl-trna synthetase, cytoplasmic	Triticum urartu	1.22708	1								1.22708	#DIV/0!		1095	123.54	7.13721	3.93	3	1	3	6	39.08
BAJ97102.1	Predicted protein	Hordeum vulgare	1.04863	1		1.02494	1		1.13222	1		1.0686	0.102687	0.190493	308	34.4043	7.94287	3.9	1	1	1	3	0
CAA06469.1	Cp31ahv protein	Hordeum vulgare				1.17194	1					1.17194	#DIV/0!		366	40.8418	5.38916	3.83	1	1	1	1	0
EMS65611.1	Lrr receptor-like serine/threonine-protein kinase efr	Triticum urartu	1.23642	1								1.23642	#DIV/0!		380	41.7557	8.6167	3.68	1	1	1	1	50.624
BAJ95291.1	Predicted protein	Hordeum vulgare				1.91433	1		1.572	1		1.74317	0.0100758	0.0375478	301	33.8781	5.17334	3.65	1	1	1	2	0
EMS49114.1	Hypothetical protein triur3_09325	Triticum urartu				1.11738	2	12.3478				1.11738	#DIV/0!		616	67.6732	6.99072	3.57	1	2	2	2	40.4662
XP_020178916.1	Monocopper oxidase-like protein sku5	Aegilops tauschii	1.04306	1		1.046	1		0.953802	1		1.01429	0.661342	0.743569	465	52.2214	5.68115	3.23	1	1	1	3	0
BAK03803.1	Predicted protein	Hordeum vulgare	1.03012	1								1.03012	#DIV/0!		565	62.5339	7.53271	3.01	1	1	1	1	31.63
BAJ95129.1	Predicted protein	Hordeum vulgare				1.13906	1					1.13906	#DIV/0!		401	44.1354	5.73193	2.99	1	1	1	1	0
XP_020181239.1	Putative trna pseudouridine synthase pus10 isoform x1	Aegilops tauschii	1.31325	1					1.32288	1		1.31806	3.16802e-06	0.000240201	540	60.8068	6.88818	2.78	1	1	1	2	0
BAJ96002.1	Predicted protein	Hordeum vulgare				0.93869	1					0.93869	#DIV/0!		872	99.0895	5.03369	2.75	1	1	2	2	32.71
BAK06240.1	Predicted protein	Hordeum vulgare	1.32126	2	11.6893	1.39618	1		1.15783	1		1.29176	0.0143061	0.00757773	598	66.2771	6.48096	2.51	1	1	1	4	51.2
BAK00623.1	Predicted protein, partial	Hordeum vulgare	1.22372	1								1.22372	#DIV/0!		593	66.7351	5.70654	2.02	1	1	1	1	0
XP_020162093.1	Glyoxysomal processing protease, glyoxysomal	Aegilops tauschii				1.23583	1					1.23583	#DIV/0!		725	77.3046	6.82959	1.93	1	1	1	1	0
EMS58003.1	Hypothetical protein triur3_20496	Triticum urartu	0.622827	1		0.570907	1		0.685423	1		0.626385	0.000351297	0.00426605	576	65.3879	6.69775	1.74	1	1	1	3	0
EMS51909.1	Disease resistance protein rpp13	Triticum urartu	1.09588	1								1.09588	#DIV/0!		907	102.282	7.38623	1.1	1	1	1	1	0
EMS56757.1	Peroxiredoxin-2c	Triticum urartu	0.972136	30	12.1081	0.980216	40	15.0001	0.97548	39	9.57144	0.975944	0.000508291	0.00535835	162	17.317	5.31299	83.95	2	3	8	351	1818.8
EMS49685.1	Hypothetical protein triur3_34658	Triticum urartu	0.804506	11	17.1314	0.750525	13	22.1071	0.790411	15	26.499	0.781814	0.000174336	0.00275674	156	16.0848	4.84326	82.05	1	3	14	160	499.991
BAJ89869.1	Predicted protein	Hordeum vulgare	0.953547	4	4.13387	0.935451	4	4.23107	0.921687	4	5.55317	0.936895	0.00238989	0.0142622	52	6.017	4.89404	80.77	1	2	4	36	124.83
EMS57576.1	Hypothetical protein triur3_24487	Triticum urartu	1.14504	2	4.79318	1.12892	3	14.2881	1.15576	3	10.8304	1.14324	5.17165e-05	0.00126909	139	14.8595	4.85596	78.42	1	1	8	84	309.039
EMS56905.1	60s acidic ribosomal protein p3	Triticum urartu	0.910941	2	0.0990005	0.902181	1		0.975256	2	14.4079	0.92946	0.0375862	0.0923876	120	12.0818	4.55127	78.33	1	1	6	110	622.765
XP_020156816.1	Remorin-like	Aegilops tauschii	0.977944	11	6.18178	0.903412	6	10.3913	1.00128	9	14.5854	0.960878	0.255603	0.373429	210	22.9388	5.30029	77.14	8	4	23	256	379.493
CDM84735.1	Unnamed protein product	Triticum aestivum	0.934442	13	12.0454	0.930855	15	14.0703	0.93639	14	12.0293	0.933896	2.16027e-06	0.000185157	515	56.2047	5.68115	75.92	4	4	32	455	1752.68
EMS64945.1	Hypothetical protein triur3_21550	Triticum urartu				0.968912	1		1.02192	1		0.995415	0.831397	0.879428	74	8.28323	9.56885	75.68	1	1	5	20	220.083
EMS45759.1	Hypothetical protein triur3_22780	Triticum urartu	0.99895	5	12.7564	0.886813	5	8.95722	0.865638	3	25.6154	0.917134	0.115663	0.207786	49	5.48202	8.47021	73.47	1	2	3	26	41.0919
XP_020176087.1	Thylakoid lumenal 16.5 kda protein, chloroplastic	Aegilops tauschii	1.01155	25	10.9631	1.03942	23	19.0682	0.984742	25	9.80404	1.0119	0.492774	0.599767	143	15.2278	5.03369	73.43	1	7	7	73	304.231
BAJ87658.1	Predicted protein	Hordeum vulgare	0.965208	7	13.478	1.00209	7	6.39518	0.982121	12	5.97925	0.983139	0.188823	0.298344	362	39.1652	6.02393	71.55	6	1	22	670	2367.43
BAB11739.1	Tawin1	Triticum aestivum	0.862522	1		0.860402	2	23.1124	0.805976	1		0.842966	0.00105731	0.00821677	266	29.4356	4.83057	70.68	3	1	18	309	953.665
EMS55466.1	S-adenosylmethionine synthase 1	Triticum urartu	0.903521	29	8.64074	0.924103	19	10.2071	0.947958	24	11.6993	0.925194	0.00432315	0.0213415	394	42.7607	5.96045	70.56	5	6	20	352	1555.43
EMS62961.1	Scar-like protein 2	Triticum urartu	0.95518	1		1.06808	1		1.18721	1		1.07016	0.354085	0.470892	76	8.8535	4.53857	69.74	1	1	4	23	1084.13
EMS60428.1	Calreticulin	Triticum urartu	1.62708	1		1.79418	1		1.3542	1		1.59182	0.00991591	0.00487163	415	47.1118	4.67822	69.16	4	2	26	349	989.334
EMS65575.1	Glycine-rich rna-binding protein 2, mitochondrial	Triticum urartu	1.01981	8	17.5706	0.964527	7	17.4972	0.965884	7	6.56814	0.983405	0.413555	0.527104	83	8.73122	5.09717	68.67	1	3	4	45	228.274
gi|2492487	14-3-3-like protein b	Hordeum vulgare	0.871283	3	4.06054	1.08246	3	8.99035	0.984097	6	9.56469	0.979281	0.751237	0.816544	262	29.6728	4.7417	67.94	5	1	19	552	2235.29
CDM86904.1	Unnamed protein product	Triticum aestivum							1.2023	1		1.2023	#DIV/0!		59	6.65354	4.95752	67.8	1	1	3	15	188.95
BAJ97007.1	Predicted protein	Hordeum vulgare	1.14778	1								1.14778	#DIV/0!		217	23.9784	5.31299	67.74	1	1	12	176	244.665
BAJ90885.1	Predicted protein	Hordeum vulgare	1.01211	18	13.8639	1.02943	19	33.2121	1.03307	23	28.8895	1.02487	0.0183668	0.0566326	408	43.3443	7.37158	67.65	2	1	20	927	4957.31
XP_020154852.1	Probable nad(p)h dehydrogenase (quinone) fqr1-like 1	Aegilops tauschii	1.11713	2	4.23402	1.1267	3	2.58301	1.10184	2	0.407798	1.11523	9.10941e-05	0.00180782	98	10.7784	5.38916	67.35	1	1	7	60	316.669
EMS61614.1	Subtilisin-chymotrypsin inhibitor-2a	Triticum urartu	0.995615	2	12.1295	0.861565	2	18.2788	1.00545	1		0.954211	0.379679	0.495351	67	7.48502	5.45264	67.16	3	1	4	44	213.065
XP_020179488.1	Ferredoxin--nadp reductase, leaf isozyme, chloroplastic-like	Aegilops tauschii	1.03261	32	27.6027	0.991957	38	21.4371	0.979978	37	16.6791	1.00152	0.928727	0.951245	255	28.7374	5.60498	66.67	2	5	16	317	1938.94
EMS61613.1	Subtilisin-chymotrypsin inhibitor-2b	Triticum urartu	0.8913	3	0.220304	0.981442	3	0.315271	0.996514	1		0.956419	0.255271	0.373219	68	7.54385	4.76709	66.18	1	2	3	22	47.8522
XP_020161338.1	Probable nadh dehydrogenase [ubiquinone 1 alpha subcomplex subunit 5, mitochondrial	Aegilops tauschii	1.26915	1		1.16283	1		1.15485	2	27.519	1.19561	0.00604736	0.0267695	173	19.541	4.75439	65.9	1	1	9	41	222.963
BAJ85287.1	Predicted protein	Hordeum vulgare	0.970086	5	16.427	1.01828	5	14.0915	0.88842	2	8.0516	0.958928	0.339441	0.456862	132	13.7351	9.01221	65.15	3	1	7	219	948.203
ACO90194.1	Superoxide dismutase (mitochondrion)	Triticum aestivum	0.954295	10	14.9163	0.930225	9	9.16269	0.952482	10	11.8613	0.945667	0.00216785	0.0132994	152	15.1115	6.17627	65.13	1	2	6	150	1112.92
AFP49819.1	Lea protein	Triticum turgidum subsp. durum	0.837086	54	18.0193	0.86466	52	18.8519	0.882617	51	21.472	0.861454	0.000471494	0.0051352	268	28.8057	5.36377	64.93	8	15	15	157	546.671
EMS46255.1	Triosephosphate isomerase, chloroplastic	Triticum urartu	1.00306	4	6.72111	1.00218	4	5.78577	1.04921	5	15.5622	1.01815	0.307491	0.425579	241	25.7681	5.03369	64.32	1	1	12	149	726.394
XP_020173959.1	Sucrose synthase 1	Aegilops tauschii	1.03718	41	13.9385	1.05624	41	10.0372	1.05853	41	8.43357	1.05065	0.00170309	0.0112663	809	92.4531	6.0874	64.28	4	4	48	1527	6626.35
EMS59468.1	Cationic peroxidase 1	Triticum urartu				1.33707	1					1.33707	#DIV/0!		132	14.1743	6.26514	63.64	19	1	6	59	275.962
EMS46242.1	Subtilisin-chymotrypsin inhibitor-2a	Triticum urartu	0.749487	7	32.3874	0.664909	6	17.2799	0.660929	6	17.056	0.691775	0.00043651	0.00493599	71	7.84213	6.68311	63.38	1	2	4	43	141.506
EMS50782.1	Annexin d1	Triticum urartu	1.01732	8	8.93271	1.06259	6	11.2318	0.941449	9	15.4649	1.00712	0.850192	0.893714	314	35.3054	7.28369	62.74	1	5	18	69	213.089
XP_020148863.1	Probable nad(p)h dehydrogenase (quinone) fqr1-like 1	Aegilops tauschii	0.953723	15	16.7532	0.968012	15	10.7398	0.972454	14	12.8227	0.96473	0.00335746	0.0179368	253	26.4583	6.69775	62.45	1	8	11	65	299.338
ABW77317.1	Nadp-dependent malic enzyme	Triticum aestivum	0.877869	1		0.91055	2	12.5633	0.870185	1		0.886202	0.000776745	0.00680544	570	63.0853	5.8208	62.11	2	2	29	209	816.609
EMS68426.1	Heat shock cognate 70 kda protein 4	Triticum urartu	1.00659	37	19.9114	0.991637	33	18.0439	0.992541	35	23.5936	0.996923	0.559521	0.659822	591	64.9241	5.35107	61.93	8	8	34	686	435.884
BAJ96683.1	Predicted protein	Hordeum vulgare	0.925186	12	7.40335	0.808304	10	16.1732	0.811684	9	18.8249	0.848391	0.0168583	0.0533727	480	53.6397	5.56689	61.88	1	2	23	260	1085.33
gi|585032	Cysteine synthase	Triticum aestivum	0.832821	1					0.859149	3	11.4806	0.845985	0.000562023	0.00565273	263	27.5663	5.19873	61.6	2	1	12	280	1979.39
CAC21230.1	Protein disulfide isomerase	Triticum turgidum subsp. durum	1.06615	8	12.9837	1.04662	10	12.7121	1.02146	10	15.9339	1.04474	0.0258428	0.0714179	527	57.9785	6.69775	61.29	1	4	33	449	1121.55
EMS45857.1	Phosphoglucomutase, cytoplasmic	Triticum urartu	1.09931	7	8.84	1.00555	9	16.3759	1.1282	6	14.8447	1.07769	0.10383	0.191412	505	54.4223	5.18604	60.99	1	2	22	277	1190.19
EMS68298.1	Rubisco large subunit-binding protein subunit beta, chloroplastic	Triticum urartu	0.992593	7	5.40121	1.03017	8	3.87815	1.01222	7	15.7605	1.01166	0.342992	0.460489	599	63.9949	5.65576	60.93	5	3	36	380	1889.09
XP_020149406.1	Remorin-like	Aegilops tauschii	0.875639	2	18.502				0.991628	1		0.933633	0.222277	0.337496	177	19.2261	5.80811	60.45	2	1	10	81	228.714
XP_020177483.1	Acyl-coa-binding protein-like	Aegilops tauschii	1.05244	3	32.2322	0.995007	4	7.50671	1.03213	3	14.8067	1.02653	0.189808	0.299181	93	10.2651	5.0083	60.22	1	3	4	23	120.371
XP_020192603.1	Glucose-6-phosphate isomerase 1, chloroplastic	Aegilops tauschii	0.948729	3	14.1216	0.961243	2	1.66009	0.905274	1		0.938415	0.0221358	0.0641406	480	52.4699	5.38916	59.79	1	1	23	209	980.769
EMS65034.1	Hypothetical protein triur3_04158	Triticum urartu	0.778332	2	6.51002	0.792748	3	15.3538	0.926948	2	30.336	0.832676	0.0240988	0.0678668	560	61.7375	8.71924	59.29	4	2	23	98	444.596
EMS45650.1	Elongation factor 1-beta	Triticum urartu	1.11641	5	8.69235	1.05668	5	6.55671	1.06182	5	5.55504	1.0783	0.0148902	0.0488682	190	20.4655	5.30029	58.95	8	1	10	149	455.823
BAE92726.1	Multidomain cystatin	Triticum aestivum	0.923257	11	6.16315	0.96042	6	3.20504	0.938146	6	9.19525	0.940608	0.0053281	0.0245408	243	26.5889	6.87354	58.44	3	2	11	93	307.263
XP_020181536.1	2-methylene-furan-3-one reductase	Aegilops tauschii	1.02109	5	3.33578	1.01476	4	8.79349	1.10582	5	6.23517	1.04722	0.182948	0.291004	383	39.897	7.86963	58.22	1	2	17	114	755.002
EMS65249.1	40s ribosomal protein s17-4	Triticum urartu	1.09093	7	12.9644	1.00653	6	13.8271	0.990771	6	8.22261	1.02941	0.397782	0.513531	143	16.4377	10.2134	57.34	2	1	10	171	786.215
EMS66642.1	Hypothetical protein triur3_14708	Triticum urartu	0.979331	8	8.33736	1.04518	7	17.1543	1.01612	8	17.2859	1.01355	0.516399	0.621486	382	42.6158	7.69385	57.33	2	4	16	120	427.598
CDM82913.1	Unnamed protein product	Triticum aestivum	0.955536	3	0.136193	0.983014	2	12.0646	0.941944	3	9.84155	0.960165	0.029996	0.0787378	236	25.4992	5.18604	57.2	1	1	9	71	350.269
CAV24951.1	Unnamed protein product	Triticum aestivum	1.02037	4	2.35345	1.04536	4	14.0891	1.04914	11	9.29927	1.03829	0.0132493	0.0450841	489	53.0399	5.19873	57.06	1	9	18	44	363.878
BAJ87776.1	Predicted protein	Hordeum vulgare	0.98634	24	11.3385	0.982972	25	16.5728	1.00528	21	10.6161	0.991531	0.28959	0.407576	384	41.165	8.29443	56.77	3	5	18	229	56.0712
EMS57229.1	Putative o-methyltransferase 2	Triticum urartu	1.04529	27	18.6335	1.02688	26	14.7731	1.11519	23	17.784	1.06245	0.0809771	0.160113	364	39.1657	4.94482	56.59	3	4	14	185	1009.62
ADZ31265.1	Lipoxygenase 3	Triticum aestivum	1.02886	19	11.3938	1.03536	15	17.2921	1.14323	16	19.7992	1.06915	0.135702	0.232351	882	99.8626	6.60986	56.58	5	8	44	352	797.913
ACJ05647.1	Ferritin 1b, partial	Triticum aestivum	1.25185	1		1.3191	2	12.7966	1.1882	1		1.25305	0.00258847	0.00710375	142	16.2872	6.02393	56.34	4	1	7	30	119.442
CAA59484.1	Pox1	Triticum aestivum	0.976367	8	16.3176	0.879348	5	22.1985	0.963035	7	7.17762	0.939584	0.117474	0.209955	316	33.1552	6.52197	56.33	1	3	11	154	1031.42
EMS57340.1	Chaperonin cpn60-2, mitochondrial	Triticum urartu	0.932791	12	16.1118	0.881688	15	10.6286	0.875626	21	16.4873	0.896702	0.00468821	0.0226335	531	56.2684	5.17334	56.31	1	9	27	256	577.847
CDM81679.1	Unnamed protein product	Triticum aestivum	0.863157	9	9.52133	0.899027	10	17.458	0.904394	6	8.80437	0.888859	0.00101081	0.00799188	509	54.0151	6.55127	56.19	1	4	22	201	872.543
BAJ97194.1	Predicted protein	Hordeum vulgare	1.03526	2	20.4125	1.18458	5	11.0035	1.20107	2	16.2888	1.1403	0.056367	0.123648	283	29.2033	5.92236	56.18	3	1	12	173	1599.01
EMS52665.1	Heat shock 70 kda protein 4l	Triticum urartu	1.08694	2	0.878786	1.04348	4	13.0499	1.1347	2	4.94075	1.08837	0.0284452	0.0757771	387	42.625	7.98682	56.07	1	2	18	151	205.909
XP_020187467.1	Adenosine kinase 2	Aegilops tauschii	0.91764	4	23.6507	0.977736	5	6.49714	0.989078	3	5.18275	0.961485	0.157273	0.25959	214	23.1645	5.12256	56.07	2	2	8	73	309.824
XP_020201388.1	Heat shock 70 kda protein 6, chloroplastic-like	Aegilops tauschii	1.03464	19	13.2906	0.939385	15	18.344	0.925384	11	4.06325	0.96647	0.383962	0.499726	684	73.1678	5.18604	55.99	5	6	37	364	695.987
BAJ88136.1	Predicted protein	Hordeum vulgare	1.05891	1		0.866761	2	40.3078				0.962836	0.639631	0.727457	143	16.2487	10.3159	55.94	2	2	10	60	142.43
XP_020152244.1	Acetylornithine deacetylase	Aegilops tauschii	1.11535	6	2.51111	1.06462	6	7.00819	1.16704	8	17.5648	1.11567	0.0173621	0.0544719	446	48.8059	5.37646	55.83	1	3	18	83	348.767
XP_020149867.1	Flavonoid o-methyltransferase-like protein os11g0303600	Aegilops tauschii	1.0885	1		1.06796	1		1.28921	1		1.14856	0.103081	0.190864	235	25.9922	5.97314	55.74	14	1	10	61	197.608
EMS60520.1	Elongation factor 1-gamma 2	Triticum urartu	0.931211	36	14.8966	0.957774	37	15.6173	0.975663	40	15.0723	0.954883	0.0250362	0.0700397	413	46.7748	6.56592	55.69	2	7	21	383	1807.88
EMS68427.1	Chitinase 2	Triticum urartu	0.980386	21	11.9937	0.923214	28	13.7446	0.957345	26	15.193	0.953648	0.0492605	0.111791	206	22.7683	5.07178	55.34	1	8	8	89	584.529
AIA66863.1	Thylakoid-bound ascorbate peroxidase	Triticum monococcum	0.93101	12	17.2951	0.97068	12	8.32511	0.972843	13	18.1687	0.958178	0.0370916	0.0915908	431	46.8287	6.82959	55.22	1	6	22	197	600.316
BAJ91401.1	Predicted protein	Hordeum vulgare	1.07342	17	4.8738	1.07738	13	9.85589	1.06595	8	8.312	1.07225	2.74179e-05	0.000905864	288	32.06	6.25244	55.21	1	5	15	185	1182.88
EMS48035.1	Hypothetical protein triur3_30538	Triticum urartu	1.03589	13	6.59967	0.988397	16	11.953	0.986978	13	10.58	1.00376	0.826729	0.875744	1785	200.608	4.67822	55.13	1	15	87	410	1660.04
AEP25125.1	Glutaredoxin	Secale cereale x Triticum turgidum subsp. durum	0.989088	15	4.80117	1.03299	15	12.508	0.953959	13	9.61298	0.992013	0.744451	0.811404	129	13.2857	7.85498	54.26	1	4	5	44	445.787
CAD30025.1	Ferredoxin-nadp(h) oxidoreductase (plasmid)	Triticum aestivum	1.18573	5	10.7035	1.1553	6	18.1289	1.0355	12	13.0018	1.12551	0.052059	0.116797	373	41.3109	7.92822	54.16	3	2	19	386	2048.4
AAL71854.1	Dehydroascorbate reductase	Triticum aestivum	0.919236	14	11.5555	0.919629	10	7.61387	0.932342	12	14.4355	0.923736	5.96331e-05	0.00137226	311	33.6826	8.76318	54.02	1	2	15	318	1903.91
XP_020160538.1	Annexin d7-like	Aegilops tauschii	1.01272	10	7.37791	1.07867	9	23.2995	1.03324	5	18.8445	1.04154	0.100006	0.186573	315	35.3663	6.56592	53.97	1	4	16	115	616.773
CDM81985.1	Unnamed protein product	Triticum aestivum	1.01427	7	10.5825	1.02894	9	5.62483	0.942301	7	13.222	0.995173	0.865681	0.903731	812	91.977	5.43994	53.94	2	2	33	319	1557.97
AEB00841.1	Hexokinase 5	Hordeum vulgare	1.06957	1		0.91218	4	17.619	0.670384	1		0.884046	0.374409	0.490097	433	47.0104	6.04932	53.81	3	2	17	81	470.584
EMS61081.1	Peroxidase 12	Triticum urartu	1.19554	23	28.3563	1.16047	28	26.4279	1.2314	29	26.4503	1.19581	0.000668249	0.00628303	342	35.451	5.92236	53.51	1	5	13	382	730.637
BAJ97991.1	Predicted protein	Hordeum vulgare	0.873607	4	12.3466	0.934874	1		0.794591	3	11.7033	0.867691	0.0311238	0.0810865	348	37.1416	5.08447	53.45	5	3	16	81	372.255
BAJ86066.1	Predicted protein	Hordeum vulgare	1.00212	1		0.901403	1		0.912978	2	30.2836	0.938833	0.126919	0.22096	219	23.0402	9.64209	53.42	2	2	8	39	165.079
EMS54120.1	Hypothetical protein triur3_26766	Triticum urartu	0.970088	12	14.2553	1.07038	15	19.3297	0.991796	13	13.4494	1.01075	0.741905	0.809526	264	28.6797	9.46631	53.41	1	3	20	404	1685.15
EMS52006.1	Phosphoglycerate kinase, cytosolic	Triticum urartu	1.00331	2	5.50391	1.02667	3	1.48627	0.988527	1		1.00617	0.608093	0.700207	251	26.9727	6.56592	53.39	3	1	11	265	1983.47
EMS63241.1	Late embryogenesis abundant protein lea14-a	Triticum urartu	1.15906	2	12.0875	1.14992	1		1.01894	1		1.10931	0.0731426	0.148444	360	40.0348	5.61768	53.33	1	1	17	162	563.032
AGO81700.1	Chaperonin family theta subunit	Triticum aestivum	0.904471	3	0.827074	0.945247	1		1.03907	2	4.05782	0.96293	0.404903	0.51921	544	58.4412	5.5542	53.31	3	1	23	124	659.745
XP_020155120.1	60s ribosomal protein l13-1-like	Aegilops tauschii	1.03368	4	23.3471	1.05199	2	8.4765	1.04004	3	4.86324	1.0419	0.00145267	0.0102032	208	23.983	10.6821	52.88	2	1	12	74	226.489
BAF03163.1	Deoxymugineic acid synthase1	Triticum aestivum	0.70727	1		0.82256	1		0.832972	1		0.787601	0.00619805	0.00697172	314	35.1758	6.93213	52.87	1	1	11	41	284.329
EMS54587.1	Outer membrane lipoprotein blc	Triticum urartu	0.66569	1		0.832479	1		0.850023	1		0.782731	0.0208557	0.00481333	182	20.8104	6.354	52.75	1	2	9	31	96.4452
CAV23876.1	Unnamed protein product	Triticum aestivum	0.937492	5	6.43228	0.950067	3	8.68287	0.95213	4	2.45852	0.946563	0.000307125	0.00392297	494	53.1404	7.60596	52.63	2	1	20	177	355.112
EMS48945.1	High mobility group b protein 4	Triticum urartu	0.758628	2	10.7905	0.795589	5	9.50592	0.761007	4	3.47474	0.771742	4.41669e-05	0.00115067	139	15.3795	6.90283	52.52	1	1	8	78	123.581
BAJ97390.1	Predicted protein	Hordeum vulgare	0.983222	4	5.54798	1.0482	4	5.0576	1.09231	3	6.23949	1.04125	0.262881	0.380769	273	29.5639	5.78271	52.38	1	3	10	47	45.42
BAJ93200.1	Predicted protein	Hordeum vulgare	0.954601	11	12.0469	0.88374	12	12.3389	0.955455	12	14.6902	0.931265	0.0444559	0.104165	415	45.26	6.56592	52.29	2	5	16	129	465.353
ABJ15726.1	5,10-methylene-tetrahydrofolate dehydrogenase/5,10-methenyl-tetrahydrofolate cyclohydrolase	Triticum monococcum	1.07592	1		0.945638	1		1.09333	1		1.0383	0.457346	0.566439	241	25.4436	7.94287	52.28	1	1	8	37	163.072
EMS45411.1	Glyceraldehyde-3-phosphate dehydrogenase, cytosolic	Triticum urartu	0.975369	3	10.4945	0.947348	4	10.0232	1.01963	2	1.18372	0.980783	0.412777	0.526453	398	42.1443	7.76709	52.26	4	3	14	149	653.256
EMS57178.1	T-complex protein 1 subunit eta	Triticum urartu	1.00263	37	22.6434	1.00227	34	20.5033	1.01622	37	20.0188	1.00704	0.1999	0.312175	557	59.9949	6.56592	52.24	3	23	23	108	389.921
EMS50462.1	Hypothetical protein triur3_14212	Triticum urartu	0.940401	1		0.900418	2	14.9358	0.98701	4	12.2165	0.94261	0.0835215	0.163775	92	9.97723	10.1987	52.17	3	3	3	7	59.9342
XP_020151531.1	Nad(p)h dehydrogenase (quinone) fqr1-like	Aegilops tauschii	1.28748	1		1.1069	2	20.3756	1.05714	2	15.7757	1.15051	0.0978921	0.183555	204	21.3687	6.63916	51.96	5	1	9	88	448.356
EMS45721.1	2-hydroxyacyl-coa lyase	Triticum urartu	0.986079	1		1.0458	1		1.20017	1		1.07735	0.291968	0.409656	166	18.3047	6.56592	51.81	2	1	7	22	725.434
BAJ90152.1	Predicted protein	Hordeum vulgare	0.824562	2	16.2275	0.95756	1		0.970377	1		0.917499	0.151475	0.252416	321	33.9775	5.33838	51.71	3	1	12	61	301.965
EMS66756.1	Anthocyanidin 5,3-o-glucosyltransferase	Triticum urartu							0.970536	1		0.970536	#DIV/0!		41	4.34345	8.63135	51.22	1	1	1	1	0
EMS48115.1	Calreticulin-3	Triticum urartu	0.957165	27	20.7333	0.864021	27	23.1153	0.897693	27	28.3041	0.906293	0.0262623	0.0722397	385	44.9686	6.75635	51.17	3	21	21	81	230.731
EMS48579.1	Spermidine synthase 1	Triticum urartu	1.06843	1								1.06843	#DIV/0!		112	12.5034	5.47803	50.89	1	1	4	14	160.77
BAJ92131.1	Predicted protein	Hordeum vulgare	1.04081	18	22.9593	1.07536	15	13.7986	1.02875	14	12.5842	1.04831	0.0258481	0.0713992	394	42.9115	6.58057	50.25	3	13	13	47	268.56
AAB68036.1	Manganese superoxide dismutase	Triticum aestivum	0.804798	3	14.8928	0.826919	2	10.5001	0.751673	4	7.49044	0.794463	0.00077367	0.00678856	231	25.2832	8.25049	50.22	2	2	10	118	536.207
XP_020180686.1	Calnexin homolog	Aegilops tauschii	0.834099	2	1.7179	0.899776	1		0.856033	4	8.54984	0.863303	0.00209954	0.0130702	373	41.9862	4.64014	49.87	3	2	16	157	844.463
BAK05044.1	Predicted protein	Hordeum vulgare	0.879063	2	8.47736	0.931679	2	18.6472				0.905371	0.0169583	0.053603	143	15.143	5.63037	49.65	1	1	5	26	114.23
EMS59167.1	Peptidyl-prolyl cis-trans isomerase cyp38, chloroplastic	Triticum urartu	1.09597	6	7.84861	1.08088	3	0.967691	1.01297	4	6.91224	1.06327	0.0683099	0.141451	413	45.5614	4.71631	49.64	1	4	16	135	841.973
ABK63938.1	Ribosomal protein l3-b3	Triticum aestivum	0.966357	11	13.4928	1.00517	8	20.1699	0.986264	8	17.7074	0.985932	0.277697	0.395259	389	44.5617	10.0669	49.61	2	3	23	312	954.516
EMS50921.1	Endoplasmin	Triticum urartu				1.11449	1					1.11449	#DIV/0!		695	79.433	4.88135	49.35	1	1	25	121	628.872
EMS53366.1	Peroxidase 2	Triticum urartu	1.06915	4	25.476	1.01958	4	25.6561	1.07836	6	22.8957	1.0557	0.0379879	0.0932201	339	36.7139	7.13721	49.26	2	3	12	105	475.665
BAJ95421.1	Predicted protein	Hordeum vulgare	1.04781	3	2.39392	1.01804	1		1.12335	2	19.2619	1.06307	0.114516	0.206164	265	28.7462	5.75732	49.06	2	1	9	64	271.472
BAJ90160.1	Predicted protein	Hordeum vulgare	1.14892	1		1.23281	1		1.15247	1		1.17806	0.0028886	0.0160105	130	13.8393	8.45557	48.46	1	1	5	28	136.039
XP_020146401.1	Probable mitochondrial-processing peptidase subunit beta, mitochondrial	Aegilops tauschii	0.846129	3	4.23336	0.854685	4	8.83799	0.860058	5	10.2517	0.853624	3.51833e-06	0.000247707	388	43.3211	5.33838	48.45	1	1	16	193	1228.79
CBG02742.1	Unnamed protein product	Triticum aestivum	1.05339	17	10.4628	1.05774	14	16.5185	1.0372	13	13.0548	1.04944	0.00137992	0.00990397	256	27.2811	5.47803	48.44	2	6	9	130	572.454
BAE20413.1	Aspartic proteinase	Triticum aestivum							0.964455	1		0.964455	#DIV/0!		510	54.5804	5.51611	48.43	7	1	17	252	1459.93
CDM81967.1	Unnamed protein product	Triticum aestivum	0.953716	22	13.6977	0.981306	16	9.76673	0.973262	19	18.0725	0.969428	0.0202626	0.060339	269	29.7233	6.81494	48.33	3	11	11	57	208.231
CAY37266.1	Unnamed protein product	Triticum aestivum	0.938596	7	7.37002	1.04749	5	12.6798	0.946382	6	12.1065	0.977488	0.555882	0.657234	390	41.941	5.74463	47.95	3	1	18	563	2789.5
BAJ98176.1	Predicted protein	Hordeum vulgare	0.962245	8	16.6005	0.904289	7	7.65707	0.911361	6	12.2871	0.925965	0.0154031	0.0501342	240	25.3859	5.45264	47.08	5	3	9	50	29.4401
EMS64911.1	Cytochrome b5	Triticum urartu	1.17938	2	12.7965	0.902769	1					1.04107	0.716969	0.788133	134	14.8395	5.14795	47.01	2	1	4	26	237.3
EMS56343.1	Mitochondrial import receptor subunit tom7-1	Triticum urartu	1.06164	1		1.15793	1		1.14677	2	11.5226	1.12212	0.0159158	0.0511278	49	5.47599	9.42236	46.94	1	1	2	5	0
EMS63012.1	Cell division cycle protein 48-like protein	Triticum urartu	0.891014	1					0.968806	1		0.92991	0.0943714	0.1794	318	35.3374	5.85889	46.86	7	1	15	85	297.465
CDM84289.1	Unnamed protein product	Triticum aestivum	0.935086	66	13.6077	0.952503	59	15.3702	0.947214	61	14.2381	0.944934	0.000435192	0.00493051	684	73.2538	5.87158	46.78	6	16	30	323	1627.91
CAB90214.1	Putative elongation factor 1 beta	Hordeum vulgare	0.809042	5	10.1346	0.814598	5	4.98943	0.809152	4	12.3742	0.810931	5.31004e-08	2.09357e-05	226	24.5052	4.62744	46.46	7	1	9	120	250.359
EMS68056.1	Malate dehydrogenase, chloroplastic	Triticum urartu	1.02792	1								1.02792	#DIV/0!		254	27.1104	5.31299	46.46	1	1	8	76	450.458
CBF67585.1	Unnamed protein product	Triticum aestivum							1.04182	1		1.04182	#DIV/0!		560	61.6835	8.27979	46.43	1	1	23	152	623.706
XP_020165608.1	Coatomer subunit delta-1	Aegilops tauschii	1.09816	3	12.8985	1.02111	3	4.64884	1.04918	3	2.87024	1.05615	0.0671782	0.139941	440	48.3349	5.84619	46.36	2	2	17	116	663.402
CDM86065.1	Unnamed protein product	Triticum aestivum	1.03353	4	6.46779	0.977824	2	19.4511	1.07322	4	4.66014	1.02819	0.365858	0.482212	471	51.588	6.44287	46.28	1	2	17	68	736.754
XP_020179986.1	Betaine aldehyde dehydrogenase 2	Aegilops tauschii	1.1317	4	2.32235	1.10092	5	0.968623	1.12962	3	14.0575	1.12075	0.000262759	0.00358881	502	54.2547	5.61768	46.22	3	4	15	74	435.582
EMS66161.1	Heterogeneous nuclear ribonucleoprotein 27c	Triticum urartu	0.955974	12	10.1556	0.98114	10	22.8162	1.01176	10	10.4213	0.982957	0.350231	0.467027	234	25.6152	4.70361	46.15	3	8	9	37	355.232
EMS57717.1	Hydroxyacylglutathione hydrolase 3, mitochondrial	Triticum urartu	1.17776	2	1.86531	0.987432	1		1.16234	1		1.10918	0.148165	0.248299	98	10.3482	8.49951	45.92	1	1	3	13	117.076
XP_020147615.1	Endoplasmin homolog isoform x1	Aegilops tauschii	0.94039	22	25.6999	0.960649	21	19.1957	1.01167	17	17.0515	0.970904	0.241982	0.359477	553	63.9534	5.0083	45.75	6	7	28	317	516.872
EMS51678.1	60s ribosomal protein l6	Triticum urartu	1.03353	3	10.9414	1.15629	3	8.34503	1.11578	4	13.6021	1.10187	0.0477902	0.109293	219	24.6035	10.1841	45.66	3	2	11	166	562
BAJ86785.1	Predicted protein	Hordeum vulgare	1.21345	1		1.09577	2	4.53135	0.963791	2	14.41	1.091	0.275517	0.393292	325	35.9973	8.04541	45.54	1	1	12	60	245.265
EMS68330.1	Thioredoxin-like protein cxxs1	Triticum urartu	1.17503	2	3.99031	1.07209	1		1.00972	2	11.3085	1.08561	0.150322	0.250847	139	15.2477	5.04639	45.32	2	2	4	10	98.9473
XP_020147187.1	Tripeptidyl-peptidase 2	Aegilops tauschii	1.10893	9	7.4589	1.27614	4	11.4539	1.08964	9	3.21031	1.15823	0.0556786	0.122456	1159	127.327	6.43018	45.3	3	5	40	296	54.9
EMS45727.1	Hypothetical protein triur3_05354	Triticum urartu	1.10633	6	8.22594	1.0383	5	9.08222	1.07062	7	3.54374	1.07175	0.021725	0.0632291	788	87.7589	5.69385	45.3	1	5	32	256	488.726
XP_020189616.1	Allene oxide synthase 4-like	Aegilops tauschii	0.86504	5	1.07009	0.944087	8	10.3101	0.891892	10	9.85124	0.90034	0.012701	0.0438748	529	57.9569	8.29443	45.18	1	5	20	101	283.544
XP_020169081.1	Bifunctional aspartate aminotransferase and glutamate/aspartate-prephenate aminotransferase isoform x1	Aegilops tauschii	1.06629	29	16.9857	1.03356	30	17.5864	1.03849	29	18.6716	1.04611	0.0106186	0.0388843	461	49.0002	7.95752	45.12	4	14	14	88	585.287
EMS46103.1	Hypothetical protein triur3_17286	Triticum urartu	1.44155	1		1.58775	1		1.25503	1		1.42811	0.0112773	0.00504206	192	21.1489	5.05908	44.79	4	1	6	29	163.691
XP_020181080.1	Aminopeptidase m1-b	Aegilops tauschii	1.06876	2	10.955	1.18515	1		1.02378	1		1.09256	0.126515	0.220515	473	53.2205	6.30322	44.61	1	3	18	79	297.188
XP_020147399.1	Succinate dehydrogenase subunit 6, mitochondrial	Aegilops tauschii	1.03843	28	10.2113	1.03582	29	14.0537	1.00806	22	14.0971	1.02744	0.0476452	0.109046	153	17.0796	7.12256	44.44	2	6	6	79	313.797
XP_020148874.1	Hmg1/2-like protein isoform x1	Aegilops tauschii	0.78799	7	45.6858	0.998907	7	59.6629	0.905844	9	52.1219	0.89758	0.168595	0.272946	102	11.0473	4.61475	44.12	3	2	7	158	415.881
CBM36507.1	Unnamed protein product	Triticum aestivum				1.07067	2	2.20339	1.09743	1		1.08405	0.00350557	0.0184612	561	59.8171	7.50342	44.03	5	1	21	123	419.58
XP_020165284.1	Arginine--trna ligase, cytoplasmic-like isoform x2	Aegilops tauschii	1.66461	2	9.69437	1.62217	2	20.476	1.37844	1		1.55508	0.00940285	0.00485761	663	73.6627	7.37158	43.74	9	12	24	85	142.58
CAH04987.1	Type 1 non-specific lipid transfer protein precursor	Triticum aestivum	0.859527	2	5.86906	0.875627	2	7.07043	1.24826	3	42.0082	0.99447	0.96735	0.976931	103	10.5371	8.85107	43.69	3	3	5	12	228.82
EMS61478.1	Caffeoyl-coa o-methyltransferase 2	Triticum urartu							0.995027	1		0.995027	#DIV/0!		37	4.1142	9.99365	43.24	1	1	1	1	233.131
EMS68053.1	Eukaryotic initiation factor iso-4f subunit p82-34	Triticum urartu	1.02265	7	12.4619	0.875224	3	1.27305	1.0131	8	14.6799	0.970324	0.567013	0.665604	743	82.1766	6.81494	43.2	2	6	29	112	252.107
EMS63040.1	Peroxidase 12	Triticum urartu	1.04155	14	26.7111	1.07983	16	16.2907	1.19805	13	18.7878	1.10648	0.0866129	0.168275	341	36.4865	5.96045	43.11	1	4	11	171	911.039
XP_020197591.1	Aldehyde dehydrogenase family 2 member c4-like	Aegilops tauschii	0.986575	9	12.6413	1.00921	6	9.17602	0.993159	7	10.7835	0.996314	0.612569	0.703854	490	53.3452	5.8208	42.86	2	4	17	94	262.01
EMS57947.1	T-complex protein 1 subunit alpha	Triticum urartu	0.835217	1					1.0625	1		0.948861	0.588617	0.683771	545	59.2791	6.21436	42.75	6	2	20	119	967.004
EMS65963.1	Extended synaptotagmin-3	Triticum urartu	1.01939	2	8.87666	1.0975	2	12.0348	1.42033	1		1.17907	0.218272	0.333125	539	61.2231	6.58057	42.67	1	4	17	68	251.098
BAJ96870.1	Predicted protein	Hordeum vulgare	1.02824	3	4.53882				0.731633	1		0.879937	0.356887	0.473554	68	7.47789	5.10986	42.65	1	1	2	18	81.3704
BAK01843.1	Predicted protein	Hordeum vulgare	0.894609	3	0.570881	0.923	2	1.23423	0.984437	1		0.934015	0.0675501	0.140518	195	20.199	4.86865	42.56	1	2	9	29	190.333
BAK02783.1	Predicted protein	Hordeum vulgare	1.17163	1		1.18838	1		1.05617	1		1.13873	0.028892	0.076622	533	59.2342	5.94775	42.4	6	1	16	73	262.296
BAJ90169.1	Predicted protein	Hordeum vulgare	1.19808	1		0.977322	3	12.3532	1.09251	3	0.966811	1.08931	0.23385	0.35039	451	49.9498	9.36377	42.13	2	3	17	64	237.05
CAD42633.1	Putative immunophilin	Hordeum vulgare	0.982745	2	14.3126	1.0822	1		0.965034	2	0.0122882	1.00999	0.79763	0.852862	133	14.0501	5.32568	42.11	1	1	4	17	117.814
AHL29285.1	Nucleoredoxin	Triticum aestivum	0.996024	14	11.5798	1.0005	19	15.2608	1.07232	13	15.2006	1.02295	0.405787	0.520118	584	65.0816	5.0083	41.95	2	7	19	185	669.83
XP_020185269.1	Stress-response a/b barrel domain-containing protein hs1-like	Aegilops tauschii	0.920232	3	4.61254	0.929935	2	2.30613	0.92891	3	3.51802	0.926359	1.80994e-05	0.00069058	115	12.4032	5.66846	41.74	2	1	4	25	52.3989
BAK04892.1	Predicted protein	Hordeum vulgare	0.979779	1		1.04443	1		0.88189	2	28.8036	0.968699	0.543867	0.646389	369	40.8602	9.29053	41.46	1	1	13	75	454.381
BAK07558.1	Predicted protein	Hordeum vulgare	1.00661	3	0.379072	1.08735	6	7.48806	1.59649	1		1.23015	0.280615	0.398357	398	41.7295	4.60205	41.46	1	3	11	31	628.954
ABX84384.1	Protease inhibitor-like protein	Triticum aestivum	1.41719	5	17.8644	1.25929	6	9.47899	1.38661	3	16.3095	1.35436	0.00184453	0.0118959	126	12.8498	8.19189	41.27	1	4	4	14	430.587
AAM92706.1	Putative cytochrome c oxidase subunit	Triticum aestivum	1.07256	4	13.1047	1.08512	6	15.5817	1.02556	4	15.3516	1.06108	0.0280458	0.0749494	185	20.5349	4.53857	41.08	1	2	7	36	712.54
BAK07780.1	Predicted protein	Hordeum vulgare				0.636622	1		0.869694	1		0.753158	0.0655493	0.137957	556	60.5326	5.94775	40.83	2	1	16	80	334.395
EMS53890.1	Germin-like protein 1-1	Triticum urartu	0.867269	1		0.888443	1		0.909519	2	18.2495	0.88841	0.000792159	0.00688945	216	22.8179	8.30908	40.74	2	2	6	61	86.0167
gi|6685803	Adenylosuccinate synthetase	Triticum aestivum	0.977682	1					1.18601	1		1.08185	0.3692	0.485104	392	42.6288	5.99854	40.56	2	1	13	83	453.441
BAJ92530.1	Predicted protein, partial	Hordeum vulgare	0.927161	11	9.499	0.920972	12	10.4628	0.93263	16	12.6251	0.926921	2.66733e-05	0.000891219	301	33.4408	6.3667	40.2	3	8	8	39	160.696
CAA59487.1	Peroxidase	Triticum aestivum	1.15302	6	19.6008	1.21839	7	17.7639	1.20535	5	7.80129	1.19225	0.000651588	0.00619532	265	27.8718	7.97217	40	14	3	8	86	137.393
XP_020165233.1	Adenosylhomocysteinase-like	Aegilops tauschii				0.971899	2	50.2176	1.1898	1		1.08085	0.392826	0.509021	154	17.356	9.12939	39.61	2	1	6	82	247.45
XP_020164479.1	Plant ubx domain-containing protein 4-like	Aegilops tauschii	1.01812	2	2.46747	1.0629	3	2.59321	0.9206	2	20.706	1.00054	0.990376	0.993231	311	32.9862	6.31592	39.55	1	2	8	25	222.485
XP_020200573.1	Isocitrate dehydrogenase [nadp-like	Aegilops tauschii	0.99701	10	6.52816	0.935237	6	9.45839	0.917274	9	12.0308	0.94984	0.106365	0.194811	476	53.3923	7.72314	39.5	1	4	18	140	317.222
BAJ86217.1	Predicted protein	Hordeum vulgare							0.727283	1		0.727283	#DIV/0!		170	17.8441	7.09326	39.41	2	1	4	9	61.9352
BAJ88612.1	Predicted protein	Hordeum vulgare							1.05795	1		1.05795	#DIV/0!		604	66.2133	5.5542	39.4	1	1	17	79	545.497
EMS63039.1	Peroxidase 12	Triticum urartu	1.11653	14	7.06786	1.11138	14	15.1687	1.08161	11	17.9758	1.10317	0.00069078	0.00635345	341	36.4821	6.22705	39.3	2	2	11	479	2469.52
EMS57616.1	Uricase	Triticum urartu	1.04273	1		1.05468	2	13.5338	1.02669	2	0.639331	1.04137	0.0069748	0.0294006	227	25.6602	7.62061	39.21	1	1	7	21	53.5619
EMS65218.1	Glycyl-trna synthetase 1, mitochondrial	Triticum urartu	1.05546	4	12.1773	1.06251	2	3.93852	1.0822	4	2.77252	1.06672	0.00113104	0.00860873	569	63.8265	5.64307	39.19	1	3	22	159	742.505
gi|401237	Ubiquitin-activating enzyme e1 2	Triticum aestivum							1.16948	2	4.08773	1.16948	#DIV/0!		992	110.322	5.30029	39.11	2	1	29	164	935.117
EMS66544.1	Enolase 1	Triticum urartu	0.927373	3	20.7069	0.985396	1		1.02339	1		0.97872	0.488402	0.596532	289	31.2914	5.17334	39.1	2	2	10	160	781.364
BAJ96421.1	Predicted protein	Hordeum vulgare	0.987277	5	18.1604	1.03275	11	9.92865	1.00407	7	10.7171	1.00803	0.577793	0.674777	933	104.071	5.38916	38.8	3	5	31	162	452.977
BAK04680.1	Predicted protein	Hordeum vulgare	1.04919	2	3.07351	0.972141	2	0.836515	0.961814	2	2.81797	0.994381	0.84842	0.892486	393	43.0182	8.06006	38.68	1	1	14	100	378.453
CDM81353.1	Unnamed protein product	Triticum aestivum	1.14938	2	15.805	1.1548	1		1.00227	2	15.7075	1.10215	0.110394	0.200636	725	79.2016	8.49951	38.48	5	1	22	90	331.497
XP_020152035.1	Uncharacterized protein loc109737272	Aegilops tauschii	1.21696	1		1.23888	1		1.08429	1		1.18004	0.0555837	0.122383	237	27.1675	5.93506	38.4	1	1	8	35	153.244
EMS49693.1	Wd-40 repeat-containing protein msi4	Triticum urartu	1.04394	1		1.02	2	2.83076	1.05937	1		1.0411	0.0229926	0.0656901	428	46.8599	5.80811	38.32	1	1	10	46	306.731
BAJ92045.1	Predicted protein	Hordeum vulgare	0.921958	1					0.835268	1		0.878613	0.0329522	0.0842538	115	12.1182	7.18115	38.26	1	1	3	23	140.372
CAA77236.1	Amylogenin	Triticum aestivum				0.887892	1		0.884427	1		0.88616	3.21805e-06	0.000237894	348	38.8576	6.63916	37.93	1	1	13	38	78.7635
EMS54123.1	Eukaryotic translation initiation factor 3 subunit b	Triticum urartu	1.06571	11	15.7263	0.989466	16	17.7561	0.976053	11	22.0749	1.01041	0.728184	0.797792	665	77.1078	5.79541	37.89	7	7	20	110	357.604
EMS50290.1	Formate--tetrahydrofolate ligase	Triticum urartu	0.891052	4	19.0452	0.899899	6	18.3783	0.92212	4	20.8241	0.904357	0.000491986	0.00526149	502	53.7695	6.97607	37.85	1	3	17	128	618.716
BAJ85530.1	Predicted protein, partial	Hordeum vulgare	0.865063	5	7.48613	0.941826	3	3.31655	0.958109	3	4.80604	0.921666	0.0524196	0.117295	645	70.0332	6.49365	37.83	1	4	21	90	379.937
BAJ95933.1	Predicted protein	Hordeum vulgare	1.01211	9	19.1178	1.05384	6	29.8471	1.02539	8	16.2144	1.03045	0.0687029	0.141917	426	47.2976	6.99072	37.79	4	3	14	121	480.515
CBD31412.1	Unnamed protein product	Triticum aestivum	1.00632	4	5.6554	0.944648	3	5.15074	0.994787	5	10.0046	0.981919	0.393603	0.509804	308	34.8009	8.93896	37.66	3	2	8	44	666.277
EMS54819.1	Zinc-binding alcohol dehydrogenase domain-containing protein 2	Triticum urartu	0.862538	1		0.979575	2	1.26504	0.935659	2	8.52507	0.925924	0.0957972	0.180831	351	38.8031	9.17334	37.04	1	2	11	38	90.8721
EMS60050.1	Cysteine proteinase inhibitor	Triticum urartu	1.06383	3	8.16241	1.04091	5	8.50836	1.08478	2	6.97504	1.06317	0.00756576	0.0309432	81	9.48024	9.30518	37.04	1	1	3	16	120.37
BAJ93608.1	Predicted protein	Hordeum vulgare	0.967417	3	25.1221	0.899675	2	7.67403	0.955922	4	11.633	0.941004	0.0478888	0.109434	154	17.0561	4.70361	36.36	1	3	4	10	50.67
BAJ94250.1	Predicted protein	Hordeum vulgare	0.978108	5	11.6984	0.967509	2	25.3568	1.1051	1		1.01691	0.721574	0.79187	389	40.2223	9.5835	36.25	1	3	12	49	211.327
CBI75538.1	Hydroquinone glucosyltransferase, putative, expressed	Triticum aestivum	1.0985	3	10.2615	1.21241	3	0.411905	1.10686	1		1.13926	0.0191211	0.0581997	122	13.4079	5.42725	36.07	1	2	3	13	53.8681
EMS49940.1	Peroxidase 12	Triticum urartu	1.11213	14	12.9247	1.11575	23	9.59875	1.11611	23	8.48383	1.11466	9.08015e-08	2.82632e-05	337	36.3795	7.6499	35.91	1	11	11	60	184.481
BAJ94408.1	Predicted protein, partial	Hordeum vulgare	0.863941	1		0.886819	1		0.776225	2	19.195	0.842328	0.00946186	0.0358932	505	56.5918	5.71924	35.84	3	2	13	41	245.709
BAK04391.1	Predicted protein	Hordeum vulgare	0.903062	11	5.60122	0.935305	13	12.4019	0.908119	12	9.25955	0.915495	0.00107918	0.00835378	726	78.5557	9.26123	35.81	1	4	22	173	683.239
XP_020201601.1	Eukaryotic translation initiation factor 2 subunit alpha homolog	Aegilops tauschii				1.00964	1					1.00964	#DIV/0!		180	20.8276	5.68115	35.56	1	1	6	16	30.8769
XP_020158822.1	Carbonic anhydrase, chloroplastic-like	Aegilops tauschii	1.04523	25	16.702	1.05552	18	15.5524	1.01008	19	13.6661	1.03694	0.0548961	0.121276	164	17.7909	6.17627	35.37	4	2	4	113	584.332
EMS50037.1	Glucose-1-phosphate adenylyltransferase large subunit 1, chloroplastic	Triticum urartu	0.965892	1		0.856107	1					0.910999	0.117871	0.210283	396	43.8371	6.45557	35.35	1	1	11	32	117.973
EMS55823.1	Putative ornithine aminotransferase	Triticum urartu	1.04923	1								1.04923	#DIV/0!		414	45.2884	6.68311	35.27	1	1	11	36	147.794
EMS58671.1	Programmed cell death protein 4	Triticum urartu	1.05882	6	4.3836	1.02407	4	4.46663	1.08793	5	7.85606	1.05694	0.0367619	0.0910046	622	68.7702	4.90674	35.21	2	2	16	71	330.798
XP_020188214.1	Acetyl-coa acetyltransferase, cytosolic 1-like	Aegilops tauschii	1.19259	1		0.940243	1		0.969956	2	6.17327	1.03426	0.689159	0.765387	398	40.8071	6.56592	35.18	1	1	9	69	108.037
EMS52999.1	Ferredoxin--nadp reductase, embryo isozyme, chloroplastic	Triticum urartu							1.02566	1		1.02566	#DIV/0!		259	29.5187	7.78174	35.14	1	1	7	35	28.04
gi|3122234	Eukaryotic translation initiation factor 2 subunit beta	Triticum aestivum	1.13609	1		1.47528	1		1.35873	1		1.32337	0.0313759	0.00515635	271	30.5056	6.62451	35.06	2	1	8	26	48.0535
BAF74363.1	Xylanase inhibitor	Triticum aestivum	1.09844	4	13.5324	1.04317	3	5.84998	1.20642	5	9.36867	1.11601	0.0727602	0.147972	297	32.9255	8.27979	35.02	1	2	9	50	227.584
CAA90002.1	Ribulosebiphosphate carboxylase (chloroplast)	Hordeum jubatum	1.06147	26	12.3028	1.01427	17	10.9866	1.04506	38	15.6822	1.04027	0.0436359	0.102814	126	14.073	8.35303	34.92	1	1	3	206	896.239
EMS55560.1	Nucleosome assembly protein 1-like 1-a	Triticum urartu	0.935544	2	11.3045	1.07833	1		0.961466	2	10.4416	0.99178	0.860644	0.900221	348	39.5789	4.41162	34.77	4	2	11	54	211.957
BAJ96826.1	Predicted protein	Hordeum vulgare	0.7876	3	0.849567	0.80118	1		0.816055	3	25.0817	0.801612	1.74598e-05	0.000674882	81	8.23209	8.77783	34.57	2	2	2	7	123.75
XP_020153456.1	Glutathione s-transferase zeta class-like	Aegilops tauschii	0.913745	1		0.951806	2	8.85086	0.939279	5	8.58508	0.934944	0.00436999	0.0214474	222	24.7417	6.78564	34.23	1	4	7	29	108.151
EMS52881.1	Glutaminyl-trna synthetase	Triticum urartu	0.943898	1		1.03888	2	7.15132	1.00102	3	2.05309	0.994599	0.854417	0.896244	655	75.2526	7.47412	34.2	6	4	19	56	168.281
XP_020158196.1	Probable glutathione s-transferase gstu6	Aegilops tauschii	0.833637	12	12.7099	0.804938	17	17.4746	0.783035	14	7.14407	0.807203	0.000192625	0.00295125	234	24.7467	5.30029	34.19	14	4	9	101	769.365
P62785.2	Histone H4 variant TH011	Triticum aestivum	3.87485	1		2.67051	2	87.5618	3.61618	3	63.5133	3.38718	0.0135737	0.00232344	129	14.0157	11.1069	34.11	2	1	5	442	1547.75
XP_020151335.1	Peroxidase 2-like	Aegilops tauschii	1.00923	2	38.0117	1.08586	1		1.23714	2	3.93849	1.11074	0.173495	0.279806	323	34.6686	8.00146	34.06	17	2	9	62	305.537
EMS45229.1	Aspartate aminotransferase	Triticum urartu							0.94518	1		0.94518	#DIV/0!		394	43.5711	5.40186	34.01	5	1	10	33	708.59
BAK02925.1	Predicted protein	Hordeum vulgare	1.04465	17	12.5762	1.08373	16	13.41	0.99521	17	12.0367	1.0412	0.183022	0.291044	896	99.6142	5.19873	33.93	6	16	24	86	157.379
EMS56341.1	Phosphoserine aminotransferase, chloroplastic	Triticum urartu	1.06913	2	10.6591	1.1087	2	8.49514	1.08378	1		1.0872	0.00165006	0.0110265	275	29.5019	7.75244	33.45	1	2	8	35	159.174
EMS52241.1	Peroxidase 12	Triticum urartu	0.993553	1								0.993553	#DIV/0!		348	37.5576	5.04639	33.33	1	1	9	85	32.79
XP_020153676.1	Uncharacterized protein at5g49945	Aegilops tauschii	0.995739	1		0.948911	2	9.24276				0.972325	0.210975	0.325007	243	27.5277	9.64209	33.33	2	2	7	16	169.994
BAJ97578.1	Predicted protein	Hordeum vulgare	1.0078	15	14.5134	0.987914	11	7.16844	0.973535	10	7.92422	0.989751	0.360505	0.47707	425	45.6923	5.37646	32.94	3	10	10	36	240.434
BAJ91237.1	Predicted protein	Hordeum vulgare	1.13363	1					1.05592	1		1.09477	0.046696	0.107707	189	20.8017	5.2876	32.8	1	1	6	23	83.0707
ADR00313.1	Phosphoinositide-specific phospholipase c1	Triticum aestivum							1.24043	1		1.24043	#DIV/0!		487	54.8496	6.0874	32.65	2	1	15	44	182.088
EMS51525.1	Cysteine synthase, chloroplastic/chromoplastic	Triticum urartu	0.745449	1		0.799032	2	10.4867	0.744279	2	11.1496	0.76292	0.000194427	0.0029635	347	36.848	5.26221	32.56	6	2	8	28	156.204
XP_020175062.1	Aldehyde dehydrogenase family 3 member i1, chloroplastic-like	Aegilops tauschii	0.954221	2	12.4803	0.95275	2	28.5024				0.953485	3.60376e-06	0.000250737	481	52.1386	7.50342	32.43	4	2	14	84	292.642
XP_020176836.1	Probable voltage-gated potassium channel subunit beta	Aegilops tauschii				1.12882	1		1.12701	1		1.12792	3.23469e-07	5.17026e-05	222	25.1536	8.77783	32.43	1	2	5	17	50.4233
CDM86048.1	Unnamed protein product	Triticum aestivum	0.880574	13	22.5311	0.93615	10	15.4735	0.927429	12	15.4483	0.914718	0.00780555	0.0315962	213	23.3692	6.03662	32.39	1	5	5	35	206.048
BAE47688.1	Nad1, partial (mitochondrion)	Triticum aestivum	1.28377	6	6.62328	1.27584	6	5.52298	1.12903	2	13.4203	1.22955	0.0103185	0.00488164	102	10.9909	8.52881	32.35	12	2	2	14	158.672
XP_020156614.1	Cell division control protein 48 homolog e-like	Aegilops tauschii	0.844061	2	20.8124	1.00902	3	7.06165				0.92654	0.317963	0.435285	413	45.7587	4.80518	32.2	17	1	11	124	305.821
BAK01058.1	Predicted protein	Hordeum vulgare	1.2629	2	23.9462	1.10776	1		1.11092	3	16.2246	1.16053	0.0349882	0.0878643	224	25.0428	5.22412	32.14	5	2	7	52	502.796
XP_020180826.1	Patatin-like protein 2 isoform x2	Aegilops tauschii	1.32429	1								1.32429	#DIV/0!		392	41.6896	6.20166	32.14	2	1	7	23	143.712
XP_020172280.1	Probable bifunctional methylthioribulose-1-phosphate dehydratase/enolase-phosphatase e1	Aegilops tauschii				0.866115	2	6.18501				0.866115	#DIV/0!		112	11.8763	7.34229	32.14	1	2	2	2	31.79
CAW61849.1	Unnamed protein product	Triticum aestivum	1.02748	15	18.4612	1.04332	17	12.9355	1.05492	16	6.61241	1.04191	0.00620752	0.0271734	276	29.3283	9.46631	31.52	2	6	6	55	326.293
EMS66834.1	Hypothetical protein triur3_05091	Triticum urartu	0.8884	1		1.00855	4	12.2827	0.981165	4	24.341	0.959371	0.326336	0.442548	248	26.0115	8.20654	31.45	2	2	5	19	70.3963
EMS59734.1	Hypothetical protein triur3_20130	Triticum urartu	0.968711	2	5.00525	0.922965	2	13.3501	1.01043	2	11.6365	0.967368	0.265972	0.383742	206	22.3007	7.28369	31.07	9	3	5	11	42.7865
CDM84106.1	Unnamed protein product	Triticum aestivum				1.04188	1		1.04027	1		1.04108	6.85482e-06	0.000371921	139	15.3447	6.50732	30.94	1	1	3	7	38.13
EMS59646.1	Hypothetical protein triur3_22517	Triticum urartu	0.901106	3	2.32609	1.16999	3	16.0448	0.992756	5	18.4713	1.02128	0.800736	0.85541	241	27.0159	5.71924	30.71	3	5	5	11	15.84
EMS47095.1	Carbamoyl-phosphate synthase large chain	Triticum urartu	1.05855	1		0.898585	1					0.978566	0.743008	0.810429	1034	112.963	5.43994	30.56	1	1	25	85	396.538
CAC82980.1	Fatty acid hydroperoxide lyase	Hordeum vulgare	0.93071	1					0.900086	1		0.915398	0.00507892	0.0236883	46	5.17054	7.88428	30.43	1	1	1	2	19.75
ABF48401.1	Gtp-binding protein	Triticum aestivum	0.998387	3	8.95085	1.02078	3	18.9734	1.08138	4	6.27593	1.03352	0.247761	0.365038	533	58.8701	5.71924	30.39	4	4	17	58	232.126
XP_020200378.1	Flavonol 3-sulfotransferase-like	Aegilops tauschii	1.27625	2	61.8977	1.08875	4	25.3123	0.883075	4	9.63848	1.08269	0.506776	0.613275	331	37.1218	7.32764	30.21	1	3	9	38	147.299
EMS48949.1	Metacaspase-4	Triticum urartu	0.955531	1								0.955531	#DIV/0!		306	33.0601	5.43994	30.07	1	1	6	56	167.802
EMS61794.1	Putative dna repair protein rad23	Triticum urartu	1.00927	3	27.8854	1.03906	2	2.10179				1.02417	0.117687	0.210082	370	38.2784	4.69092	30	1	2	8	26	252.034
BAA01871.1	Atp synthase epsilon subunit (chloroplast)	Aegilops columnaris	1.12652	3	6.85329	0.922097	1		1.13044	3	2.4802	1.05969	0.434625	0.546074	137	15.1251	5.05908	29.93	1	1	2	35	560.319
EMS64835.1	Putative alpha,alpha-trehalose-phosphate synthase [udp-forming 7	Triticum urartu	0.830222	1		0.880955	1					0.855588	0.00466002	0.0225342	602	67.3084	5.30029	29.9	3	1	13	49	142.217
EMS59857.1	Adenylyl cyclase-associated protein	Triticum urartu	1.1608	1		1.15472	5	11.3311	1.06361	1		1.12637	0.0158575	0.0510792	475	50.5184	7.10791	29.68	1	2	13	51	215.772
EMS60823.1	Putative 4-coumarate--coa ligase 3	Triticum urartu	0.99319	7	5.06063	0.928914	6	4.46709	0.915223	8	13.9827	0.945775	0.0870526	0.168963	420	44.3015	5.22412	29.52	2	4	10	45	59.772
AAZ91463.1	Delta-1-pyrroline-5-carboxylate dehydrogenase	Triticum turgidum	0.967444	1		0.898772	1		0.97094	1		0.945719	0.0820026	0.161601	551	61.0524	7.13721	29.4	1	1	15	81	309.298
EMS66462.1	Hypothetical protein triur3_03326	Triticum urartu	1.06326	2	1.01614	1.10605	2	1.74916	0.968643	2	5.53416	1.04598	0.320621	0.438011	548	61.0766	8.63135	29.38	6	3	12	57	231.154
BAJ91603.1	Predicted protein	Hordeum vulgare	1.06493	5	2.37337	0.910911	4	4.10906	1.06795	7	3.71744	1.0146	0.792284	0.848681	359	37.6852	6.69775	29.25	2	6	8	34	172.406
EMS49296.1	Hypothetical protein triur3_13970	Triticum urartu	1.05523	9	18.162	0.914275	8	29.1573	0.951093	7	28.5923	0.973532	0.564627	0.663726	171	18.0559	4.70361	29.24	1	1	5	132	903.047
EMS60172.1	Cortical cell-delineating protein	Triticum urartu	1.20052	1		0.950047	1		1.05696	1		1.06917	0.394421	0.510306	154	15.322	7.44482	29.22	5	1	4	22	34.5508
BAK03410.1	Predicted protein	Hordeum vulgare				0.902438	1					0.902438	#DIV/0!		336	36.5606	6.3667	29.17	2	1	6	22	100.951
XP_020152117.1	Dihydrolipoyllysine-residue acetyltransferase component 1 of pyruvate dehydrogenase complex, mitochondrial isoform x1	Aegilops tauschii	0.813154	1					0.842093	2	8.97763	0.827623	0.000532567	0.00554507	463	49.8187	6.17627	29.16	2	2	12	59	179.54
EMS47583.1	Elongation factor 2	Triticum urartu	0.979747	16	24.2727	0.926458	15	25.3195	0.945597	13	17.0407	0.950601	0.0338702	0.0859692	787	87.6741	5.92236	29.1	1	3	21	221	498.778
EMS50285.1	Valyl-trna synthetase	Triticum urartu	1.13255	3	35.6122	0.937512	3	24.6233	0.899745	3	22.0731	0.989935	0.895776	0.926643	1059	120.087	6.7124	28.99	3	5	27	82	292.114
ACD46683.1	Plastid acetyl-coa carboxylase	Triticum aestivum				1.13511	1					1.13511	#DIV/0!		2311	254.789	6.15088	28.95	1	1	54	209	829.685
EMS67471.1	Basic 7s globulin	Triticum urartu	1.06843	1		1.06325	2	0.277968	1.3238	1		1.15182	0.152259	0.253293	121	12.381	5.18604	28.93	1	2	3	25	78.7296
BAK04728.1	Predicted protein	Hordeum vulgare				0.965068	2	17.5634				0.965068	#DIV/0!		612	68.5661	5.26221	28.76	4	2	12	20	48.3324
XP_020166028.1	Micos complex subunit mic60	Aegilops tauschii	1.15987	1								1.15987	#DIV/0!		631	68.4683	5.41455	28.68	1	1	14	49	340.556
BAM74039.1	Fructan 6-exohydrolase	Triticum aestivum	1.08257	3	5.13789	0.995855	5	12.9017	1.01456	3	17.8406	1.031	0.304627	0.422902	590	64.4908	5.30029	28.64	7	4	12	39	54.41
XP_020172211.1	Nadp-dependent d-sorbitol-6-phosphate dehydrogenase-like	Aegilops tauschii	1.24515	2	12.4681	1.19675	2	19.2572	1.24014	4	9.73164	1.22735	0.000121492	0.0021839	312	34.5815	6.46826	28.53	4	2	7	38	121.546
AAK09371.1	Sucrose-6f-phosphate phosphohydrolase spp1	Triticum aestivum	1.09159	5	7.25208	1.01891	7	15.7273	1.04445	3	3.2276	1.05165	0.0722698	0.147228	422	47.2211	6.3667	28.44	4	3	10	59	223.381
XP_020184836.1	Putative lactoylglutathione lyase	Aegilops tauschii	1.01379	16	9.4974	0.976069	17	18.4598	1.00566	12	15.4847	0.998505	0.902512	0.931818	352	38.8108	5.98584	28.41	7	6	10	88	173.073
BAJ95063.1	Predicted protein	Hordeum vulgare	1.06172	14	20.5905	1.10731	17	15.5076	0.979316	11	4.60346	1.04945	0.257242	0.374804	391	43.3978	7.45947	28.39	8	9	9	42	185.282
XP_020166825.1	Eukaryotic translation initiation factor 3 subunit j-a-like	Aegilops tauschii	1.08639	1		1.07947	1					1.08293	6.61421e-05	0.00146504	230	25.7649	4.84326	28.26	1	1	5	36	164.43
EMS54841.1	Germin-like protein 1-1	Triticum urartu	0.941235	5	6.58795	0.966368	8	9.76849	1.00163	10	15.6216	0.969743	0.159138	0.26223	216	22.5407	7.89893	28.24	4	2	5	80	54.1224
EMS45518.1	Histidyl-trna synthetase	Triticum urartu							0.942292	1		0.942292	#DIV/0!		621	68.9522	6.21436	28.02	1	1	14	47	311.675
XP_020163579.1	Acyl-coenzyme a oxidase 3, peroxisomal-like	Aegilops tauschii	0.823795	1		0.903144	1					0.86347	0.0191218	0.0581721	50	5.69203	7.44482	28	1	1	1	2	0
EMS59349.1	Hypothetical protein triur3_15918	Triticum urartu							0.998569	3	7.92699	0.998569	#DIV/0!		305	34.9761	6.01123	27.87	1	1	6	20	78.2704
EMS65221.1	La protein-like protein	Triticum urartu	0.886253	2	16.2417	0.754467	3	4.70135	1.05467	2	1.7234	0.898462	0.307395	0.425646	395	43.2576	6.62451	27.85	1	3	9	33	182.944
XP_020181720.1	Binding partner of acd11 1-like	Aegilops tauschii	0.964475	1		0.894097	2	1.10249				0.929286	0.0740312	0.149733	219	23.0127	8.96826	27.85	1	1	5	17	101.046
BAJ93831.1	Predicted protein	Hordeum vulgare	0.983556	17	11.998	1.0178	18	12.0215	0.962498	12	12.0607	0.987951	0.496176	0.602915	573	61.4314	4.76709	27.75	1	10	12	56	240.449
XP_020164270.1	Uncharacterized aarf domain-containing protein kinase at4g31390, chloroplastic	Aegilops tauschii	1.0931	15	10.7053	1.00525	16	21.0537	1.03032	15	21.9416	1.04289	0.176048	0.282844	676	75.5044	5.63037	27.66	3	17	17	46	109.202
AEH95770.1	Vacuolar atpase subunit a	Triticum aestivum	0.850751	3	46.7621	0.957832	5	13.8872	0.841384	2	3.98604	0.883323	0.0354012	0.0886003	821	93.0982	6.11279	27.65	6	3	20	181	738.793
EMS62136.1	Putative glycerophosphoryl diester phosphodiesterase 1	Triticum urartu	1.01252	2	5.35886	0.955679	1		1.03629	3	2.62311	1.0015	0.95308	0.968307	772	83.5541	6.01123	27.59	1	1	16	150	599.508
XP_020175555.1	Pti1-like tyrosine-protein kinase at3g15890	Aegilops tauschii	1.31094	2	2.67325	1.03815	4	14.3562	1.27124	1		1.20678	0.0719651	0.0048686	160	17.5238	4.75439	27.5	1	2	3	8	45.28
CDM82104.1	Unnamed protein product	Triticum aestivum	0.975113	1		0.945166	1		1.07185	2	4.6455	0.997376	0.94856	0.965539	193	20.8204	5.57959	27.46	1	3	4	9	73.7776
AAS88729.1	Vacuolar invertase1	Triticum monococcum	1.02302	6	14.0264	1.05476	6	13.3966	1.01639	6	9.26042	1.03139	0.0568967	0.124533	562	61.5592	4.89404	27.4	5	6	14	61	156.105
ABI96814.1	Plasma membrane intrinsic protein	Triticum aestivum	0.757978	26	17.0596	0.819976	27	19.2984	0.776388	22	15.0399	0.784781	0.000304386	0.00391334	290	30.4298	7.84033	27.24	4	5	7	134	582.128
BAJ84795.1	Predicted protein	Hordeum vulgare	1.11856	2	0.154842	0.99575	1		1.05911	1		1.05781	0.178364	0.285711	446	48.1311	8.14795	26.91	1	2	9	26	89.04
BAJ98745.1	Predicted protein	Hordeum vulgare				0.924685	1					0.924685	#DIV/0!		267	28.6326	6.80029	26.59	1	1	5	9	48.2945
XP_020150938.1	Uncharacterized protein loc109736133	Aegilops tauschii	0.839529	2	4.72127	0.893913	3	0.22082	0.994898	1		0.909447	0.117536	0.210002	340	36.4476	4.93213	26.47	3	3	7	15	99.3606
CBD35622.1	Unnamed protein product	Triticum aestivum	0.897597	4	3.72327	0.873384	3	1.54025	0.970071	3	3.28635	0.913684	0.0410798	0.0987184	163	18.1679	10.9897	26.38	3	4	4	10	47.6433
XP_020154364.1	Cinnamoyl-coa reductase 1-like	Aegilops tauschii							1.09898	1		1.09898	#DIV/0!		202	22.5143	5.12256	26.24	2	1	5	25	131.076
EMS66577.1	Putative glycerophosphoryl diester phosphodiesterase 1	Triticum urartu	1.16059	8	17.1879	1.05414	8	15.528	1.03376	4	31.3758	1.08283	0.102889	0.190689	662	72.868	6.30322	25.98	1	5	13	78	202.72
BAJ99365.1	Predicted protein	Hordeum vulgare	1.04702	8	14.2409	1.0274	6	7.78251	0.90887	8	9.93117	0.99443	0.903518	0.932695	207	23.4328	8.66064	25.6	3	4	4	24	59.6695
BAK01010.1	Predicted protein	Hordeum vulgare	1.14067	3	31.3164	1.09738	5	6.10904	1.05926	4	16.7752	1.0991	0.0135447	0.045852	141	14.8897	9.17334	25.53	1	2	2	12	548.021
BAK01733.1	Predicted protein	Hordeum vulgare	0.975831	3	2.05724	1.09256	1		1.04826	2	15.9869	1.03888	0.316822	0.434226	742	82.5601	5.22412	25.47	3	2	14	77	108.02
gi|75298015	Fructan 1-exohydrolase w1	Triticum aestivum	1.11812	7	24.1014	0.973351	7	20.8901	1.02677	7	11.9297	1.03941	0.403859	0.518433	597	66.6329	5.16064	25.46	7	5	13	69	358.888
EMS51370.1	Hypothetical protein triur3_20753	Triticum urartu	0.851648	4	11.0057	0.790016	2	21.6203	1.13625	3	3.44692	0.925971	0.52574	0.630036	614	66.5072	4.66553	25.41	1	4	11	35	118.005
CDM81831.1	Unnamed protein product	Triticum aestivum	0.806525	3	12.2053	0.97622	2	9.51229	0.805074	2	12.4479	0.862606	0.0728773	0.148058	304	32.7683	4.94482	25.33	2	2	7	24	22.07
EMS47073.1	Putative lactoylglutathione lyase, chloroplast	Triticum urartu	0.96558	2	8.20206	0.963174	1		0.914606	5	10.826	0.947787	0.0346983	0.0874333	178	19.7031	9.23193	25.28	3	2	4	32	85.6377
EMS47888.1	Cytosolic fe-s cluster assembly factor nubp1-like protein	Triticum urartu				1.28344	1		1.03661	2	13.4142	1.16003	0.180299	0.287643	348	37.2156	5.19873	25	4	1	7	23	44.4083
CDM82780.1	Unnamed protein product	Triticum aestivum							1.0396	1		1.0396	#DIV/0!		706	79.7761	7.85498	24.93	5	1	16	68	235.406
EMS68752.1	Lipoamide acyltransferase component of branched-chain alpha-keto acid dehydrogenase complex, mitochondrial	Triticum urartu	0.971474	2	10.3718	1.01198	4	9.53945	1.00499	6	10.8347	0.99615	0.773515	0.8328	346	37.7749	6.60986	24.86	2	7	7	12	75.6163
BAJ92331.1	Predicted protein	Hordeum vulgare				1.11747	1		1.16707	1		1.14227	0.00455749	0.0222018	338	35.661	8.1333	24.85	20	1	6	22	166.055
AAL26702.1	68 kda protein hp68	Triticum aestivum	1.45691	3	14.9126	1.52634	3	2.38562	1.68595	2	4.41496	1.5564	0.00120182	0.00899695	604	68.0844	7.82568	24.83	8	2	13	44	172.764
XP_020181704.1	Peroxidase 70-like	Aegilops tauschii	1.08688	3	2.71585	1.16812	7	11.7565	1.15197	5	11.1971	1.13566	0.00545785	0.0249057	323	34.6674	7.82568	24.77	18	5	7	32	118.536
XP_020169142.1	Cop9 signalosome complex subunit 5b-like	Aegilops tauschii	0.904262	1		0.90055	2	0.888587				0.902406	6.27584e-06	0.000350145	364	40.498	5.5415	24.73	3	1	6	15	67.55
BAJ95134.1	Predicted protein	Hordeum vulgare	0.928454	1								0.928454	#DIV/0!		272	30.3414	7.18115	24.63	7	1	6	19	65.19
EMS52255.1	Leucyl-trna synthetase, cytoplasmic	Triticum urartu	0.983974	6	6.28461	1.0113	5	21.8877	1.05927	7	29.1161	1.01818	0.455137	0.56453	1094	122.918	6.45557	24.59	6	7	17	69	400.82
BAK01117.1	Predicted protein	Hordeum vulgare	0.925896	3	4.51828	0.962896	2	8.08478	1.02963	4	3.93309	0.972809	0.420997	0.533485	451	49.9237	8.25049	24.39	1	3	9	41	54.3
EMS52408.1	Signal recognition particle 72 kda protein	Triticum urartu	1.354	1								1.354	#DIV/0!		324	35.6687	9.77393	24.38	1	1	6	17	115.168
EMS56189.1	Exportin-2	Triticum urartu	1.03382	8	18.7083	1.18044	15	16.1313	1.12624	15	17.2009	1.1135	0.0568783	0.124538	737	81.7276	5.37646	24.29	2	10	13	47	242.205
CBG91914.1	Putative pdi-like protein	Triticum aestivum							0.997176	1		0.997176	#DIV/0!		231	25.468	5.18604	24.24	1	1	4	15	37.6291
XP_020188083.1	Nhl repeat-containing protein 2 isoform x2	Aegilops tauschii				0.860753	1					0.860753	#DIV/0!		322	34.8095	5.22412	24.22	1	1	4	14	202.167
ADP02223.1	Putative plastid-lipid-associated protein 4	Triticum aestivum				1.13642	2	17.5115				1.13642	#DIV/0!		308	33.6558	9.83252	24.03	2	2	6	25	56.2871
XP_020185127.1	Chromatin remodeling protein shl-like isoform x1	Aegilops tauschii	0.755997	1		1.14361	1		0.853004	3	12.6722	0.917538	0.51796	0.622858	204	23.2149	6.29053	24.02	2	4	4	5	18.55
EMS63716.1	Bifunctional aspartokinase/homoserine dehydrogenase 2, chloroplastic	Triticum urartu							0.972233	1		0.972233	#DIV/0!		692	75.0117	6.21436	23.99	2	1	11	23	93.3167
XP_020181936.1	Probable aldo-keto reductase 2	Aegilops tauschii	1.1047	1		1.10558	3	15.9265	1.16057	3	13.784	1.12362	0.00259716	0.0150143	346	37.8981	6.3667	23.99	10	4	7	40	158.383
XP_020166747.1	Transcriptional regulator atrx-like	Aegilops tauschii	0.971148	2	8.19135	0.932471	2	2.99058	0.918665	1		0.940761	0.0195815	0.0591143	743	80.5957	7.38623	23.96	1	1	17	55	317.072
XP_020157080.1	Nadp-dependent malic enzyme-like	Aegilops tauschii	0.88839	2	12.2129				0.9273	1		0.907845	0.00788277	0.0317134	551	61.1796	6.80029	23.96	4	1	10	73	241.428
CBD35255.1	Unnamed protein product	Triticum aestivum	1.07445	4	11.2907	1.03535	4	5.16713	0.943072	1		1.01762	0.674366	0.754199	280	29.4677	5.50342	23.93	1	3	4	15	115.064
EMS52970.1	Pollen-specific protein sf3	Triticum urartu	0.837995	2	8.22136	0.976104	2	11.3018	0.954018	1		0.922705	0.145463	0.24502	138	14.7603	4.85596	23.91	1	2	2	5	118.356
EMS61578.1	Hypothetical protein triur3_22187	Triticum urartu	0.836409	4	12.1901	0.86272	4	8.1205	0.830393	6	14.2963	0.843174	9.37799e-05	0.00184257	427	47.171	5.5415	23.65	1	5	8	22	304.392
EMS62478.1	Putative g3bp-like protein	Triticum urartu	1.0504	2	3.46494							1.0504	#DIV/0!		373	41.1751	5.23682	23.59	1	1	7	24	98.9548
CAH69201.1	Type 2 non specific lipid transfer protein precursor	Triticum aestivum	0.799472	1		0.980027	1		1.06987	1		0.949789	0.561985	0.662067	96	9.82681	8.32373	22.92	1	1	2	6	63.07
AAL75812.1	Temperature stress-induced lipocalin	Triticum aestivum				0.895132	1		0.832355	1		0.863744	0.0100819	0.0375468	190	21.7539	5.70654	22.63	1	1	3	7	50.8811
BAJ92206.1	Predicted protein	Hordeum vulgare	0.881818	1		0.923748	2	0.937962	0.938031	3	2.96269	0.914532	0.00714762	0.0298947	280	30.1041	5.99854	22.5	3	4	4	12	58.82
BAK02558.1	Predicted protein	Hordeum vulgare							0.817414	1		0.817414	#DIV/0!		258	28.7256	7.00537	22.48	1	1	4	38	558.824
CDM82715.1	Unnamed protein product	Triticum aestivum							0.976272	2	10.8551	0.976272	#DIV/0!		298	31.7881	5.46533	22.48	2	2	4	5	69.4021
AGH08245.1	Glycerol kinase	Triticum aestivum	0.902069	2	25.2323	0.882147	3	25.3959	0.862308	2	6.27907	0.882175	0.000507774	0.00536246	636	68.1966	6.31592	22.33	1	2	11	39	143.84
CDM84506.1	Unnamed protein product	Triticum aestivum							1.18361	1		1.18361	#DIV/0!		112	12.7673	4.67822	22.32	1	1	2	2	0
CAW45893.1	Unnamed protein product	Triticum aestivum	0.957875	1		0.974637	1		1.00261	1		0.978374	0.172776	0.278799	386	41.7078	9.11475	22.28	2	1	8	26	50.9839
XP_020158706.1	Dna damage-repair/toleration protein drt102	Aegilops tauschii	1.02236	3	18.4656	0.900161	2	9.77207	0.904833	4	7.4579	0.94245	0.223392	0.338408	368	39.0647	6.23975	22.28	2	4	8	27	67.1944
BAJ99495.1	Predicted protein	Hordeum vulgare	0.705923	4	6.69151	0.716105	4	9.051	0.733586	3	12.9511	0.718538	4.04798e-06	0.000260215	364	37.5431	6.62451	22.25	1	3	7	58	387.277
XP_020158452.1	Eukaryotic translation initiation factor 3 subunit h isoform x1	Aegilops tauschii	1.09805	1		0.952619	2	15.5154	1.21657	1		1.08908	0.149797	0.250184	343	38.7852	4.91943	21.516	4	4	8	34	188.435
BAJ94308.1	Predicted protein	Hordeum vulgare							0.969729	1		0.969729	8.94793e-05	0.00179383	298	32.3543	5.33838	13.692	4	3	5	17	38.9172
CAB17083.1	Diadenosine 5',5'''-p1,p4-tetraphosphate hydrolase	Hordeum vulgare	1.05771	2	13.1415	1.18851	1		1.12116	4	20.2603	1.12246	0.488262	0.596484	214	23.6589	5.47803	22.152	3	2	3	13	232.522
EMS64174.1	Hypothetical protein triur3_02000	Triticum urartu	1.27949	1					1.34269	1		1.31109	0.0475975	0.109063	282	29.9282	5.08447	11.7	2	2	2	6	120.492
CDM81268.1	Unnamed protein product	Triticum aestivum							0.731264	1		0.731264	0.0918694	0.17566	726	78.3563	8.95361	26.778	2	2	23	143	504.573
CDM82088.1	Unnamed protein product	Triticum aestivum				2.21297	1					2.21297	0.140026	0.237759	157	17.5027	11.1216	25.986	4	1	5	64	112.144
CDM85106.1	Unnamed protein product	Triticum aestivum				1.04998	1					1.04998	0.108312	0.197702	307	34.3796	8.25049	17.394	2	1	5	18	46.0276
EMS49247.1	Fruit bromelain	Triticum urartu	0.949832	3	1.52911	1.05068	1		1.18514	1		1.06189	0.00181997	0.0118018	148	15.8276	5.41455	36.084	3	1	4	59	213.151
XP_020192723.1	Alpha,alpha-trehalose-phosphate synthase [udp-forming 6-like	Aegilops tauschii	0.927191	1					0.933325	1		0.930258	0.000457608	0.00507747	891	100.93	5.77002	15.624	5	10	15	52	197.738
XP_020186540.1	Probable sarcosine oxidase	Aegilops tauschii	1.21779	6	1.74387	1.1562	1		1.30543	1			0.111294	0.201838	264	28.109	5.63037	12.048	1	2	3	19	111.725
BAJ94066.1	Predicted protein	Hordeum vulgare	0.913786	4	5.7129	0.917732	4	18.7279	0.955669	1		0.929063	0.00479038	0.0229395	255	26.6931	5.84619	30.354	3	5	9	67	283.964
BAJ99560.1	Predicted protein	Hordeum vulgare	0.922922	1								0.922922	0.640121	0.727735	248	26.5171	4.62744	10.89	2	1	2	1	0
BAJ90670.1	Predicted protein	Hordeum vulgare	0.887994	9	9.96913	0.881902	9	12.106	0.944886	5	9.29589	0.904927	0.0210381	0.0617159	112	12.7117	10.6235	37.5	6	3	5	46	1616.06
XP_020172009.1	Uncharacterized protein loc109757595	Aegilops tauschii	0.947051	1								0.947051	0.518147	0.622956	888	96.4754	4.39893	5.136	8	3	4	11	52.823
XP_020149867.1	Flavonoid o-methyltransferase-like protein os11g0303600	Aegilops tauschii	1.37163	9	5.24768	1.23468	6	17.6224	1.28671	7	19.5225	1.29767	0.00172695	0.0113354	360	39.4033	6.22705	61.39	5	4	16	98	190.059
gi|122194828	4-hydroxy-7-methoxy-3-oxo-3	Triticum aestivum	1.03288	37	11.5359	1.0172	33	13.9078	1.04628	38	16.0765	1.03212	0.0187486	0.0574504	256	29.3559	5.36377	55.47	36	6	12	193	1099.29
AEV76983.1	Beta-glucosidase 1b, partial	Triticum aestivum				0.436033	1		0.484308	2	16.1009	0.460171	8.1307e-05	0.00167543	102	11.593	9.59814	45.1	1	2	6	80	250.155
BAK06949.1	Predicted protein	Hordeum vulgare	1.00185	1		0.729857	1					0.865852	0.277511	0.39528	337	35.681	5.22412	45.1	1	1	13	126	649.897
BAJ90282.1	Predicted protein	Hordeum vulgare				0.864311	1					0.864311	#DIV/0!		137	15.9365	11.2388	43.8	7	1	7	24	83.7664
CDM80995.1	Unnamed protein product	Triticum aestivum	1.00537	21	12.0425	0.951719	21	12.8019	0.979204	26	9.86904	0.978764	0.242273	0.35982	115	11.2208	9.20264	42.61	2	3	4	73	344
BAB47091.1	Nadh dehydrogenase 49kda subunit (chloroplast)	Triticum aestivum	1.11319	14	14.7403	1.03193	14	10.5553	1.05257	14	9.24886	1.0659	0.0539592	0.119653	343	40.1507	5.52881	40.52	27	11	11	42	282.828
CDM84610.1	Unnamed protein product	Triticum aestivum				0.604716	1					0.604716	#DIV/0!		492	53.4838	6.07471	39.02	6	1	17	423	2605.79
BAJ85314.1	Predicted protein	Hordeum vulgare	1.10886	28	9.20863	1.07241	32	12.6524	1.04415	31	15.6326	1.07514	0.0159677	0.0512387	304	33.0441	7.57666	36.84	7	6	9	154	97.4849
EMS54380.1	Putative o-methyltransferase 2	Triticum urartu	1.00265	1		0.95969	4	13.7377	0.906525	4	12.5191	0.956288	0.19097	0.300852	124	13.6393	7.98682	34.68	4	2	5	81	564.513
EMS58160.1	12-oxophytodienoate reductase 1	Triticum urartu	1.29259	2	13.8982	1.3232	3	2.93281	0.996849	3	2.71839	1.20421	0.121208	0.00523262	288	31.8181	6.40479	34.38	9	2	9	45	113.22
ACD70388.1	Class iii peroxidase	Triticum aestivum	0.944505	4	10.1068	0.933795	6	11.5518	0.896815	3	25.3056	0.925038	0.00656599	0.0280573	317	32.9921	5.84619	32.81	1	2	8	88	402.53
XP_020197204.1	Uncharacterized protein loc109782986	Aegilops tauschii	0.915189	4	9.44162	0.949844	5	7.65022	0.900956	6	8.71721	0.921996	0.00579534	0.0259649	67	7.76691	7.28369	31.34	1	2	2	15	64.8647
CDM80806.1	Unnamed protein product	Triticum aestivum	1.00958	6	5.57873	0.996399	3	1.64325	1.06774	4	5.75228	1.02457	0.324935	0.44166	482	51.3415	5.59229	31.12	2	4	10	36	120.066
EMS63272.1	Phenylalanine ammonia-lyase	Triticum urartu				1.1893	1					1.1893	#DIV/0!		648	70.2488	6.44287	24.54	23	1	15	138	547.872
BAJ89692.1	Predicted protein	Hordeum vulgare	1.03521	2	8.505	1.08276	5	11.1985	1.16102	2	3.15256	1.093	0.0642835	0.13597	194	21.9251	9.1001	23.71	3	2	4	22	88.915
BAJ93763.1	Predicted protein	Hordeum vulgare	1.06135	1		1.06585	1		1.11693	1		1.08138	0.010297	0.0381077	242	26.5693	5.78271	19.42	1	1	3	18	820.831
CDM81151.1	Unnamed protein product	Triticum aestivum	1.20442	1		1.32902	1		1.18431	2	8.351	1.23925	0.0061443	0.00697077	227	24.6826	7.10791	18.5	3	1	3	33	241.185
BAK01467.1	Predicted protein	Hordeum vulgare							0.909098	1		0.909098	#DIV/0!		76	8.34759	9.5249	17.11	2	1	1	1	57.9941
BAJ98288.1	Predicted protein	Hordeum vulgare	1.13027	1		1.11237	2	2.20072	1.06877	3	7.91955	1.10381	0.00473038	0.0227628	137	14.5292	8.30908	16.06	1	1	1	6	146.87
BAK01904.1	Predicted protein	Hordeum vulgare				1.06913	1		0.974357	1		1.02174	0.581715	0.677484	181	18.6576	6.55127	15.47	1	1	1	2	85.6158
gi|475591829	Hypothetical protein f775_23866	Aegilops tauschii				0.941383	1					0.941383	#DIV/0!		94	10.6388	9.42236	11.7	2	1	1	1	0
CDM82077.1	Unnamed protein product	Triticum aestivum	0.979752	7	13.5252	0.990769	4	9.87742	1.05681	6	9.03931	1.00911	0.724163	0.794122	703	74.9549	7.1958	11.1	9	5	5	17	60.6961
CDJ26460.1	Unnamed protein product	Triticum aestivum	0.996607	2	6.99968							0.996607	#DIV/0!		98	11.3517	6.94678	10.2	4	1	1	2	0
CDM84254.1	Unnamed protein product	Triticum aestivum	0.832543	4	19.9898	0.908607	4	26.8591	1.54249	1		1.09455	0.695979	0.771224	617	70.3098	7.23975	8.75	4	5	5	9	19.84
XP_020170808.1	Stomatin-like protein 2, mitochondrial	Aegilops tauschii				1.07114	1		1.07011	1		1.07062	3.60987e-07	5.47404e-05	225	24.7292	8.76318	6.67	1	1	1	2	19.48
EMS68644.1	Rna-binding protein 47	Triticum urartu	0.887554	1								0.887554	#DIV/0!		608	67.5471	7.21045	5.26	2	1	2	3	0
XP_020146331.1	Probable lrr receptor-like serine/threonine-protein kinase at1g51810	Aegilops tauschii	0.875545	2	18.6144	0.94364	2	21.4285	0.78634	1		0.868508	0.0446928	0.104554	665	74.9617	7.44482	4.21	10	2	2	5	38.68
AKQ08921.1	Cold induced protein	Triticum aestivum	0.866862	16	22.7832	0.847788	16	25.8677	0.837532	16	26.7696	0.850727	6.44732e-05	0.00146652	158	16.1889	4.98291	86.08	1	5	16	169	399.51
CDM82529.1	Unnamed protein product	Triticum aestivum	0.945244	20	21.5825	1.05058	23	31.2148	1.0099	25	23.7851	1.00191	0.953319	0.968051	208	22.2838	4.89404	86.06	1	6	21	390	1500.31
BAJ85279.1	Predicted protein	Hordeum vulgare	1.0241	45	14.8145	0.959306	41	14.0866	0.999776	41	11.479	0.994395	0.781519	0.839735	446	48.0564	5.68115	79.6	5	4	29	1194	7509.03
BAK02673.1	Predicted protein	Hordeum vulgare	1.19606	8	38.2934	1.24508	6	47.6228	1.28374	6	44.0113	1.24162	0.000678318	0.0063274	97	10.3643	5.37646	79.38	1	1	7	90	232.459
ABD85016.1	Vacuolar proton-atpase subunit a	Triticum aestivum	0.929862	7	10.3647	0.858061	2	7.61663	0.882666	6	15.6716	0.890196	0.00646138	0.0278112	566	62.4586	5.5542	78.62	1	1	38	549	3600.96
EMS48053.1	Dolichyl-diphosphooligosaccharide--protein glycosyltransferase 48 kda subunit	Triticum urartu	1.1086	2	17.3892	0.915989	2	9.73142				1.01229	0.874908	0.911112	79	8.03738	10.1694	77.22	1	1	4	19	129.227
CDM81250.1	Unnamed protein product	Triticum aestivum	0.917804	50	14.625	0.95213	47	14.1171	0.966268	39	14.019	0.945401	0.0191941	0.0583019	253	26.8019	5.69385	77.08	1	4	14	426	1881.25
EMS48066.1	Subtilisin-chymotrypsin inhibitor-2a	Triticum urartu	1.2356	4	9.42542	1.1108	8	29.3817	1.09851	6	23.8192	1.1483	0.0276183	0.0742093	74	7.83505	4.88135	77.03	4	2	6	48	298.632
EMS50122.1	Actin-depolymerizing factor 4	Triticum urartu	1.14213	2	3.65307	1.13136	3	1.63536	1.16104	6	7.60346	1.14484	7.53472e-05	0.00158015	113	13.3775	5.17334	76.99	1	1	7	165	399.316
AAW02798.1	Calreticulin-like protein	Triticum aestivum	0.853937	2	5.87883	0.92177	3	23.5665	0.996313	2	22.2968	0.924007	0.138265	0.23531	415	47.1828	4.67822	75.66	2	3	27	338	1049.98
CDM84735.1	Unnamed protein product	Triticum aestivum	1.00586	21	16.1064	1.03648	22	14.9177	0.965182	19	14.3736	1.00251	0.909244	0.93648	557	60.5969	5.60498	75.04	3	7	33	462	1457.02
CDM85268.1	Unnamed protein product	Triticum aestivum	0.854807	9	20.1787	0.80767	7	23.4048	0.875433	10	22.7129	0.84597	0.0015453	0.010602	358	38.8711	7.21045	74.3	7	2	23	671	3318.67
BAJ86891.1	Predicted protein	Hordeum vulgare	0.997488	20	13.4726	1.01891	13	7.95051	0.941722	15	11.9283	0.98604	0.576721	0.674057	257	26.9107	6.72705	73.54	5	3	12	205	1352.04
XP_020191487.1	Cytochrome c oxidase subunit 6b-1-like	Aegilops tauschii	1.15853	3	27.8043	1.36141	2	8.70451	1.2511	2	16.2019	1.25701	0.0118477	0.00518312	162	18.0436	4.42432	72.84	1	1	9	39	165.307
BAJ88568.1	Predicted protein	Hordeum vulgare	0.939826	5	13.8518	0.907841	8	29.9393	1.01494	7	22.43	0.954201	0.222514	0.337595	480	52.554	6.17627	71.67	4	1	28	339	1091.46
BAK00392.1	Predicted protein	Hordeum vulgare	0.922786	33	14.591	0.9689	30	20.5705	0.937602	29	22.1462	0.943096	0.0138459	0.0466048	357	38.5788	8.00146	70.03	5	7	21	250	1266.67
XP_020177105.1	Stem 28 kda glycoprotein-like	Aegilops tauschii	0.755887	2	0.0592576	0.784797	3	0.216591	0.84341	1		0.794698	0.00134031	0.00971398	49	5.51185	5.90967	69.39	1	1	2	7	154.708
CDM80578.1	Unnamed protein product	Triticum aestivum	1.00367	44	16.2015	1.01311	42	14.4723	0.986152	47	13.8296	1.00098	0.907502	0.935338	498	52.5344	5.66846	68.27	1	16	28	246	1042.26
EMS66993.1	60s ribosomal protein l7-4	Triticum urartu	0.925864	7	15.1919	0.941318	9	9.60064	0.965156	6	12.0094	0.944113	0.00810047	0.03226	244	28.0843	10.0522	68.03	7	4	20	285	660.785
CAI30636.1	Protein disulfide isomerase precursor	Triticum aestivum	0.961733	18	18.8132	0.952574	13	10.1896	0.906739	13	26.0922	0.940349	0.0247503	0.0694042	512	56.4058	5.13525	67.77	1	5	34	470	1573.87
CBM37263.1	Unnamed protein product	Triticum aestivum	0.982937	47	13.4716	0.963246	51	12.9264	0.984501	46	14.7142	0.976894	0.0278257	0.074631	426	47.6084	6.01123	67.61	4	20	25	180	446.316
BAK03652.1	Predicted protein	Hordeum vulgare	0.957264	47	15.0031	0.967428	51	11.4404	0.983033	50	15.9416	0.969242	0.0148	0.0487074	339	36.6372	6.354	66.37	6	18	20	160	842.468
EMS53149.1	Leucine aminopeptidase 2, chloroplastic	Triticum urartu	1.03373	23	12.7355	1.02049	22	10.4072	1.00809	20	9.35841	1.02077	0.0485172	0.110485	517	53.9367	5.68115	65.96	3	6	26	293	1875.72
AAT36616.1	Mitochondrial atp synthase precursor	Triticum aestivum	0.677265	5	34.972	0.747183	6	31.3983	0.805966	5	16.3012	0.743471	0.00231838	0.00499622	229	26.1979	5.70654	65.94	1	5	19	188	775.874
EMS55513.1	Peroxisomal (s)-2-hydroxy-acid oxidase glo1	Triticum urartu	1.07298	45	16.2779	1.06317	47	25.305	1.06558	53	20.7962	1.06725	2.19569e-05	0.000782249	370	40.342	8.98291	65.68	4	12	17	264	1243.68
E24039	E24039chlorophyll a/b-binding protein 3a precursor	Tomato							1.61348	1		1.61348	#DIV/0!		98	10.4082	4.71631	65.31	8	1	2	60	494.89
gi|122244680	4-hydroxy-7-methoxy-3-oxo-3	Triticum aestivum	0.797542	8	25.4243	0.939485	14	14.7253	0.963546	11	21.2377	0.900191	0.126237	0.220356	307	34.7502	6.07471	64.82	1	6	14	258	935.582
gi|12585487	V-type proton atpase subunit c	Hordeum vulgare	0.791104	1		0.886479	2	8.02534	0.875447	1		0.85101	0.00778188	0.0315219	227	25.4062	5.37646	64.76	2	1	13	87	489.474
ABL74256.1	Alcohol dehydrogenase adh2b	Triticum aestivum	0.730281	1		0.955845	2	0.977532	0.899407	1		0.861845	0.111118	0.201641	379	40.9486	6.27783	63.85	5	1	18	254	608.999
CDM81426.1	Unnamed protein product	Triticum aestivum	0.926079	2	1.72156	0.907577	1		0.934049	4	4.2234	0.922569	0.000589977	0.00588385	71	7.87211	5.47803	63.38	1	1	4	55	98.5349
SPT16877.1	Unnamed protein product	Triticum aestivum	1.07293	2	11.3948	1.10792	2	19.9221	1.22431	1		1.13505	0.0419116	0.100026	68	7.54517	9.18799	63.24	3	1	4	44	58.8835
BAJ91168.1	Predicted protein	Hordeum vulgare	1.21904	5	6.04903	1.04474	4	16.5691	1.0944	3	3.31392	1.1194	0.0826778	0.162606	146	15.3307	8.1333	63.01	1	2	5	27	251.642
EMS51950.1	5-methyltetrahydropteroyltriglutamate--homocysteine methyltransferase	Triticum urartu	1.11578	16	15.8466	1.05966	17	20.1762	1.0369	19	17.029	1.07078	0.0391726	0.0954539	765	84.5683	6.11279	62.22	1	4	44	1243	8476.93
CBL74666.1	Unnamed protein product	Triticum aestivum	1.08729	12	11.2579	1.07238	13	9.83952	1.17628	11	12.7014	1.11198	0.0259966	0.071642	434	45.6261	5.65576	62.21	3	6	20	164	896.723
BAK00894.1	Predicted protein, partial	Hordeum vulgare	1.184	62	25.5465	1.21789	57	21.3692	1.20355	52	20.6522	1.20182	3.31405e-05	0.000989865	357	37.8717	7.6499	62.18	3	13	18	288	1325.43
BAJ93200.1	Predicted protein	Hordeum vulgare	0.956551	6	17.6061	0.902825	3	10.8535	0.932248	5	22.8113	0.930542	0.0110601	0.0400056	287	31.6858	5.42725	62.02	1	2	13	108	345.539
BAJ99820.1	Predicted protein	Hordeum vulgare	1.01457	23	9.35624	1.01685	27	7.98063	1.04856	22	7.92017	1.02666	0.0719673	0.146814	808	92.1488	6.25244	61.88	4	3	45	1435	6466.3
XP_020187511.1	Citrate synthase 3, peroxisomal-like	Aegilops tauschii	0.8362	3	26.1817	0.831915	4	8.98211	0.86787	1		0.845329	0.000167239	0.00268036	198	22.7119	9.31982	61.62	1	1	11	81	594.897
AGO81700.1	Chaperonin family theta subunit	Triticum aestivum	0.902083	5	10.4188	0.912317	5	8.97345	0.883558	6	11.1111	0.899319	0.000279814	0.00372707	540	57.9651	5.5542	61.3	5	4	26	134	613.451
EMS65341.1	60s ribosomal protein l27a-3	Triticum urartu	0.948583	21	30.3506	0.917215	21	45.965	0.979797	22	52.6118	0.948531	0.046446	0.107256	145	15.9837	10.6675	60.69	5	6	10	148	292.283
XP_020149406.1	Remorin-like	Aegilops tauschii	0.919197	4	5.24628	0.955847	1		0.847251	3	8.66703	0.907432	0.0440221	0.103518	177	19.237	5.57959	60.45	2	1	10	86	296.144
BAJ93264.1	Predicted protein	Hordeum vulgare	1.03699	3	40.3103	1.09537	3	5.11791	0.930813	3	10.5693	1.02106	0.684538	0.761829	251	26.0288	7.32764	59.76	1	1	9	81	455.744
AAU82106.1	20s proteasome beta 4 subunit	Triticum aestivum	1.1905	3	11.9987	1.09105	2	8.54837	1.18295	3	1.25113	1.15484	0.00837672	0.0329826	213	23.2098	5.90967	59.62	1	1	11	73	183.326
EMS47328.1	S-adenosylmethionine synthase 1	Triticum urartu	0.724722	12	15.2851	0.768782	9	21.9198	0.748714	8	13.945	0.747406	3.8126e-05	0.00105858	319	35.2655	4.98291	59.56	1	3	11	202	961.986
XP_020185059.1	Adenosylhomocysteinase	Aegilops tauschii	0.980494	4	6.08658	0.84208	4	3.35075	0.951078	6	4.94179	0.924551	0.147585	0.247538	485	53.213	5.79541	59.38	6	2	27	621	2085.03
XP_020148401.1	Adenylate kinase 3-like	Aegilops tauschii	0.92727	6	14.9789	0.986911	6	9.95371	0.98019	13	15.4546	0.96479	0.135318	0.231827	241	26.2478	7.81104	59.34	1	5	15	168	1015.91
CBM40103.1	Unnamed protein product	Hordeum vulgare	0.940397	7	17.7322	0.960778	6	8.44072	0.947976	7	18.0917	0.949717	0.00107239	0.00832296	262	28.2686	6.78564	59.16	4	1	14	378	2390.3
XP_020185647.1	Probable l-ascorbate peroxidase 6, chloroplastic isoform x1	Aegilops tauschii				1.05596	1		1.21023	1		1.13309	0.103568	0.191406	126	14.162	5.57959	58.73	1	2	7	31	76.2024
BAK00331.1	Predicted protein	Hordeum vulgare	1.11511	24	18.5341	1.09567	17	14.4396	1.23087	13	2.86028	1.14722	0.02516	0.0702532	322	34.1642	5.89697	58.7	1	3	13	632	3943.4
XP_020154683.1	Peroxidase a2-like	Aegilops tauschii	1.04804	1		1.06718	1		1.02648	1		1.04723	0.0158941	0.0511134	152	16.1974	5.18604	58.55	1	1	6	75	2187.52
AAZ41378.1	Ran-binding protein	Triticum aestivum				1.18157	1		1.33246	1		1.25702	0.0196514	0.0592951	207	23.1094	4.75439	58.45	1	1	9	41	138.932
CDM82757.1	Unnamed protein product	Triticum aestivum	0.953925	6	8.31523	0.881803	6	3.83493	0.919239	4	8.95321	0.918322	0.0172172	0.0541321	243	26.732	6.87354	58.44	3	2	11	86	328.978
AEW90959.1	Glutathione peroxidase 1	Secale cereale x Triticum turgidum subsp. durum	0.827451	9	15.2818	0.801847	9	18.3775	0.913456	9	18.0897	0.847585	0.0106959	0.0390948	168	18.3993	7.23975	58.33	4	4	9	88	716.493
XP_020199773.1	Flavonoid o-methyltransferase-like protein os11g0303600	Aegilops tauschii	0.988494	38	12.3323	1.04732	25	23.6248	0.968923	39	14.427	1.00158	0.949741	0.966076	369	39.9462	5.17334	58.27	2	7	14	173	819.038
EMS58349.1	Alanine aminotransferase 2	Triticum urartu	0.966332	1		1.06886	1		0.983252	1		1.00615	0.855838	0.897097	479	53.272	6.99072	58.25	2	1	25	237	1359.24
ALS03823.1	Chloroplast ribulose-1,5-bisphosphate carboxylase/oxygenase small subunit	Triticum aestivum	1.08033	9	38.704	1.1617	13	16.9746	1.02054	9	17.5409	1.08753	0.099135	0.185357	193	21.2307	9.11475	58.03	10	3	14	776	1069.53
BAJ86066.1	Predicted protein	Hordeum vulgare	0.950594	3	16.6459	0.89005	2	3.42111	0.827944	2	24.0879	0.889529	0.0355253	0.0888733	300	31.7897	9.02686	58	4	2	14	78	269.533
XP_020190003.1	Ricin b-like lectin r40g2	Aegilops tauschii	1.00708	10	4.98537	0.995363	12	8.55961	1.01988	5	5.43105	1.00744	0.352605	0.469452	306	33.4361	6.78564	57.84	2	2	14	125	1122.29
XP_020159946.1	Udp-glucose 6-dehydrogenase 4	Aegilops tauschii	1.19943	5	15.2031	1.18258	5	15.4921	1.19473	6	15.5959	1.19225	2.7756e-06	0.000224862	480	52.6881	6.46826	57.71	4	3	23	223	768.976
ABM55781.1	Thylakoid bound ascorbate peroxidase	Triticum aestivum	0.978427	12	13.4544	1.00357	11	23.9815	0.955435	10	5.78156	0.979144	0.207906	0.321704	359	39.5528	5.65576	57.66	1	3	19	193	543.156
EMS65249.1	40s ribosomal protein s17-4	Triticum urartu	0.938256	6	2.52651	0.938285	6	13.6541	1.00663	5	4.52802	0.961056	0.162596	0.266	143	16.4817	10.2134	57.34	2	1	10	169	769.199
EMS68862.1	Putative cinnamyl alcohol dehydrogenase 8d	Triticum urartu	0.938991	9	12.5866	0.963402	17	10.3006	0.930914	13	17.1474	0.944436	0.00471218	0.0227307	356	37.0249	6.27783	57.02	1	8	14	79	468.792
BAJ87135.1	Predicted protein	Hordeum vulgare	0.819243	2	17.4996	1.03089	2	20.5678	0.950721	3	8.59256	0.933617	0.342482	0.460013	120	11.8993	10.1548	56.67	1	2	5	42	276.293
ADK78215.1	Methionine aminopeptiase	Hordeum vulgare	0.917673	4	15.7839	0.779327	4	10.2005	0.990633	4	9.3571	0.895878	0.168184	0.272504	394	43.3996	7.7085	56.6	1	4	22	183	808.554
XP_020176302.1	Putative aconitate hydratase, cytoplasmic	Aegilops tauschii	0.864864	9	12.2921	0.893515	11	12.6057	0.818284	13	10.5417	0.858888	0.00299631	0.0164686	906	98.7489	6.18896	56.4	1	5	42	575	2428.07
XP_020167380.1	Chaperone protein clpc2, chloroplastic	Aegilops tauschii	0.909242	1		1.0258	1					0.967521	0.508916	0.615109	396	44.274	5.5415	56.31	1	1	20	123	457.347
EMS65034.1	Hypothetical protein triur3_04158	Triticum urartu	1.10022	4	8.07912	0.922574	1		1.04623	1		1.02301	0.684264	0.762097	560	61.7584	8.80713	56.25	3	4	21	83	213.699
CDM81679.1	Unnamed protein product	Triticum aestivum	0.975819	9	9.98477	0.956379	13	18.4025	0.98124	8	13.7999	0.971146	0.0187297	0.0574817	505	53.2607	6.96143	56.24	2	3	21	206	928.366
AAM22691.1	Hmg-i/y protein hmga	Triticum aestivum	0.923189	43	26.0912	0.951423	36	31.907	0.921171	43	24.5672	0.931927	0.00222645	0.0135605	189	19.3102	10.4331	56.08	1	9	9	122	610.751
BAJ87776.1	Predicted protein	Hordeum vulgare	1.07358	9	9.86959	0.89889	15	16.4372	1.13804	15	23.9393	1.03684	0.633303	0.721787	377	40.5961	8.89502	55.97	2	5	17	195	738.039
XP_020147336.1	Ferredoxin--nadp reductase, root isozyme, chloroplastic	Aegilops tauschii	0.857859	8	23.5296	0.849366	4	14.0933	0.954158	6	15.8247	0.887128	0.028336	0.0755541	365	40.123	8.41162	55.89	2	2	17	149	506.682
XP_020148820.1	Ferredoxin-3, chloroplastic-like	Aegilops tauschii	1.07492	1					1.1994	2	24.5185	1.13716	0.0597077	0.128826	154	16.3249	5.04639	55.84	3	1	4	29	1044.54
EMS55235.1	Proteasome subunit alpha type-2	Triticum urartu	0.87029	29	12.152	0.953691	29	14.0184	0.946103	32	12.7524	0.923362	0.0450877	0.105187	235	25.8123	5.47803	55.74	6	11	11	90	411.443
BAJ07089.1	Benzoxazinone:udp-glc glucosyltransferase	Triticum aestivum	1.01984	17	5.94824	1.0111	17	10.4912	1.03442	16	13.0511	1.02179	0.0328121	0.08426	125	13.6981	5.45264	55.2	1	5	5	50	1096.45
EMS48035.1	Hypothetical protein triur3_30538	Triticum urartu	1.02013	5	1.96895	1.0508	5	4.28955	1.00622	8	9.55592	1.02571	0.122546	0.215824	1579	177.89	4.66553	55.03	1	8	77	373	1574.54
EMS48685.1	Nadh-ubiquinone oxidoreductase 75 kda subunit, mitochondrial	Triticum urartu	0.839214	8	12.4063	0.877552	7	24.2743	0.943274	10	23.2378	0.88668	0.0203045	0.0604027	610	66.3017	6.21436	54.92	1	3	22	178	1235.15
gi|585032	Cysteine synthase	Triticum aestivum	1.04652	67	13.7912	1.02771	68	13.2912	1.04967	79	13.2028	1.0413	0.00382413	0.0195979	437	46.1752	8.83643	54.69	2	6	18	478	1084.5
EMS63241.1	Late embryogenesis abundant protein lea14-a	Triticum urartu	1.73996	5	13.1271	1.73126	5	23.1599	1.83186	5	21.9817	1.76769	1.83169e-05	0.000694397	327	36.4459	5.30029	54.43	1	1	16	163	625.771
CDM82046.1	Unnamed protein product	Triticum aestivum	1.03631	10	11.7873	1.02676	9	3.70764	1.03991	7	10.6561	1.03433	0.00093986	0.00760374	501	56.7751	8.86572	54.29	5	6	24	177	125.691
ADK98520.1	Hypothetical protein	Triticum aestivum	1.17724	7	16.4541	1.06574	11	12.5791	1.10356	14	13.8354	1.11551	0.0242665	0.0682742	175	19.5422	8.17725	54.29	7	8	11	57	439.16
CDM81985.1	Unnamed protein product	Triticum aestivum	1.05098	8	7.77335	1.0823	8	12.1939	1.04598	6	8.62547	1.05975	0.00626454	0.0273622	812	91.9901	5.51611	54.19	2	1	34	322	1675.06
XP_020181232.1	T-complex protein 1 subunit beta-like	Aegilops tauschii							1.04581	1		1.04581	#DIV/0!		485	52.9455	6.01123	54.02	1	1	21	116	534.789
CDM81323.1	Unnamed protein product	Triticum aestivum	0.938815	64	16.9181	0.937306	67	20.4934	0.938402	64	19.2316	0.938174	1.68769e-08	8.31751e-06	200	22.3018	9.80322	54	4	11	11	196	1140.46
BAK02719.1	Predicted protein	Hordeum vulgare	0.975794	3	28.3822	0.996483	5	35.0599	0.788755	1		0.920344	0.294368	0.41185	504	52.9477	7.95752	53.77	3	2	21	185	686.294
XP_020193268.1	Phosphoserine aminotransferase 1, chloroplastic-like	Aegilops tauschii				0.950599	2	11.1616				0.950599	#DIV/0!		196	20.9216	8.52881	53.57	1	1	9	41	208.634
XP_020188788.1	Glyceraldehyde-3-phosphate dehydrogenase gapcp1, chloroplastic-like	Aegilops tauschii	0.947978	4	7.88409	0.891606	6	17.3572	0.984806	4	23.9069	0.941464	0.0968973	0.182384	411	43.7562	6.87354	52.55	4	3	14	146	614.563
XP_020168579.1	Monodehydroascorbate reductase-like	Aegilops tauschii	0.892754	6	15.8249	0.797589	5	23.9582	0.83588	3	29.3451	0.842074	0.00464466	0.0224968	552	58.2059	6.23975	52.54	2	4	22	249	309.031
CDM83372.1	Unnamed protein product	Triticum aestivum	1.05444	2	11.9112	0.996737	2	9.08596	1.06446	2	7.06034	1.03855	0.1418	0.240288	82	8.74875	9.99365	52.44	1	2	3	7	63.05
EMS61926.1	Heat shock 70 kda protein 4l	Triticum urartu				0.982727	1					0.982727	#DIV/0!		391	43.3343	7.59131	52.43	1	1	18	144	696.215
BAJ94980.1	Predicted protein	Hordeum vulgare	0.944114	41	13.2108	0.940859	44	10.3605	0.909903	45	16.142	0.931625	0.00329846	0.0177015	537	57.6406	6.27783	52.33	4	11	22	226	544.628
XP_020201542.1	Elongation factor 1-gamma 2-like	Aegilops tauschii	0.813656	5	21.9311	0.873713	5	28.6784	0.882694	6	16.9597	0.856688	0.00271074	0.0152971	132	15.5452	4.7417	52.27	2	1	7	141	824.071
CDM83805.1	Unnamed protein product	Triticum aestivum	0.98989	63	14.7688	1.00598	67	17.1476	1.0665	55	18.5334	1.02079	0.42307	0.535195	1031	110.974	6.90283	52.18	3	17	35	363	1375.44
BAF79926.1	Group3 late embryogenesis abundant protein	Triticum aestivum	0.910478	11	13.6786	0.890068	14	24.7376	0.956069	15	14.369	0.918872	0.0141641	0.0473794	177	18.3139	5.07178	51.98	4	6	8	52	215.607
XP_020177897.1	Universal stress protein phos32-like	Aegilops tauschii	1.04309	2	16.8616	0.906281	1		1.23209	1		1.06049	0.556769	0.657758	104	11.0684	5.79541	51.92	1	1	4	12	160.562
EMS56848.1	Lysyl-trna synthetase	Triticum urartu	1.03268	48	13.7809	1.01637	37	12.0084	1.06982	40	13.9555	1.03962	0.0663868	0.138928	612	68.7234	5.68115	51.63	3	23	25	130	2599.82
XP_020174976.1	Methyl-cpg-binding domain-containing protein 11-like	Aegilops tauschii	0.957421	63	14.4136	0.926451	62	15.2082	0.941821	59	15.5111	0.941898	0.00289188	0.0159986	475	50.8763	4.4751	51.58	1	24	24	184	717.088
BAJ87789.1	Predicted protein	Hordeum vulgare	0.863631	10	12.1702	0.889204	12	16.1156	0.806574	12	17.6907	0.853136	0.00385129	0.0196688	480	53.6492	5.65576	51.25	1	5	20	244	1219.72
BAJ96477.1	Predicted protein	Hordeum vulgare	0.890425	73	20.4413	0.89827	71	22.4348	0.860908	73	21.9355	0.883201	0.00050711	0.00536503	219	22.6729	7.7085	51.14	2	8	8	219	274.538
CDM82252.1	Unnamed protein product	Triticum aestivum	0.998956	18	20.6698	1.13679	17	33.4713	1.18827	18	26.9275	1.10801	0.128575	0.22312	221	23.8028	5.23682	51.13	1	9	9	53	287.077
AEB00841.1	Hexokinase 5	Hordeum vulgare	0.993538	6	4.8793	1.03351	6	10.4785	0.958089	5	12.0813	0.995046	0.831257	0.879438	408	44.2659	5.94775	50.98	3	3	16	85	475.095
BAJ90789.1	Predicted protein	Hordeum vulgare	0.953718	66	18.3382	0.991443	58	12.7909	0.998541	68	22.41	0.981234	0.248607	0.365828	385	41.5953	6.40479	50.39	8	9	17	441	2184.55
BAJ95421.1	Predicted protein	Hordeum vulgare	1.015	1		1.04144	3	0.639685	1.03944	2	17.0015	1.03196	0.0197749	0.0594554	286	30.9574	5.77002	50.35	2	1	10	72	157.826
XP_020182852.1	Heat shock 70 kda protein 14-like	Aegilops tauschii	0.847191	3	6.13175	0.929198	1		1.09336	3	5.62678	0.956583	0.580886	0.676785	845	93.7451	5.18604	50.06	2	3	37	263	302.908
CAY33787.1	Unnamed protein product	Triticum aestivum	0.984622	138	18.6748	0.991035	122	21.3521	0.987911	142	20.7821	0.987856	0.00279452	0.0156356	498	53.6802	6.46826	50	5	13	17	556	2439.48
CDM86358.1	Unnamed protein product	Triticum aestivum	0.980454	22	16.8701	1.00133	21	21.1505	1.0613	23	14.3018	1.01436	0.585249	0.680661	279	29.7642	8.54346	49.82	10	9	10	84	415.303
BAJ90009.1	Predicted protein	Hordeum vulgare	0.991868	2	4.63579	0.978996	2	2.13433	0.991455	1		0.98744	0.0409894	0.0985411	201	22.2874	5.24951	49.75	1	1	9	62	137.187
CDM84293.1	Unnamed protein product	Triticum aestivum	0.983662	10	17.347	1.09652	6	10.1274	1.0649	5	25.5728	1.04836	0.223605	0.338643	454	49.4874	8.22119	49.56	1	5	21	231	1015.96
XP_020156816.1	Remorin-like	Aegilops tauschii	0.773953	7	29.6374	0.933244	6	8.70152	0.831944	10	29.9172	0.84638	0.0299234	0.0786521	109	11.2429	4.64014	49.54	1	3	4	24	373.501
XP_020175622.1	Atp synthase subunit o, mitochondrial	Aegilops tauschii	1.0053	20	8.06165	1.01229	17	9.63147	0.962961	18	14.3414	0.993517	0.695631	0.771127	232	25.5538	9.45166	49.14	1	3	9	140	498.753
EMS45727.1	Hypothetical protein triur3_05354	Triticum urartu	0.960703	6	5.39809	1.01862	12	8.14219	1.00474	6	14.005	0.994688	0.776075	0.835251	789	88.057	5.80811	48.92	1	5	33	272	1652.65
AEV92989.1	60s ribosomal protein l5	Triticum aestivum	1.00885	2	9.46771	0.988209	1		0.882694	1		0.959917	0.362904	0.479279	301	34.4617	9.26123	48.84	6	1	13	166	789.936
AHG59316.1	Lipoxygenase	Triticum aestivum	1.05247	2	27.5246	1.05242	2	21.8651	1.06208	3	0.784623	1.05566	6.50526e-05	0.00147403	805	90.1211	6.22705	48.57	6	2	33	213	893.051
AAX13276.1	Usp family protein	Triticum aestivum				1.29914	1					1.29914	#DIV/0!		167	17.9504	6.17627	48.5	1	1	7	61	355.137
CDM83057.1	Unnamed protein product	Triticum aestivum	1.04896	6	12.4337	1.06114	7	27.8545	1.15039	8	13.071	1.08683	0.0532348	0.118759	509	54.7732	6.03662	48.33	3	8	17	58	247.957
BAI66423.1	3-ketoacyl-coa thiolase-like protein	Triticum aestivum	1.04803	9	24.3502	1.03808	11	11.0442	1.03837	16	17.6996	1.04149	0.000221922	0.00325669	433	46.0998	8.60205	48.04	2	3	16	177	1250.55
ADZ31265.1	Lipoxygenase 3	Triticum aestivum	1.06826	9	29.3857	1.20831	9	4.51497	1.25723	5	15.4817	1.17793	0.0347693	0.0875004	878	99.4554	6.60986	47.95	5	4	40	325	703.881
XP_020160530.1	3-hydroxyisobutyryl-coa hydrolase-like protein 3, mitochondrial isoform x1	Aegilops tauschii	0.880247	8	17.1274	0.878511	7	14.7358	0.830105	12	12.9772	0.862954	0.00112966	0.00860929	348	37.6039	5.37646	47.41	3	11	14	39	179.741
gi|131176	Photosystem i reaction center subunit iv	Hordeum vulgare	1.02751	28	9.69678	0.988348	24	9.70783	0.864536	28	18.2123	0.96013	0.462478	0.571479	148	15.6351	9.70068	47.3	3	4	4	80	511.079
BAK01985.1	Predicted protein	Hordeum vulgare	1.00473	1		0.877983	2	52.0059	0.753425	1		0.878713	0.169871	0.274711	164	18.7242	5.5415	46.95	1	2	6	10	71.9909
CDM85362.1	Unnamed protein product	Triticum aestivum	0.887224	5	9.18544	0.816722	3	2.33069	0.863181	6	7.73327	0.855709	0.0022238	0.0135583	554	59.8972	4.65283	46.75	2	4	20	90	269.639
BAJ98990.1	Predicted protein	Hordeum vulgare	1.03498	2	1.84502	1.07906	2	1.6588	1.06052	2	1.79807	1.05818	0.0103918	0.0383149	289	32.4851	5.0083	46.71	1	1	11	54	210.791
EMS59167.1	Peptidyl-prolyl cis-trans isomerase cyp38, chloroplastic	Triticum urartu	1.1172	5	12.9089	1.02874	3	0.369695	1.14829	2	42.3973	1.09808	0.0519666	0.116634	440	48.0255	5.10986	46.59	1	3	15	132	850.115
XP_020177101.1	Trans-cinnamate 4-monooxygenase-like	Aegilops tauschii	0.864038	7	15.1098	0.964498	7	7.35315	0.908133	6	13.2863	0.912223	0.0391908	0.095459	500	56.8941	9.34912	46.2	6	7	20	142	274.024
AFC87832.1	12-oxo-phytodienoic acid reductase	Triticum aestivum	0.936292	25	15.2607	1.01235	20	18.5944	1.03075	24	13.4255	0.993131	0.823876	0.873974	394	42.8934	7.76709	45.94	19	10	16	113	435.917
XP_020189891.1	Uncharacterized protein osi_027940-like	Aegilops tauschii	1.01931	2	5.15766	0.968771	2	10.1842	0.960355	2	14.8494	0.982813	0.403404	0.518187	183	20.2396	4.42432	45.9	2	2	6	23	121.874
EMS53634.1	Rab gdp dissociation inhibitor alpha	Triticum urartu	1.03747	2	26.5374	0.968373	3	8.40192	1.04085	3	16.3233	1.01556	0.54588	0.64813	421	47.0635	6.59521	45.84	1	2	14	102	309.597
BAJ93986.1	Predicted protein	Hordeum vulgare	0.992153	6	9.77069	1.02135	7	8.7232	1.0731	9	26.1414	1.02887	0.289565	0.407638	236	25.4203	9.46631	45.76	1	2	10	72	331.619
AFH89505.1	Atp synthase cf0 subunit i (chloroplast)	Aegilops tauschii	0.982243	29	15.0345	0.964141	30	12.593	0.983537	33	11.9143	0.97664	0.0202773	0.0603524	188	21.4414	9.31982	45.74	2	8	8	92	216.603
CDM82952.1	Unnamed protein product	Triticum aestivum				1.25749	1		0.793504	1		1.0255	0.892128	0.923839	513	55.4425	7.50342	45.61	1	2	19	114	470.055
XP_020153818.1	Protein rcc2	Aegilops tauschii	0.983212	2	5.13475	0.998638	2	24.0386	1.00723	3	19.6742	0.996362	0.631949	0.720939	250	25.8979	7.6499	45.6	1	2	8	34	272.539
EMS46378.1	Translocon-associated protein subunit beta	Triticum urartu	0.954015	19	7.89501	0.894296	16	7.64957	0.903664	14	13.8697	0.917325	0.0111732	0.0402424	193	20.6922	9.65674	45.6	1	5	5	49	212.236
BAK05961.1	Predicted protein	Hordeum vulgare	1.06055	1		1.0502	2	17.1014	1.11297	1		1.07457	0.0184788	0.0568594	358	37.2325	8.1626	45.53	2	1	11	72	99.5282
XP_020149709.1	Methyl-cpg-binding domain-containing protein 11-like	Aegilops tauschii	0.985663	8	14.8243	1.05131	8	7.50783	1.08699	8	14.308	1.04132	0.236185	0.352817	446	46.3116	4.48779	45.52	1	7	16	90	344.739
AHG59315.1	Lipoxygenase	Triticum aestivum	0.924314	1		0.886777	3	1.61994	0.841677	3	18.7622	0.884256	0.00836882	0.0329735	805	90.115	6.03662	45.47	7	2	31	199	853.811
XP_020148238.1	Pyruvate decarboxylase 2	Aegilops tauschii	1.91281	1								1.91281	#DIV/0!		110	12.27	4.90674	45.45	4	1	4	12	45.08
ABP93667.1	O-methyltransferase 5	Triticum aestivum	0.745973	1		0.923618	1					0.834796	0.0880663	0.170483	240	26.4473	6.30322	45.42	7	2	11	102	132.028
XP_020179782.1	Linoleate 9s-lipoxygenase 2-like	Aegilops tauschii	1.09631	28	20.0117	1.10644	28	21.4258	1.04936	25	15.8514	1.08404	0.00877728	0.0339495	861	96.5915	6.65381	45.41	7	11	35	332	202.097
BAK03433.1	Predicted protein	Hordeum vulgare	1.09908	7	11.8757	1.10769	5	15.0142	1.21759	7	15.6858	1.14146	0.0206898	0.061088	322	34.8407	8.17725	45.34	13	5	10	102	527.29
XP_020174672.1	Probable methylenetetrahydrofolate reductase	Aegilops tauschii							0.801452	1		0.801452	#DIV/0!		594	66.2234	5.64307	45.12	1	1	23	159	498.38
XP_020201465.1	Probable cytosolic oligopeptidase a	Aegilops tauschii				0.973054	1		0.992835	1		0.982944	0.103687	0.191328	625	70.2817	5.98584	44.96	2	1	21	119	684.255
XP_020147187.1	Tripeptidyl-peptidase 2	Aegilops tauschii	1.21314	2	4.20137	1.25909	3	1.81679	1.08693	2	16.1174	1.18639	0.0223279	0.0646024	644	69.3924	6.59521	44.88	1	2	21	142	561.193
ACS34908.1	Lipoxygenase 2	Triticum aestivum	0.887586	56	23.5445	0.909096	68	17.8425	0.900214	65	16.8464	0.898965	8.51499e-05	0.00174248	864	96.4613	6.56592	44.79	3	24	35	346	458.574
BAJ96604.1	Predicted protein	Hordeum vulgare				1.14427	1					1.14427	#DIV/0!		443	47.3217	7.72314	44.7	2	1	14	51	232.981
AIS22689.1	Cysteine endopeptidase ep gamma	Secale cereale x Triticum turgidum subsp. durum				0.790721	1					0.790721	#DIV/0!		221	23.8773	4.80518	44.34	2	1	7	38	85.9202
XP_020181482.1	Porphobilinogen deaminase, chloroplastic	Aegilops tauschii				1.16763	3	7.80688				1.16763	#DIV/0!		264	28.6045	5.40186	44.32	1	2	8	31	135.398
BAJ99326.1	Predicted protein	Hordeum vulgare	1.0969	5	20.1422	1.09272	2	20.6272	1.03811	3	9.91531	1.07591	0.0160253	0.05134	210	23.4391	4.88135	44.29	1	2	7	72	561.568
XP_020183276.1	Probable nucleoredoxin 1-2	Aegilops tauschii	1.01695	19	11.0137	1.02744	20	13.8535	1.02657	26	13.5201	1.02365	0.00214899	0.0132663	580	63.7629	4.88135	44.14	2	10	22	204	122.813
BAJ86727.1	Predicted protein	Hordeum vulgare	1.04203	1		1.01602	1		1.04049	1		1.03285	0.0175618	0.0547786	145	16.0219	6.50732	44.14	1	1	4	23	536.983
XP_020189622.1	Aminopeptidase m1-a	Aegilops tauschii	1.12289	1		1.02545	3	10.0517	0.957558	2	17.5955	1.0353	0.502725	0.609244	757	85.4546	5.80811	44.12	3	1	31	173	306.668
EMS60387.1	Peroxidase 1	Triticum urartu	0.920161	1								0.920161	#DIV/0!		119	13.2314	6.29053	43.7	4	1	4	18	345.42
EMS59248.1	Hypothetical protein triur3_30507	Triticum urartu	1.13048	8	23.5253	0.911384	5	11.3077	0.938993	8	23.1949	0.99362	0.930673	0.952908	222	24.2517	4.98291	43.69	7	4	8	63	30.19
BAJ85385.1	Predicted protein	Hordeum vulgare	1.01187	9	9.44915	1.01945	9	4.42982	1.0158	9	14.5742	1.01571	0.00199275	0.0125507	326	36.1603	6.96143	43.56	6	7	10	59	142.37
BAK06601.1	Predicted protein	Hordeum vulgare	0.981541	2	3.40121	0.96196	2	0.97142	1.00984	2	5.038	0.984446	0.325687	0.442174	163	16.4596	5.30029	43.56	1	1	4	16	53.6338
XP_020191310.1	Bark storage protein a-like	Aegilops tauschii	1.00671	28	11.7125	1.00426	36	14.9217	1.03888	34	14.142	1.01662	0.21058	0.324737	358	38.8355	5.5542	43.02	2	11	11	98	2409.78
CDM86551.1	Unnamed protein product	Triticum aestivum	1.01494	7	17.5113	0.990364	7	14.3478	1.07751	5	15.9456	1.0276	0.347256	0.464527	983	108.213	5.5542	42.93	6	6	33	130	405.575
AIZ11181.1	Phosphate transporter protein	Triticum aestivum	1.73882	2	29.6207	1.56546	1		1.9782	1		1.76083	0.00313537	0.0070428	503	54.97	8.68994	12.72	2	2	5	15	60.4019
AIZ11192.1	Phosphate transporter protein	Triticum aestivum	1.85292	1		1.79047	1		1.81975	1		1.82104	1.39394e-06	0.000132964	307	34.1155	8.79248	10.1	3	1	3	8	0
CAA77236.1	Amylogenin	Triticum aestivum	1.02275	2	3.98168	1.03126	2	1.3369	1.03271	1		1.0289	0.000742475	0.00662292	348	38.8616	6.63916	42.82	1	1	15	38	171.78
XP_020180686.1	Calnexin homolog	Aegilops tauschii	1.04972	1		1.07053	1		1.06615	1		1.06214	0.000604849	0.00595187	510	57.4828	4.77979	42.75	1	1	21	204	690.526
ABD66657.1	Plastid adp-glucose pyrophosphorylase large subunit	Triticum aestivum	1.00658	2	4.18899	1.0609	3	14.1942	1.18866	4	12.7466	1.08538	0.188804	0.298393	396	43.8201	6.27783	42.42	2	3	13	39	157.155
XP_020197092.1	26s proteasome non-atpase regulatory subunit 12 homolog a-like	Aegilops tauschii	0.971027	1					1.14215	1		1.05659	0.440256	0.551158	367	42.3044	7.41553	42.23	1	1	14	71	202.603
EMS63039.1	Peroxidase 12	Triticum urartu	1.19777	12	12.3786	1.11583	20	12.4114	1.17081	15	19.0633	1.16147	0.0025858	0.0150368	339	36.2153	6.59521	42.18	3	4	13	487	787.448
EMS60314.1	Putative glucose-6-phosphate 1-epimerase	Triticum urartu	1.09733	1		1.24958	1		1.27614	1		1.20768	0.0203294	0.00504466	334	37.1469	5.60498	41.92	1	1	10	56	146.165
EMS53366.1	Peroxidase 2	Triticum urartu				1.09058	1		0.962667	2	15.2399	1.02663	0.615468	0.706635	340	36.8699	6.87354	41.76	2	1	10	94	592.221
CAI47635.1	Peroxidase precursor	Triticum aestivum	1.19979	13	29.8725	1.24742	15	10.7918	1.27656	14	14.9031	1.24126	0.000419433	0.00480722	341	36.6375	6.29053	41.35	1	3	13	212	1342.88
CAV24951.1	Unnamed protein product	Triticum aestivum	0.993058	6	11.2388	1.00825	4	12.9402	1.01702	4	6.81875	1.00611	0.432023	0.544193	489	53.1139	5.19873	41.31	2	5	14	39	327.969
CDM81353.1	Unnamed protein product	Triticum aestivum							0.848958	3	21.8556	0.848958	#DIV/0!		724	79.0335	8.23584	41.16	7	3	24	88	128.958
gi|136632	Ubiquitin-activating enzyme e1 1	Triticum aestivum	0.685153	1		0.84273	1		0.749327	1		0.75907	0.00622737	0.0069722	1051	116.912	5.26221	40.63	2	1	33	190	938.521
[truncated: 6,110 more rows]

## Sheet: 4306 proteins in all replicates
List of 4,306 proteins detected in all three biological replicates
[truncated: 4,327 more rows]

## Sheet: 323 PDRPs with larger changes
List of 323 PDRPs with ³1.20 or £ 0.83 fold changes
[truncated: 342 more rows]
