# Supplementary material for: TaPHT1;9‐4B and its transcriptional regulator TaMYB4‐7D contribute to phosphate uptake and plant growth in bread wheat
Source: New Phytol. 2021 Jul 2;231(5):1968–83. doi: 10.1111/nph.17534 (PMC8489284; doi:10.1111/nph.17534)
Supplement: Supplementary file 1 — Dataset S1 Identification and analysis of phosphate deficiency responsive proteins (PDRPs) in bread wheat roots using iTRAQ‐based proteomics. Dataset S2 Quantification analysis of 11 Pi‐deficiency responsive proteins (PDRPs) using PRM analysis in bread wheat roots. Dataset S3 Mapping PDRPs to the genomic loci of Chinese Spring. Fig. S1 Examples illustrating homoeolog mapping of proteomic peptides in this work. Fig. S2 Phenotype and growth parameters of wheat seedlings cultured under Pi‐deficient conditions for 10 d. Fig. S3 Comparison of 11 PDRPs with respect to their expression changes induced by Pi deficiency revealed using iTRAQ or PRM approaches. Fig. S4 Nucleotide and deduced amino acid sequence of TaPHT1;9‐4B. Fig. S5 Transcript level of TaPHT1;9 in the root and shoot tissues of the wheat plants cultured under Pi‐sufficient or ‐deficient media for 8 d. Fig. S6 The coding sequences of TaPHT1;9 homoeologs (4A, 4B and 4D) in Chinese Spring. Fig. S7 Functional analysis of TaPHT1;9 in bread wheat using BSMV‐VIGS. Fig. S8 Evaluation of the transcript levels of three TaPHT1 genes and TaIPS1.1 in the roots of the wheat plants infected by BSMV‐GFP or BSMV‐TaPHT1;9. Fig. S9 Molecular identification of transgenic rice lines expressing TaPHT1;9‐4B. Fig. S10 The effects of nucleotide mutations in three CRISPR mutants on TaPHT1;9‐4B protein. Fig. S11 Phenotypes, dry weights and P concentrations of three CRISPR mutants and WT Fielder control cultured under Pi‐sufficient conditions. Fig. S12 Y1H screening using TaPHT1;9‐4B promoter as bait. Fig. S13 Sequences and phylogenetic tree of TaMYB4‐7D. Fig. S14 Chromosomal location, subcellular localisation and transcriptional activation activities of TaMYB4‐7D. Fig. S15 Sequence of TaPHT1;9‐4B promoter. Fig. S16 Transcript level of TaMYB4 in the root and shoot tissues of the wheat plants cultured under Pi‐sufficient or ‐deficient media for 8 d. Fig. S17 Analysis of the bread wheat plants with TaMYB4 expression silenced by BSMV‐VIGS. [file NPH-231--s001.zip › nph17534-sup-0002-DatasetS2.xls]

## Sheet: Sheet1
Article title: TaPHT1;9-4B and its transcriptional regulator TaMYB4-7D contribute to phosphate uptake and plant growth in bread wheat
Authors: Pengfei Wang, Gezi Li, Guangwei Li, Shasha Yuan, Chenyang Wang, Yingxin Xie, Tiancai Guo, Guozhang Kang, Daowen Wang.
Article acceptance date: 25 May 2021

## Sheet: Dataset S2
Dataset S2 Quantification analysis of 11 Pi deficiency responsive proteins (PDRPs) using PRM analysis in bread wheat roots

## Sheet: 18 peptides analysis results 
The Skyline analysis results of each of 18 target peptide fragments
Proteins	Peptide sequences	The Skyline analysis results of target peptide fragments
AIZ11192.1 (TaPHT1;9-4B)	SLEELSKENVGDDGIEA
AIZ11194.1 (TaPT2)	SLEELSKENVGDDDTIAPTGV
AIZ11194.1 (TaPT2)	EISEENVQGER
P62785.2	DNIEGITK
EMS64736.1	VTLLDDLQVR
XP_020190821.1	TIETFPPIVFAGEAR
XP_020190821.1	QLDGAHVEFLR
EMS60428.1	FYAISAEYPEFSNK
EMS60428.1	FEDGWESR
XP_020189850.1	AIVDPAIR
XP_020187012.1	FLVESGGAEGNAGPSYR
XP_020187012.1	IYSGLTTK
XP_020182412.1	ILFDEVLK
ABQ18237.1	LSGDELLSDSFPYR
ABQ18237.1	VVDIVDTFR
CAA59732.2	ISSQVSDLDQQLR
Internal standard 1	ADVTPADFSEWSK
Internal standard 2	DGLDAASYYAPVR

## Sheet: Target peptide quantification 
Target peptide expression quantity analysis on the 11 selected proteins
Peptide sequences	Protein accession no.	Peak areas						After internal standard peptide correction_peak-area ratios						Ratio (NP/CK)	p Value (NP/CK)
		CK-1	CK-2	CK-3	NP-1	NP-2	NP-3	CK-1	CK-2	CK-3	NP-1	NP-2	NP-3
SLEELSKENVGDDGIEA	AIZ11192.1	392400000	533000000	507280000	1192700000	1253100000	1260500000	0.0366146	0.0549756	0.0495124	0.11113	0.124743	0.142573	2.68207	0.00172658
EISEENVQGER	AIZ11194.1	625060000	573830000	569830000	1001400000	848700000	1327500000	0.0583239	0.0591869	0.0556175	0.0933057	0.084486	0.150151	1.89422	0.0664449
SLEELSKENVGDDDTIAPTGV	AIZ11194.1	524520000	470840000	355440000	882230000	720870000	778050000	0.0489426	0.0485642	0.0346922	0.082202	0.0717608	0.088004	1.83032	0.00539518
DNIEGITK	P62785.2	397680000	576150000	505840000	831180000	688400000	743790000	0.0371073	0.0594262	0.0493718	0.0774454	0.0685285	0.0841289	1.57707	0.0235342
VTLLDDLQVR	EMS64736.1	101190000	110570000	99527000	192840000	153940000	167140000	0.00944197	0.0114046	0.00971419	0.0179679	0.0153243	0.0189049	1.70798	0.00429115
TIETFPPIVFAGEAR	XP_020190821.1	929510000	812500000	916510000	1076900000	1010500000	937320000	0.0867319	0.0838042	0.0894547	0.10034	0.100593	0.106019	1.18063	0.00316578
QLDGAHVEFLR	XP_020190821.1	416190000	329640000	431920000	517560000	497610000	564570000	0.0388344	0.0340003	0.042157	0.0482238	0.0495358	0.0638576	1.40547	0.0485117
FYAISAEYPEFSNK	EMS60428.1	5542800000	5930600000	6467000000	7983500000	7083100000	7664200000	0.517195	0.611704	0.631203	0.743865	0.705105	0.866885	1.31575	0.0369335
FEDGWESR	EMS60428.1	2837000000	3049500000	2927500000	4446700000	4460700000	4224900000	0.264719	0.314537	0.285735	0.414322	0.444052	0.477872	1.54481	0.00254549
AIVDPAIR	XP_020189850.1	6677200000	6848100000	6598100000	7478300000	7039300000	7241700000	0.623045	0.706338	0.643998	0.696793	0.700745	0.819097	1.12327	0.161524
FLVESGGAEGNAGPSYR	XP_020187012.1	319660000	316440000	348890000	553490000	533660000	472130000	0.0298273	0.0326388	0.0340529	0.0515716	0.0531245	0.0534019	1.638	0.000114366
IYSGLTTK	XP_020187012.1	223870000	220160000	214410000	487600000	376290000	360910000	0.0208892	0.0227081	0.0209272	0.0454323	0.0374587	0.0408219	1.9173	0.00117055
ILFDEVLK	XP_020182412.1	291490000	238180000	270400000	394050000	357610000	359530000	0.0271987	0.0245668	0.026392	0.0367157	0.0355992	0.0406659	1.44555	0.0025291
LSGDELLSDSFPYR	ABQ18237.1	5910200000	5643100000	6001100000	6573800000	7027600000	8377800000	0.551477	0.58205	0.585729	0.612516	0.69958	0.947599	1.31434	0.14895
VVDIVDTFR	ABQ18237.1	8094200000	7243800000	7678300000	7860200000	8302400000	8248200000	0.755264	0.747152	0.74943	0.732376	0.826483	0.932941	1.10656	0.23987
ISSQVSDLDQQLR	CAA59732.2	635630000	676530000	746660000	376500000	422880000	492460000	0.0593102	0.0697798	0.0728767	0.0350805	0.0420966	0.0557014	0.657923	0.0345518
ADVTPADFSEWSK	Internal standard 1	7947800000	6810400000	7301800000	7681100000	6991300000	6349300000
DGLDAASYYAPVR	Internal standard 2	16448000000	16820000000	17166000000	17806000000	17838000000	14552000000
TaPT2	EISEENVQGER
TaPT2	SLEELSKENVGDDDTIAPTGV

## Sheet: Target protein quantification 
Protein expression quantity analysis on the 11 selected proteins
Protein accession no.	Ratio (NP/CK)	Protein names
AIZ11192.1	2.68207	TaPHT1;9-4B
AIZ11194.1	1.86227	TaPT2
P62785.2	1.57707	Histone H4
EMS64736.1	1.70798	Germin-like protein 8-14
XP_020190821.1	1.29305	Phospho-2-dehydro-3-deoxyheptonate aldolase 2
EMS60428.1	1.43028	Calreticulin
XP_020189850.1	1.12327	Probable leucine-rich repeat receptor-like protein kinase
XP_020187012.1	1.77765	Long chain acyl-CoA synthetase 4-like
XP_020182412.1	1.44555	GDSL esterase/lipase
ABQ18237.1	1.21045	Translationally-controlled tumor protein
CAA59732.2	0.657923	Putative zinc finger protein
