# Supplementary material for: TaPHT1;9‐4B and its transcriptional regulator TaMYB4‐7D contribute to phosphate uptake and plant growth in bread wheat
Source: New Phytol. 2021 Jul 2;231(5):1968–83. doi: 10.1111/nph.17534 (PMC8489284; doi:10.1111/nph.17534)
Supplement: Supplementary file 1 — Dataset S1 Identification and analysis of phosphate deficiency responsive proteins (PDRPs) in bread wheat roots using iTRAQ‐based proteomics. Dataset S2 Quantification analysis of 11 Pi‐deficiency responsive proteins (PDRPs) using PRM analysis in bread wheat roots. Dataset S3 Mapping PDRPs to the genomic loci of Chinese Spring. Fig. S1 Examples illustrating homoeolog mapping of proteomic peptides in this work. Fig. S2 Phenotype and growth parameters of wheat seedlings cultured under Pi‐deficient conditions for 10 d. Fig. S3 Comparison of 11 PDRPs with respect to their expression changes induced by Pi deficiency revealed using iTRAQ or PRM approaches. Fig. S4 Nucleotide and deduced amino acid sequence of TaPHT1;9‐4B. Fig. S5 Transcript level of TaPHT1;9 in the root and shoot tissues of the wheat plants cultured under Pi‐sufficient or ‐deficient media for 8 d. Fig. S6 The coding sequences of TaPHT1;9 homoeologs (4A, 4B and 4D) in Chinese Spring. Fig. S7 Functional analysis of TaPHT1;9 in bread wheat using BSMV‐VIGS. Fig. S8 Evaluation of the transcript levels of three TaPHT1 genes and TaIPS1.1 in the roots of the wheat plants infected by BSMV‐GFP or BSMV‐TaPHT1;9. Fig. S9 Molecular identification of transgenic rice lines expressing TaPHT1;9‐4B. Fig. S10 The effects of nucleotide mutations in three CRISPR mutants on TaPHT1;9‐4B protein. Fig. S11 Phenotypes, dry weights and P concentrations of three CRISPR mutants and WT Fielder control cultured under Pi‐sufficient conditions. Fig. S12 Y1H screening using TaPHT1;9‐4B promoter as bait. Fig. S13 Sequences and phylogenetic tree of TaMYB4‐7D. Fig. S14 Chromosomal location, subcellular localisation and transcriptional activation activities of TaMYB4‐7D. Fig. S15 Sequence of TaPHT1;9‐4B promoter. Fig. S16 Transcript level of TaMYB4 in the root and shoot tissues of the wheat plants cultured under Pi‐sufficient or ‐deficient media for 8 d. Fig. S17 Analysis of the bread wheat plants with TaMYB4 expression silenced by BSMV‐VIGS. [file NPH-231--s001.zip › nph17534-sup-0003-DatasetS3.xls]

## Sheet: Sheet1
Article title: TaPHT1;9-4B and its transcriptional regulator TaMYB4-7D contribute to phosphate uptake and plant growth in bread wheat
Authors: Pengfei Wang, Gezi Li, Guangwei Li, Shasha Yuan, Chenyang Wang, Yingxin Xie, Tiancai Guo, Guozhang Kang, Daowen Wang.
Article acceptance date: 25 May 2021

## Sheet: Dataset S3
Dataset S3 Mapping PDRPs to the genomic loci of Chinese Spring

## Sheet: List of 15,044 peptides
List of 15,044 peptides matched to the predicted proteins of CS
Peptide sequences	PSMs	Protein number	Protein groups	Protein accession no.(NCBI)	Gene in the A subgenome of CS	Identity	Gene in the B subgenome of CS	Identity	Gene in the D subgenome of CS	Identity	Subgenome type	Modifications	MH+ [Da]	Ion scores	Biological replicate 1-ratio	Biological replicate 1-count	Biological replicate 1-variability (%)	Biological replicate 2-ratio	Biological replicate 2-count	Biological replicate 2-variability (%)	Biological replicate 3-ratio	Biological replicate 3-count	Biological replicate 3-variability (%)
AAVHSACGPTVSCADITVLATR	19	1	1	CAI47635.1	TraesCS2A02G573900	1	NA	NA	TraesCS2D02G719900	1	A or D	N-Term(iTRAQ8plex); C7(Carbamidomethyl); C13(Carbamidomethyl)	2561.32	112.557	1.06504	7	9.06285	1.09712	7	9.20642	1.01618	5	10.4553
AAAGLGAAASLLSASLYTVDGGER	6	1	1	BAK01622.1	TraesCS2A02G337100	1	TraesCS2B02G344800	1	TraesCS2D02G325800	1	A or B or D	N-Term(iTRAQ8plex)	2525.36	150.717	1.04963	2	2.081	0.989814	2	7.78282	0.966367	2	9.62706
AVDVTGPDGSFVQGGAGGGGGGGGFGSR	15	1	1	BAJ95296.1	TraesCS6A02G069500	1	TraesCS6B02G093900	1	TraesCS6D02G067500	1	A or B or D	N-Term(iTRAQ8plex)	2684.32	140.627	1.07737	5	2.41903	0.963388	3	0.379132	0.899896	7	24.4594
VQVSSAVGGDTLLLDEDVAAGSLFVVPR	40	1	1	BAJ96477.1	NA	NA	TraesCS5B02G355900	1	NA	NA	B-specific	N-Term(iTRAQ8plex)	3118.7	138.43	0.941682	14	14.2516	0.914513	12	14.6947	0.968668	13	26.9792
VVVSESGWPSASGFAATADNAR	17	2	1	CDM86358.1	TraesCS3A02G483100;TraesCS3A02G486000	1	TraesCS3B02G529400;TraesCS3B02G533900;TraesCS3B02G533800;	1	TraesCS3D02G478200;TraesCS3D02G588100;TraesCS3D02G481400	1	A or B or D	N-Term(iTRAQ8plex)	2483.26	123.797	0.900299	4	11.8553	0.866525	6	24.529	1.04682	7	9.71764
NFEGLNLGTMDQANDSGLASYVAGQIDR	16	2	1	EMS55513.1	TraesCS5A02G424400	1	TraesCS5B02G426500	1	TraesCS5D02G432900	1	A or B or D	N-Term(iTRAQ8plex)	3260.59	126.717	1.04638	5	8.76983	1.14932	6	29.77	1.16581	5	14.7754
CPVNTICIGQAASMGSLLLAAGAR	5	1	1	XP_020168878.1	TraesCS6A02G220500	1	TraesCS6B02G262000	1	TraesCS6D02G214700	1	A or B or D	N-Term(iTRAQ8plex); C1(Carbamidomethyl); C7(Carbamidomethyl)	2735.44	122.057	0.948185	1		1.11733	3	1.94135	1.1546	1
GFSLSGSGITTDVQTSYAAR	5	1	1	EMS61578.1	TraesCS3A02G162100	1	NA	NA	NA	NA	A-specific	N-Term(iTRAQ8plex)	2322.19	89.4333	0.731811	2	16.3367	0.908135	1		0.860773	2	10.9825
YPDDAGASGGAESVGDELR	4	1	1	XP_020177897.1	NA	NA	TraesCS1B02G333600	1	NA	NA	B-specific	N-Term(iTRAQ8plex)	2170.03	74.6133	1.04309	2	16.8616	0.906281	1		1.23209	1
AEATDVANAVLDGSDAILLGAETLR	28	3	1	EMS63432.1	TraesCS5A02G131100	1	TraesCS5B02G131000;	1	TraesCS1D02G104600;TraesCS5D02G138800	1	A or B or D	N-Term(iTRAQ8plex)	2789.49	102.87	0.964134	10	10.06	1.00303	7	2.29286	0.966362	11	20.2592
AGGPGGPGGAPAGAGAVPGAPAPR	36	1	1	XP_020177781.1	NA	NA	NA	NA	TraesCS5D02G576800	1	D-specific	N-Term(iTRAQ8plex)	2171.17	119.82	0.879302	12	16.1784	0.962713	13	22.4207	0.927198	11	12.2409
VTVTQLAAAGAAGGPSGGTTGAGGVPSADVSLR	6	1	1	CDM83390.1	TraesCS3A02G220400	1	TraesCS3B02G250700	1	TraesCS3D02G232300	1	A or B or D	N-Term(iTRAQ8plex)	3157.69	117.267	1.00324	2	0.619079	0.970039	3	27.9194	1.07895	1
MTEECGEQVQIVGDDLLVTNPTR	6	1	1	BAJ85279.1	NA	NA	TraesCS5B02G012100	1	NA	NA	B-specific	N-Term(iTRAQ8plex); C5(Carbamidomethyl)	2908.45	95.61	1.14315	2	14.6385	1.09095	2	16.6791	1.09708	2	13.8352
SGGCGGGHSDSAMALVAAR	7	3	1	BAJ85314.1	NA	NA	TraesCS4B02G602000;TraesCS4B02G389900;TraesCS4B02G390100;TraesCS4B02G390000;TraesCS4B02G389800;TraesCS4B02G390200;	1	NA	NA	B-specific	N-Term(iTRAQ8plex); C4(Carbamidomethyl)	2064.99	121.58	1.14796	3	14.5439	1.27752	2	19.1884	1.24133	2	16.0492
DSTTASASLANSDLPGPGSSR	47	1	1	ACF08084.1	NA	NA	NA	NA	TraesCS2D02G107900	1	D-specific	N-Term(iTRAQ8plex)	2295.14	120.907	0.953354	17	26.8394	0.890418	16	13.4401	0.918477	14	21.7268
GGPLSFADLIQIAASQALK	17	1	1	BAJ87776.1	NA	NA	TraesCS2B02G457600	1	TraesCS2D02G434500	1	B or D	N-Term(iTRAQ8plex); K19(iTRAQ8plex)	2508.47	109.557	1.09022	4	5.59351	1.08653	6	32.1841	1.27673	7	13.6706
DSTTASASLANSDLPGPSSSR	35	1	1	ACF70703.1	TraesCS2A02G107800;TraesCS2A02G107600	1	NA	NA	NA	NA	A-specific	N-Term(iTRAQ8plex)	2325.15	123.093	0.926874	10	3.98029	0.945554	12	10.091	0.981548	13	15.1979
EANENLEDAGNELILSDEDVVR	6	1	1	XP_020201525.1	TraesCS4A02G309000;TraesCS5A02G525000	1	TraesCS5B02G574200;	1	TraesCS5D02G388600	1	A or B or D	N-Term(iTRAQ8plex)	2748.36	90.28	0.848354	1		0.940073	2	8.32167	0.885811	3	14.28
AGDSTPEELANATQVQGDYMPIAR	8	2	1	pdb|3J61|L	TraesCS6A02G047900	1	TraesCS6B02G064300	1	TraesCS6D02G055400	1	A or B or D	N-Term(iTRAQ8plex); M20(Oxidation)	2854.39	97.08	0.874679	3	3.02552	0.93434	2	14.2477	0.903657	3	6.95127
LTVEPAAGGEQTVIEADVVLVSAGR	46	4	1	BAK03695.1	TraesCS1A02G105600	1	TraesCS1B02G131300	1	TraesCS1D02G109600	1	A or B or D	N-Term(iTRAQ8plex)	2785.53	106.85	0.989343	11	13.7362	0.997322	20	17.3526	0.957326	15	10.7739
VFDLPAPNTASVATLVESFATR	19	1	1	BAK00331.1	NA	NA	TraesCS2B02G615800	1	NA	NA	B-specific	N-Term(iTRAQ8plex)	2610.42	109.627	1.18135	9	11.9602	1.13632	6	25.7329	1.34224	4	13.5271
AETESGEVGPLVTEADIQHIVSSWTGIPVEK	3	3	1	gi|347602486	TraesCS2A02G287300	1	TraesCS2B02G304200	1	TraesCS2D02G285800	1	A or B or D	N-Term(iTRAQ8plex); K31(iTRAQ8plex)	3887.06	105.615	1.11794	1					1.02218	1
ANSYAVHGAALGTSEVEATR	21	2	1	BAJ93658.1	TraesCS7A02G071100	1	NA	NA	TraesCS7D02G066500	1	A or D	N-Term(iTRAQ8plex)	2308.19	101.747	0.927677	6	12.338	0.929477	9	10.618	0.978731	6	6.98749
GIMGYVEEDLVSTDFVGDSR	224	3	1	CAZ76054.1	TraesCS7A02G313100	1	TraesCS7B02G213300	1	TraesCS7D02G309500	1	A or B or D	N-Term(iTRAQ8plex)	2493.22	108.727	1.04824	81	14.4889	1.08699	71	12.7231	1.01202	72	16.9801
AGDSTPEELATATQVQGDYMPITR	16	2	1	XP_020155120.1	NA	NA	TraesCS7B02G189800	1	TraesCS7D02G292800	1	B or D	N-Term(iTRAQ8plex)	2855.41	85.8433	1.07666	5	14.5701	1.0972	3	3.23566	1.01533	8	8.12671
WTVQQAAELSVAAPTIEASLDSR	67	4	1	XP_020187040.1	TraesCS4A02G455900;TraesCS7A02G092300;TraesCS7A02G012000;TraesCS3A02G677600;TraesCS4A02G677800	1	TraesCS3B02G565200;	1	TraesCS7D02G030000;TraesCS3D02G491400	1	A or B or D	N-Term(iTRAQ8plex)	2747.45	101.943	1.06358	19	10.4619	1.09552	23	9.27557	0.979783	25	20.5755
VTSNQGEELGQIATSNATR	8	1	1	XP_020187511.1	NA	NA	TraesCS5B02G416700	1	NA	NA	B-specific	N-Term(iTRAQ8plex)	2280.18	79.3967	0.8362	3	26.1817	0.831915	4	8.98211	0.86787	1
NVELLCPGIVSCADIAALAAR	9	1	1	AAW52720.1	TraesCS6A02G047600	1	NA	NA	TraesCS6D02G054900	1	A or D	N-Term(iTRAQ8plex); C6(Carbamidomethyl); C12(Carbamidomethyl)	2517.35	107.427	1.06523	4	31.5497	1.24242	2	6.6517	1.02489	3	4.71084
DGYMISSGQPVNEYIDAAVR	7	4	1	XP_020169630.1	TraesCS3A02G107800	1	TraesCS7B02G198400	1	TraesCS7D02G291300	1	A or B or D	N-Term(iTRAQ8plex); M4(Oxidation)	2505.23	109.853	1.18084	3	9.69348	1.22177	3	22.9794	1.17181	1
ASSLVVNTGTANDADLGPVISR	13	2	1	BAJ94980.1	NA	NA	TraesCS2B02G501200	1	TraesCS2D02G477100	1	B or D	N-Term(iTRAQ8plex)	2461.32	84.73	0.922612	6	10.3718	0.982081	3	14.3936	0.988232	4	7.55196
IFNVLGEPVDNLGPVDSSATFPIHR	99	16	1	AIG90927.1	NA	NA	NA	NA	TraesCS5D02G010300;TraesCS2D02G584400;TraesCS5D02G511000;TraesCS2D02G284400;TraesCS3D02G052900	1	D-specific	N-Term(iTRAQ8plex)	2998.6	113.657	1.02048	31	17.5842	0.969285	30	16.2528	0.956111	31	25.4455
LNTSAAILEVMGAPLAGTDVR	9	2	1	EMS52464.1	TraesCS3A02G095800	1	TraesCS3B02G111500	1	TraesCS3D02G096200	1	A or B or D	N-Term(iTRAQ8plex)	2403.33	96.1433	1.11904	3	0.592707	1.01628	3	4.48062	1.12165	3	3.82932
GLVPLTGSNDESWCQGLDGLASR	42	2	1	BAJ90789.1	TraesCS5A02G108000	1	TraesCS5B02G115300	1	TraesCS5D02G122700	1	A or B or D	N-Term(iTRAQ8plex); C14(Carbamidomethyl)	2736.36	104.397	0.926893	17	9.32462	1.00799	11	8.20975	1.13158	14	18.2848
SGGAPGGEGADGGVDDEDHDEL	24	2	1	AGN94840.1	TraesCS6A02G042600	1	TraesCS6B02G058300	1	TraesCS6D02G049100	1	A or B or D	N-Term(iTRAQ8plex)	2360.02	84.7633	1.08424	7	18.6868	1.01879	8	5.75045	1.11707	9	8.00663
IGATEPSQLSIDQNAQGLAR	89	2	1	CDM85265.1	TraesCS3A02G391100	1	TraesCS3B02G422900;	1	TraesCS3D02G383700;TraesCS3D02G384000	1	A or B or D	N-Term(iTRAQ8plex)	2373.27	106.637	0.924017	26	23.3916	0.939908	34	20.3183	0.901215	29	22.3932
SVYEPLQTGLIAIDSMIPIGR	35	2	1	BAB47031.1	TraesCS7A02G749300;TraesCS7A02G013500;TraesCS1A02G138500;TraesCS3A02G608100;TraesCS6A02G153500;TraesCS2A02G575300;TraesCS3A02G481400;TraesCS5A02G499000;TraesCS3A02G383800;TraesCS1A02G113000;TraesCS4A02G216000	1	TraesCS6B02G616300;TraesCS6B02G291100;TraesCS2B02G066400;TraesCS4B02G584900;TraesCS4B02G148900;TraesCS2B02G732100;TraesCS5B02G080700;TraesCS7B02G395800;TraesCS2B02G493900;TraesCS2B02G439600;TraesCS2B02G406700;TraesCS1B02G773300;TraesCS6B02G436700;TraesCS4B02G411500;TraesCS3B02G079000;TraesCS4B02G204300;TraesCS7B02G636700;TraesCS1B02G412900;TraesCS1B02G762700;	1	TraesCS7D02G681600;TraesCS7D02G293500;TraesCS5D02G458900;TraesCS5D02G459400;TraesCS6D02G368800;TraesCS1D02G207100;TraesCS1D02G362500;TraesCS6D02G300100;TraesCS6D02G184800;TraesCS1D02G070400;TraesCS7D02G292900;TraesCS5D02G267600;TraesCS5D02G269300;TraesCS7D02G418600;TraesCS7D02G415500;TraesCS1D02G193400;	1	A or B or D	N-Term(iTRAQ8plex)	2577.44	109.493	1.06315	10	5.62629	1.09326	12	11.8664	1.07064	12	16.3457
GMEVIDTGAPLSVPVGGATLGR	64	18	1	AIG90927.1	NA	NA	TraesCS3B02G186000;	1	TraesCS4D02G050200;TraesCS2D02G284400;TraesCS2D02G584400;TraesCS3D02G052900;TraesCS2D02G678300	1	B or D	N-Term(iTRAQ8plex)	2401.32	105.877	0.983541	19	21.9585	1.04912	21	21.7273	1.05168	24	14.2541
STQSYQGGEAAEQVEVTDR	10	1	1	AFP49819.1	TraesCS6A02G253300	1	TraesCS6B02G273400	1	TraesCS6D02G234700	1	A or B or D	N-Term(iTRAQ8plex)	2359.15	104.577	1.08129	3	27.7788	0.927851	4	1.5735	1.00403	3	14.7655
GMEVIDTGAPLSVPVGGATLGR	27	18	1	AIG90927.1	NA	NA	TraesCS3B02G186000;	1	TraesCS4D02G050200;TraesCS2D02G284400;TraesCS2D02G584400;TraesCS3D02G052900;TraesCS2D02G678300	1	B or D	N-Term(iTRAQ8plex); M2(Oxidation)	2417.31	112.113	0.978288	8	8.15974	1.06752	8	16.4664	1.0698	11	10.2
AAVVAEIANNLVAPVIGEANLAAYR	5	1	1	BAJ98192.1	TraesCS2A02G067700	1	NA	NA	TraesCS2D02G066000	1	A or D	N-Term(iTRAQ8plex)	2813.59	105.87	0.891245	1		0.947118	2	7.41412	0.949764	2	8.48358
QVFSTQMGLSDQDIVALSGGHTLGR	55	2	1	XP_020162971.1	TraesCS2A02G082100	1	TraesCS2B02G096200	1	TraesCS2D02G080000	1	A or B or D	N-Term(iTRAQ8plex)	2921.54	104.583	0.971397	16	10.2741	0.971687	18	10.8957	1.00011	21	8.54437
ALVNSQGVFTSDMALIK	48	4	1	BAJ96336.1	TraesCS2A02G571700;TraesCS2A02G571500	1	TraesCS2B02G615700;TraesCS2B02G615600;	1	TraesCS2D02G583200;TraesCS2D02G583100	1	A or B or D	N-Term(iTRAQ8plex); K17(iTRAQ8plex)	2402.36	103.983	1.09939	16	14.3834	1.10698	18	9.7694	1.16958	14	10.888
LLAGVTIAHGGVLPNINPVLLPK	510	22	1	CDM87218.1	TraesCS7A02G757600;TraesCS7A02G438400;TraesCS7A02G438500;TraesCS7A02G437900;TraesCS7A02G438000;TraesCS5A02G445600;TraesCS5A02G455900;TraesCS5A02G465500;TraesCS5A02G591500	1	TraesCS3B02G610800;TraesCS7B02G449800;TraesCS7B02G336700;TraesCS7B02G336900;TraesCS7B02G337400;TraesCS7B02G336800;TraesCS5B02G662700;TraesCS7B02G337500;TraesCS5B02G477300;TraesCS5B02G452400;TraesCS5B02G455600;TraesCS5B02G439500;TraesCS5B02G458200;	1	TraesCS7D02G520000;TraesCS3D02G539300;TraesCS7D02G428400;TraesCS7D02G427900;TraesCS7D02G427800;TraesCS7D02G428300;TraesCS5D02G478400;TraesCS5D02G192800;TraesCS5D02G466700;TraesCS5D02G444000	1	A or B or D	N-Term(iTRAQ8plex); K23(iTRAQ8plex)	2914.8	127.447	0.949108	86	12.5538	0.971201	84	13.8206	0.965404	85	13.2528
AAICEMPFSTISADDLGGLGGTCVLR	4	1	1	BAF80308.1	TraesCS4A02G025200	1	TraesCS4B02G278900	1	TraesCS4D02G277400	1	A or B or D	N-Term(iTRAQ8plex); C4(Carbamidomethyl); C23(Carbamidomethyl)	3015.49	91.0967	1.12389	2	4.16592	0.984069	1		1.04333	1
LNAVESDFDDTEAIAK	13	1	1	CDM80578.1	TraesCS3A02G256400	1	TraesCS3B02G289600	1	TraesCS3D02G256700	1	A or B or D	N-Term(iTRAQ8plex); K16(iTRAQ8plex)	2346.23	92.7667	0.943435	4	5.65814	0.901085	5	4.35746	1.06558	4	8.88594
VHAACGATVSCADISALATR	20	3	1	BAJ96336.1	TraesCS2A02G571700;TraesCS2A02G571500	1	TraesCS2B02G615700;TraesCS2B02G615600;	1	TraesCS2D02G583100;TraesCS2D02G583200	1	A or B or D	N-Term(iTRAQ8plex); C5(Carbamidomethyl); C11(Carbamidomethyl)	2335.18	104.503	1.2706	5	18.2129	1.08403	8	28.4614	1.03575	7	30.6353
VPNQTYLAMDTLADEFGIGTLR	5	2	1	AGI97001.1	TraesCS1A02G323400	1	TraesCS1B02G336300	1	TraesCS1D02G324200	1	A or B or D	N-Term(iTRAQ8plex)	2729.42	96.4333	0.937824	2	1.61187	0.972267	2	2.75687	1.38377	1
DLYGNIVLSGGTTMFPGIADR	9	6	1	AAN59956.1	TraesCS1A02G020500;TraesCS4A02G356100	1	TraesCS1B02G024500;TraesCS5B02G516100;	1	TraesCS1D02G020000;TraesCS5D02G516200	1	A or B or D	N-Term(iTRAQ8plex)	2501.3	90.1733	1.07144	6	23.3408	1.1856	2	31.1481	1.19375	1
GYLDSLEIEQVNK	37	1	1	BAB47031.1	TraesCS3A02G481400;TraesCS1A02G543300;TraesCS5A02G499000	1	TraesCS7B02G395800;TraesCS5B02G080700;TraesCS2B02G732100;TraesCS3B02G406000;TraesCS5B02G080600;TraesCS7B02G626300;TraesCS6B02G483200;	1	TraesCS4D02G042900;TraesCS4D02G235100;TraesCS1D02G203900;TraesCS1D02G181000;TraesCS5D02G458900;TraesCS5D02G482400;TraesCS6D02G300100	1	A or B or D	N-Term(iTRAQ8plex); K13(iTRAQ8plex)	2116.17	98.1767	1.06058	14	11.4872	1.048	13	9.19975	1.09279	10	17.9363
TPGFTGADLQNLMNEAAILAAR	10	1	1	XP_020181913.1	TraesCS7A02G547500	1	TraesCS7B02G471600	1	TraesCS7D02G534500	1	A or B or D	N-Term(iTRAQ8plex)	2578.37	106.357	1.09632	3	2.04288	1.24666	4	18.1213	0.955329	3	5.45083
AGVLGVAEMDLTEAEAAQLR	20	1	1	BAK07167.1	TraesCS2A02G076600	1	TraesCS2B02G091400	1	TraesCS2D02G075200	1	A or B or D	N-Term(iTRAQ8plex)	2348.26	101.403	1.16129	8	4.51222	1.36318	4	8.68652	1.19119	5	9.86904
AGDSTPEELANATQVQGDYMPIAR	22	2	1	pdb|3J61|L	TraesCS6A02G047900	1	TraesCS6B02G064300	1	TraesCS6D02G055400	1	A or B or D	N-Term(iTRAQ8plex)	2838.4	112.207	0.902499	6	12.1078	0.973413	7	5.04758	0.964293	9	15.1168
IFAEEAIAEFFDNPTVPR	17	1	1	XP_020176500.1	TraesCS6A02G303800	1	TraesCS6B02G606700	1	TraesCS6D02G283300	1	A or B or D	N-Term(iTRAQ8plex)	2370.23	103.05	1.28656	4	17.2204	1.08084	6	30.5895	1.14875	5	18.3529
IEEELGAAAVYAGLK	81	3	1	BAJ85279.1	TraesCS5A02G014500	1	TraesCS5B02G012100	1	TraesCS5D02G020100	1	A or B or D	N-Term(iTRAQ8plex); K15(iTRAQ8plex)	2142.25	104.36	1.03043	27	13.1025	0.952972	28	15.031	0.995713	26	9.71046
AMSLNMGMLASYDQSVELFR	14	2	1	EMS57791.1	TraesCS1A02G124600	1	TraesCS1B02G142400	1	TraesCS1D02G129200	1	A or B or D	N-Term(iTRAQ8plex)	2567.26	95.0567	0.833991	5	16.9652	1.0005	5	12.1312	0.852066	4	8.34711
LLAGVTIAHGGVIPNINSVLLPK	143	16	1	XP_020179990.1	TraesCS5A02G462100;TraesCS6A02G034600;TraesCS6A02G062600;TraesCS6A02G034900;TraesCS6A02G061700;TraesCS6A02G035200;TraesCS6A02G035100;TraesCS3A02G102400;TraesCS6A02G034300;TraesCS6A02G034800	1	TraesCS5B02G473100;TraesCS6B02G082500;TraesCS6B02G082100;TraesCS6B02G082300;TraesCS6B02G048700;TraesCS6B02G048300;TraesCS6B02G048600;TraesCS1B02G357400;TraesCS6B02G049500;TraesCS6B02G049400;TraesCS6B02G049200;TraesCS6B02G049000;TraesCS6B02G112400;TraesCS6B02G082400;	1	TraesCS5D02G474800;TraesCS6D02G062800;TraesCS6D02G062300;TraesCS6D02G040800;TraesCS6D02G039900;TraesCS6D02G040400;TraesCS6D02G040700;TraesCS6D02G040500	1	A or B or D	N-Term(iTRAQ8plex); K23(iTRAQ8plex)	2904.79	104.493	0.908463	39	21.4056	0.938508	45	22.3789	0.938371	59	17.312
LVALLTEAGAISGSSSK	22	1	1	AEP25125.1	TraesCS2A02G363600	1	TraesCS2B02G381600	1	NA	NA	A or B	N-Term(iTRAQ8plex); K17(iTRAQ8plex)	2212.3	94.21	0.969503	7	1.8333	0.963437	8	9.43177	0.94309	7	9.59488
IGLTEPSQLSIDQNAQGLAR	19	1	1	CDM85268.1	NA	NA	TraesCS3B02G423200	1	NA	NA	B-specific	N-Term(iTRAQ8plex)	2415.32	95.2833	0.854807	7	23.8456	0.754141	5	13.1607	0.863473	7	36.6361
HAGDLGNIVANAEGVAETTIVDSQIPLTGPNAVVGR	18	1	1	AAB67991.1	TraesCS7A02G292100	1	TraesCS7B02G197300	1	TraesCS7D02G290700	1	A or B or D	N-Term(iTRAQ8plex)	3860.06	107.16	0.967986	9	10.005	0.923915	6	11.4634	1.1593	3	6.25117
ANNLVFVSGVLGLNPETGK	8	2	1	BAJ85673.1	TraesCS2A02G222600	1	TraesCS2B02G248100	1	TraesCS2D02G228600	1	A or B or D	N-Term(iTRAQ8plex); K19(iTRAQ8plex)	2537.46	96.4833	0.822868	1		0.882024	3	16.508	0.931789	4	5.03263
YIAAGNEVQGGATQSIVPAMR	6	1	1	XP_020198692.1	TraesCS3A02G483100	1	TraesCS3B02G529400;	1	TraesCS3D02G478200;TraesCS3D02G478000;TraesCS3D02G478300	1	A or B or D	N-Term(iTRAQ8plex)	2437.29	99.3633	1.17333	2	0.869135	1.19673	3	2.36081	1.37237	1
NLNAALSAAGLGAIK	9	2	1	XP_020198692.1	TraesCS3A02G483100	1	TraesCS3B02G529400;TraesCS3B02G529700;	1	TraesCS3D02G478000;TraesCS3D02G478200;TraesCS3D02G478300	1	A or B or D	N-Term(iTRAQ8plex); K15(iTRAQ8plex)	1992.21	102.963	1.18709	3	6.11764	1.03232	4	3.71589	1.12953	2	4.10537
SFSDIAAETGLTNVYVAQLLR	13	2	1	XP_020174106.1	TraesCS1A02G151000	1	TraesCS1B02G168600	1	TraesCS1D02G148000	1	A or B or D	N-Term(iTRAQ8plex)	2572.4	86.1	1.07394	4	21.326	1.10824	3	1.55001	1.09853	6	19.6918
GVVATTDVVEACTGVNVAVMVGGFPR	10	3	1	XP_020157252.1	TraesCS1A02G155200	1	TraesCS1B02G172400	1	TraesCS1D02G153900	1	A or B or D	N-Term(iTRAQ8plex); C12(Carbamidomethyl)	2909.53	91.95	0.960903	3	2.07706	1.10281	3	14.6718	0.912393	4	10.6259
SESFAASGLDYTDIPNAQIR	10	2	1	EMS53705.1	TraesCS6A02G022600	1	TraesCS6B02G028600	1	NA	NA	A or B	N-Term(iTRAQ8plex)	2459.24	81.8133	0.934286	2	8.30434	0.969621	3	14.9889	0.889955	5	8.35755
QAIPFLESLVVADVAALK	18	1	1	BAK00392.1	TraesCS2A02G467900	1	TraesCS2B02G490900	1	TraesCS2D02G467900	1	A or B or D	N-Term(iTRAQ8plex); K18(iTRAQ8plex)	2492.5	102.42	0.862991	6	7.01796	0.889388	5	25.034	0.851708	7	14.3176
GTSQVEGVVTLTQEDDGPTTVNVR	17	2	1	AAB67990.1	TraesCS7A02G292100	1	TraesCS7B02G197300	1	NA	NA	A or B	N-Term(iTRAQ8plex)	2806.44	92.6367	1.06175	4	7.33343	0.992411	7	10.1121	1.02522	6	16.7716
SAEYMTHAPLGSLNSVGGVATEINAVNYVSPR	21	11	1	BAP59022.1	TraesCS1A02G541000	1	TraesCS2B02G168600;	1	TraesCS5D02G550700;TraesCS6D02G087900;TraesCS1D02G281300;TraesCS5D02G565700;TraesCS5D02G550800;TraesCS7D02G321100;TraesCS3D02G395600	1	A or B or D	N-Term(iTRAQ8plex)	3608.85	105.047	0.98683	8	8.07581	1.02396	8	12.6911	0.984655	5	7.63236
SGLDLNCGNFLAEHTVAAVQAGELSEEDVDR	6	1	1	BAJ90420.1	TraesCS2A02G523300	1	TraesCS2B02G553100	1	NA	NA	A or B	N-Term(iTRAQ8plex); C7(Carbamidomethyl)	3620.75	86.5133	0.942691	3	10.7428	1.02614	1		1.08101	2	14.9329
SASVDEALAAADASTSESLAALEAR	3	1	1	CDM81767.1	TraesCS3A02G117300	1	TraesCS3B02G136400	1	TraesCS3D02G119200	1	A or B or D	N-Term(iTRAQ8plex)	2710.37	91.305	1.1288	2	11.5203				1.39836	1
VQASIGANTWVVSGTPQTK	5	2	1	EMS45952.1	TraesCS1A02G159300	1	TraesCS1B02G175700	1	TraesCS1D02G156700	1	A or B or D	N-Term(iTRAQ8plex); K19(iTRAQ8plex)	2552.43	76.6	0.868697	4	5.15915	0.849287	1
DGVTATDLVLTVTQMLR	25	3	1	XP_020176302.1	TraesCS7A02G219100	1	TraesCS7B02G202900	1	TraesCS7D02G223000	1	A or B or D	N-Term(iTRAQ8plex)	2137.19	93.5267	0.905592	7	4.83249	1.10332	8	8.62408	1.01344	10	11.9581
QSQANPLPVEEQIATIYTGTR	46	1	1	BAB47031.1	TraesCS5A02G499000;TraesCS1A02G543300;TraesCS3A02G481400	1	TraesCS3B02G340400;TraesCS7B02G626300;TraesCS6B02G336500;TraesCS5B02G080600;TraesCS4B02G204300;TraesCS6B02G483200;TraesCS5B02G080700;TraesCS2B02G732100;TraesCS7B02G395800;TraesCS2B02G493900;TraesCS3B02G374300;	1	TraesCS4D02G042900;TraesCS4D02G235100;TraesCS5D02G482400;TraesCS5D02G458900;TraesCS1D02G181000;TraesCS1D02G362500;TraesCS6D02G300100;TraesCS1D02G207100	1	A or B or D	N-Term(iTRAQ8plex)	2620.39	102.843	1.0455	14	25.9807	1.13612	15	19.2034	1.12556	17	11.9811
IGPTEPSQLSINQNAQGLAR	11	1	1	EMS60368.1	NA	NA	NA	NA	TraesCS3D02G384100	1	D-specific	N-Term(iTRAQ8plex)	2398.32	72.7833	0.800076	4	3.7225	0.732686	4	15.405	0.749671	3	12.4866
MPSAVGYQPTLSTEMGSLQER	32	20	1	AIG90927.1	TraesCS2A02G498900;TraesCS7A02G777500;TraesCS4A02G151900	1	TraesCS2B02G523700;	1	TraesCS6D02G182000;TraesCS1D02G136000;TraesCS1D02G181600;TraesCS2D02G584400;TraesCS5D02G511000;TraesCS2D02G284400;TraesCS3D02G052900	1	A or B or D	N-Term(iTRAQ8plex); M1(Oxidation)	2602.28	99.45	0.973785	11	10.0258	0.966399	13	11.1921	0.966842	8	7.44541
DLTAGTVGGIANLVVGHPFDTIK	6	2	1	XP_020148338.1	TraesCS1A02G191900	1	TraesCS1B02G206900	1	TraesCS1D02G195500	1	A or B or D	N-Term(iTRAQ8plex); K23(iTRAQ8plex)	2903.66	73.92	0.885241	3	1.08153	0.882707	2	1.31112	0.832715	1
VASNQGEELGQIATSNATR	3	1	1	XP_020187511.1	NA	NA	NA	NA	TraesCS5D02G422000	1	D-specific	N-Term(iTRAQ8plex)	2250.17	104.09	0.750443	1					0.926686	2	26.6609
YDGVVGVLGALEAISVLQR	2	3	1	XP_020160074.1	TraesCS5A02G059600	1	TraesCS5B02G066900	1	TraesCS5D02G071100	1	A or B or D	N-Term(iTRAQ8plex)	2263.3	58.9	0.964278	1					1.29025	1
NEGFVEVLAAQQSPDNPDWFQGTADAVR	2	3	1	ACN32622.1	TraesCS7A02G287400	1	TraesCS7B02G183300	1	TraesCS7D02G284900	1	A or B or D	N-Term(iTRAQ8plex)	3365.64	79.79	1.54667	1					1.00431	1
YAGVGSAIEYAVCALK	57	1	1	XP_020181018.1	TraesCS3A02G230000	1	NA	NA	TraesCS3D02G223300;TraesCS7D02G606200	1	A or D	N-Term(iTRAQ8plex); C13(Carbamidomethyl); K16(iTRAQ8plex)	2280.25	95.1267	1.16189	19	19.2629	1.05464	21	21.2673	1.05597	17	15.8995
DVLDGSSVGFVETIEK	28	2	1	CDM84735.1	TraesCS3A02G341000	1	TraesCS3B02G373000	1	TraesCS3D02G334500	1	A or B or D	N-Term(iTRAQ8plex); K16(iTRAQ8plex)	2303.27	90.3	1.00362	10	13.9619	1.01945	10	8.50468	1.0906	8	13.0768
FVQAGSEVSALLGR	169	18	1	AIG90927.1	TraesCS7A02G777500;TraesCS2A02G498900	1	TraesCS2B02G523700;TraesCS3B02G186000;	1	TraesCS6D02G182000;TraesCS1D02G515300;TraesCS2D02G284400;TraesCS5D02G511000;TraesCS2D02G584400;TraesCS1D02G181600;TraesCS2D02G678300;TraesCS3D02G052900	1	A or B or D	N-Term(iTRAQ8plex)	1737.98	106.663	1.04729	53	12.6585	1.01753	59	17.3193	1.04826	52	15.5159
VPIVVTGNDFSTLYAPLIR	204	3	1	XP_020172225.1	TraesCS4A02G177500	1	TraesCS4B02G140300	1	TraesCS4D02G135000	1	A or B or D	N-Term(iTRAQ8plex)	2379.37	94.2867	1.07433	71	13.3115	1.03907	61	17.0516	1.0493	66	12.5581
AGDTVLIIEDLVTSGASVLETAAPLR	5	1	1	CDM86579.1	NA	NA	TraesCS3B02G547900	1	TraesCS3D02G494000	1	B or D	N-Term(iTRAQ8plex)	2915.64	106.53	1.13445	2	11.5486	1.0309	2	2.80297	0.957481	1
AEGEVILEDAQPSSVSSR	4	1	1	XP_020165608.1	TraesCS1A02G246900	1	NA	NA	NA	NA	A-specific	N-Term(iTRAQ8plex)	2178.12	78.3067	1.1776	2	10.3829	1.14902	1		1.34836	1
VLNLEEGGAFTTSSAEEMLK	39	2	1	BAJ89847.1	TraesCS6A02G169100	1	TraesCS6B02G197100	1	TraesCS6D02G158500	1	A or B or D	N-Term(iTRAQ8plex); K20(iTRAQ8plex)	2734.45	81.5767	1.07297	12	19.7821	0.921805	10	9.57296	1.00054	17	13.0148
NPFGQIPAFQDGDLLLFESR	18	6	1	EMS47979.1	TraesCS1A02G078900;TraesCS1A02G078800;TraesCS2A02G045400	1	TraesCS1B02G097400;TraesCS1B02G097200;	1	TraesCS1D02G081200	1	A or B or D	N-Term(iTRAQ8plex)	2568.35	97.9633	1.17345	4	7.93434	1.17657	6	19.3264	1.15647	8	10.4131
AGDLATLVDLDPGSGTTFDLGYYR	25	1	1	EMS60543.1	NA	NA	NA	NA	TraesCS2D02G451200	1	D-specific	N-Term(iTRAQ8plex)	2821.43	86.6267	1.05077	8	8.43484	0.999862	9	9.08397	0.995019	8	5.24134
LNLPVLPTTTIGSFPQTVELR	30	2	1	EMS51950.1	TraesCS5A02G024900	1	NA	NA	TraesCS5D02G031300	1	A or D	N-Term(iTRAQ8plex)	2600.51	115.547	1.22966	11	12.1566	1.21708	10	16.3543	1.42231	9	12.15
VNLTNANLEGALVTGNTSFK	8	1	1	CDM81174.1	TraesCS3A02G060300	1	TraesCS3B02G073200;TraesCS3B02G073000;	1	TraesCS3D02G060600	1	A or B or D	N-Term(iTRAQ8plex); K20(iTRAQ8plex)	2671.47	79.3167	0.996071	3	2.34249	0.981179	2	6.99328	1.0638	3	38.5101
FAAVPSGGGAIAVGAPAAASGGGAAPAAESK	11	1	1	AAP80630.1	NA	NA	NA	NA	TraesCS1D02G276700	1	D-specific	N-Term(iTRAQ8plex); K31(iTRAQ8plex)	3146.72	97.3933	0.928165	4	16.6602	0.957349	5	18.7886	0.774825	2	4.45878
IELSSTAQTEINLPFITADAAGAK	17	2	1	CDM84289.1	TraesCS3A02G305100	1	TraesCS3B02G331400	1	TraesCS3D02G296700	1	A or B or D	N-Term(iTRAQ8plex); K24(iTRAQ8plex)	3069.69	73.0067	1.00182	7	6.39479	1.03902	5	7.90837	1.03012	5	14.4516
TGELVSLSEQVLVDCDTR	39	3	1	BAJ85314.1	NA	NA	TraesCS4B02G390000;TraesCS4B02G602000;TraesCS4B02G390100;TraesCS4B02G389900;TraesCS4B02G389800;TraesCS4B02G390200;	1	NA	NA	B-specific	N-Term(iTRAQ8plex); C15(Carbamidomethyl)	2325.2	97.16	1.1252	10	5.26839	1.07892	15	11.6327	1.05734	14	13.7288
AIGVDLLNNPDLVATDPTVAFK	16	3	1	BAB82472.1	TraesCS2A02G033600	1	TraesCS7B02G493700;TraesCS2B02G047300;	1	TraesCS2D02G033100	1	A or B or D	N-Term(iTRAQ8plex); K22(iTRAQ8plex)	2891.65	95.3167	1.02001	5	2.81062	1.04189	4	10.3307	1.00572	7	22.1761
ADPASEYTVAQYNSPFEFSGR	5	1	1	CDM82252.1	TraesCS3A02G132700	1	TraesCS3B02G166900	1	TraesCS3D02G149000	1	A or B or D	N-Term(iTRAQ8plex)	2640.25	79.4067	0.965677	2	1.12067	1.11756	2	16.2535	0.992963	1
VQLADTYMSQAALGDANQDAMK	66	4	1	XP_020172225.1	TraesCS4A02G177500	1	TraesCS4B02G140300	1	TraesCS4D02G135000	1	A or B or D	N-Term(iTRAQ8plex); K22(iTRAQ8plex)	2949.49	108.507	1.00374	23	15.3054	0.995363	20	8.22838	1.06329	23	13.6275
VSGPVVVADGMGGAAMYELVR	30	1	1	ABD85016.1	TraesCS7A02G489500	1	TraesCS7B02G392600	1	TraesCS7D02G475900	1	A or B or D	N-Term(iTRAQ8plex)	2382.26	102.8	1.14701	12	17.1502	1.08536	10	9.68492	1.14351	8	14.941
ELGVPIVMHDYLTGGFTANTTLAHYCR	112	23	1	BAA00146.1	NA	NA	TraesCS3B02G186100;	1	TraesCS1D02G284200;TraesCS2D02G678200;TraesCS2D02G719100;TraesCS5D02G425100;TraesCS7D02G042500	1	B or D	N-Term(iTRAQ8plex); C26(Carbamidomethyl)	3340.68	92.4667	1.07481	32	16.1917	1.09239	46	15.3796	1.04879	34	18.3569
LGSQGSALFVEGEEPIR	8	3	1	XP_020188505.1	TraesCS3A02G242400	1	TraesCS3B02G270400	1	TraesCS3D02G242400	1	A or B or D	N-Term(iTRAQ8plex)	2093.12	94.6433	1.09246	3	12.873	1.06447	2	4.70048	1.08381	3	0.589346
LGANVGSAQGPTGLGK	39	13	1	BAP59022.1	NA	NA	NA	NA	TraesCS1D02G088300;TraesCS6D02G087900;TraesCS1D02G281300;TraesCS5D02G550700	1	D-specific	N-Term(iTRAQ8plex); K16(iTRAQ8plex)	2035.17	95.4667	0.855606	15	13.1372	0.902465	12	6.76708	0.825817	10	13.501
GIGFVSNDVGLDADHCK	6	3	1	EMS52834.1	TraesCS6A02G169300	1	TraesCS6B02G197300	1	TraesCS6D02G159100	1	A or B or D	N-Term(iTRAQ8plex); C16(Carbamidomethyl); K17(iTRAQ8plex)	2412.24	80.08	0.959457	2	14.3146	0.881746	2	2.52399	0.913676	2	12.9799
NPFGQVPALQDGDLYVFESR	55	1	1	CAW46370.1	TraesCS3A02G302100	1	TraesCS3B02G334500	1	TraesCS3D02G299900	1	A or B or D	N-Term(iTRAQ8plex)	2556.31	97.4933	0.943027	14	22.587	0.903682	20	17.0438	0.985576	21	19.4866
AGANVTVASVEDTLQIVTR	9	1	1	CDM82164.1	TraesCS3A02G142800	1	TraesCS3B02G162300	1	TraesCS3D02G144800	1	A or B or D	N-Term(iTRAQ8plex)	2248.26	83.785	0.994394	5	30.5296				1.08711	4	15.2707
ANASQYGLAAGVFTNNLDTANTLTR	10	1	1	EMS51754.1	TraesCS7A02G210100	1	TraesCS7B02G116800	1	TraesCS7D02G211900	1	A or B or D	N-Term(iTRAQ8plex)	2887.49	100.243	0.796037	2	22.0104	1.01208	4	6.49494	0.88002	3	15.1349
SDYLNTEEFIDAVAAELK	12	2	1	XP_020155689.1	NA	NA	TraesCS3B02G265700	1	TraesCS3D02G237500	1	B or D	N-Term(iTRAQ8plex); K18(iTRAQ8plex)	2636.4	108.473	0.811131	4	9.40736	0.963997	3	3.78182	0.769622	5	29.3237
LDESTGLIDYDQLEK	22	2	1	CAM82616.1	TraesCS4A02G246100	1	TraesCS4B02G069300	1	TraesCS4D02G068100	1	A or B or D	N-Term(iTRAQ8plex); K15(iTRAQ8plex)	2347.25	78.9833	0.997826	6	13.9956	0.931073	8	12.3802	0.964456	8	5.54507
AAAPAGSGGELLYCGATNFDAINR	4	1	1	XP_020153818.1	NA	NA	TraesCS2B02G520600	1	NA	NA	B-specific	N-Term(iTRAQ8plex); C14(Carbamidomethyl)	2700.34	78.0933	1.01784	1		1.17176	1		1.08388	2	10.9061
SESAGSWLLTTYLDAELR	14	1	1	BAJ98727.1	TraesCS5A02G164600	1	TraesCS5B02G162100	1	TraesCS5D02G243000	1	A or B or D	N-Term(iTRAQ8plex)	2316.21	94.5733	1.03449	5	6.78086	1.20159	6	18.3322	1.10919	3	1.81608
VLELGDAIAGLTLEEAR	26	1	1	BAJ85636.1	TraesCS1A02G406500;TraesCS3A02G363500	1	TraesCS3B02G268900;TraesCS1B02G436700;	1	TraesCS3D02G240800;TraesCS1D02G414900	1	A or B or D	N-Term(iTRAQ8plex)	2074.17	96.13	1.03425	11	11.888	1.20067	7	37.5311	1.07169	6	23.4196
DLGQLIEQTTVEQLGIAR	25	3	1	BAJ93636.1	TraesCS4A02G315500	1	TraesCS5B02G563900	1	TraesCS5D02G550700	1	A or B or D	N-Term(iTRAQ8plex)	2288.28	97.9733	1.08981	6	14.7846	1.08085	9	11.706	0.976617	10	13.2847
TSNVEPPEFGAAADGDADR	32	2	1	XP_020178760.1	NA	NA	TraesCS4B02G047300	1	TraesCS4D02G047300	1	B or D	N-Term(iTRAQ8plex)	2223.05	86.4233	0.989149	10	27.6019	1.09654	11	6.28633	1.05266	11	29.4486
DGYAVVAADGPGEYPVIAEAR	2	2	1	BAK02586.1	TraesCS2A02G497200	1	TraesCS2B02G525500	1	TraesCS2D02G497400	1	A or B or D	N-Term(iTRAQ8plex)	2424.24	89.87	1.01847	1					1.02806	1
DLYGNIVLSGGTTMFPGIADR	3	6	1	AAN59956.1	TraesCS1A02G020500;TraesCS4A02G356100	1	TraesCS1B02G024500;TraesCS5B02G516100;	1	TraesCS1D02G020000;TraesCS5D02G516200	1	A or B or D	N-Term(iTRAQ8plex); M14(Oxidation)	2517.3	72.435	1.28518	2	13.1252				1.13619	1
IEEELGDAAVYAGLK	142	2	1	AGH20062.1	TraesCS5A02G014400;TraesCS7A02G075600	1	TraesCS5B02G012300;	1	TraesCS5D02G019800;TraesCS7D02G071200	1	A or B or D	N-Term(iTRAQ8plex); K15(iTRAQ8plex)	2186.22	97.62	0.996273	49	15.0435	0.959208	45	11.8253	0.996529	48	9.10356
STLIEGGGIGTAIETTTSHIK	12	1	1	ACG68733.1	NA	NA	NA	NA	TraesCS4D02G189200	1	D-specific	N-Term(iTRAQ8plex); K21(iTRAQ8plex)	2694.52	81.7967	0.866998	1		0.945233	3	19.1102	0.864181	4	9.88289
LSAQNLLVDVDSSTTCLAFAPAR	2	2	1	XP_020157808.1	TraesCS6A02G283700	1	TraesCS6B02G312000	1	TraesCS6D02G264200	1	A or B or D	N-Term(iTRAQ8plex); C16(Carbamidomethyl)	2753.44	89.01	1.23114	1					1.15663	1
LFAEEQLAEDLALK	44	2	1	XP_020196433.1	TraesCS2A02G520400	1	TraesCS2B02G549600	1	TraesCS2D02G521600	1	A or B or D	N-Term(iTRAQ8plex); K14(iTRAQ8plex)	2198.25	93.11	1.00168	12	7.59517	1.0259	18	6.92172	1.06405	14	9.15832
VVLIMEAVADTVVEK	8	3	1	CBK51442.1	TraesCS2A02G190700	1	NA	NA	TraesCS2D02G197300	1	A or D	N-Term(iTRAQ8plex); K15(iTRAQ8plex)	2224.32	55.8333	1.08843	4	32.7606	1.04353	2	12.363	1.57623	2	105.831
YYDSNVPGGYPAPAGYGSSR	5	2	1	CAI58613.1	NA	NA	TraesCS4B02G001000	1	TraesCS4D02G001900	1	B or D	N-Term(iTRAQ8plex)	2382.13	71.1833	0.842877	2	11.373	0.863819	1		0.858612	2	9.69978
VSFAPASVDSWVANAVASLSR	4	1	1	EMS68427.1	TraesCS1A02G284900	1	NA	NA	NA	NA	A-specific	N-Term(iTRAQ8plex)	2438.3	96.41	1.01563	2	5.50665	0.960303	2	12.055
MIGTDAFQETPIVEVTR	5	2	1	XP_020168960.1	TraesCS6A02G288000	1	TraesCS6B02G317400	1	TraesCS6D02G268700	1	A or B or D	N-Term(iTRAQ8plex)	2211.17	87.0433	0.985647	2	33.0753	1.0761	2	6.08774	1.11075	1
FGYVLSGSGVAGVLPVEAK	59	1	1	EMS66693.1	TraesCS5A02G494800	1	TraesCS5B02G355900	1	NA	NA	A or B	N-Term(iTRAQ8plex); K19(iTRAQ8plex)	2458.42	92.44	1.08798	25	26.8271	1.05004	16	13.7458	1.00409	18	26.9645
FGQEEETYNIVAAHGYFGR	81	2	1	CAB58232.1	TraesCS4A02G153400;TraesCS4A02G227800;TraesCS1A02G543700;TraesCS2A02G315700	1	NA	NA	TraesCS1D02G179900;TraesCS3D02G608300;TraesCS5D02G550000	1	A or D	N-Term(iTRAQ8plex)	2492.22	81.2733	0.981414	26	11.1224	0.999021	24	11.4403	0.964856	31	9.72481
SLLVWDLTNPIQATQDSSSEYGVPFR	10	1	1	CDM83867.1	TraesCS3A02G263900	1	TraesCS3B02G297300	1	TraesCS3D02G264000	1	A or B or D	N-Term(iTRAQ8plex)	3227.66	96.18	0.956097	4	7.28085	0.907439	3	2.59823	0.869754	3	4.78974
DPMAATPEDFFNAAMLDQPR	19	3	1	EMS48121.1	TraesCS7A02G386800	1	TraesCS7B02G289600	1	TraesCS7D02G383300	1	A or B or D	N-Term(iTRAQ8plex)	2541.21	94.1067	1.2551	7	28.1466	1.0714	5	24.2944	1.26787	7	16.7256
GGILGLGGVGHMGVK	8	2	1	EMS63282.1	TraesCS6A02G173700	1	TraesCS6B02G201600	1	TraesCS6D02G162800	1	A or B or D	N-Term(iTRAQ8plex); K15(iTRAQ8plex)	1960.17	75.1667	1.064	3	11.566	0.940065	1		1.04449	4	3.59956
DTTSEEAGASPVNEAQASLENLLTR	7	1	1	XP_020181593.1	NA	NA	NA	NA	TraesCS3D02G256700	1	D-specific	N-Term(iTRAQ8plex)	2907.45	76.41	1.00005	2	6.95133	1.03291	2	6.40337	1.11346	3	15.5989
NAIELGLLETLVAAGGK	25	1	1	XP_020147440.1	TraesCS7A02G333900	1	TraesCS7B02G245500	1	TraesCS7D02G341500	1	A or B or D	N-Term(iTRAQ8plex); K17(iTRAQ8plex)	2277.37	91.2633	1.00178	6	9.09222	1.01416	9	15.4519	1.07118	10	19.5013
LLAGVTIAHGGVIPK	116	5	1	BAK05993.1	TraesCS4A02G100100;TraesCS4A02G100300;TraesCS5A02G246200;TraesCS4A02G100400;TraesCS3A02G534100;TraesCS6A02G034600;TraesCS6A02G061700;TraesCS6A02G062600;TraesCS5A02G462100;TraesCS6A02G035200;TraesCS6A02G034900;TraesCS6A02G042700;TraesCS6A02G035100;TraesCS3A02G102400;TraesCS6A02G034300;TraesCS6A02G117200;TraesCS6A02G034800	1	TraesCS4B02G204200;TraesCS4B02G204100;TraesCS6B02G082500;TraesCS5B02G473100;TraesCS6B02G082300;TraesCS6B02G048700;TraesCS6B02G058400;TraesCS6B02G112400;TraesCS6B02G082100;TraesCS6B02G048300;TraesCS1B02G357400;TraesCS6B02G049500;TraesCS6B02G049400;TraesCS6B02G049200;TraesCS6B02G049000;TraesCS6B02G048600;TraesCS6B02G082400;TraesCS2B02G840100;TraesCS6B02G144900;TraesCS5B02G243500;	1	TraesCS5D02G252700;TraesCS4D02G205100;TraesCS4D02G205000;TraesCS5D02G474800;TraesCS6D02G039900;TraesCS6D02G062300;TraesCS6D02G040800;TraesCS6D02G040300;TraesCS6D02G062800;TraesCS6D02G040400;TraesCS6D02G040700;TraesCS6D02G040500;TraesCS6D02G055200;TraesCS6D02G106800	1	A or B or D	N-Term(iTRAQ8plex); K15(iTRAQ8plex)	2054.29	92.1067	0.924444	39	10.1801	0.918127	37	15.7756	0.944809	40	9.65365
SLTTEEIDQHLTAISERD	13	3	1	XP_020167947.1	TraesCS4A02G008300	1	TraesCS4B02G483600	1	TraesCS4D02G295500	1	A or B or D	N-Term(iTRAQ8plex)	2362.22	84.0433	1.01444	4	9.7735	1.02783	5	6.6952	1.01138	4	8.36059
LVVSESGWPSGGGTAATPANAR	25	4	1	CAA80493.1	TraesCS7A02G557900;TraesCS1A02G234600	1	TraesCS7B02G808600;TraesCS1B02G249000;	1	TraesCS7D02G552500;TraesCS1D02G237500	1	A or B or D	N-Term(iTRAQ8plex)	2389.25	99.0833	0.957753	8	15.9148	0.925537	9	9.19196	0.996275	8	13.7765
GVDLDALLDMSTDDLVQMFPAR	17	1	1	EMS45653.1	TraesCS2A02G245900	1	TraesCS2B02G374600	1	TraesCS2D02G246000	1	A or B or D	N-Term(iTRAQ8plex)	2726.38	96.8367	1.06225	6	12.0862	1.03832	6	12.2838	1.01976	5	9.74701
NFVGQAATSPGISGQTIQESMR	9	2	1	BAJ85565.1	TraesCS2A02G284400	1	TraesCS2B02G301400	1	TraesCS2D02G283300	1	A or B or D	N-Term(iTRAQ8plex)	2583.31	93.8367	1.00036	3	5.38634	1.05092	3	7.03568	0.949801	3	16.0974
QDMSGDVACLAIAPVPEGR	4	3	1	BAJ94782.1	TraesCS6A02G107200	1	TraesCS6B02G135400	1	TraesCS6D02G095000	1	A or B or D	N-Term(iTRAQ8plex); C9(Carbamidomethyl)	2290.16	84.8833	0.843304	2	0.167735	0.768301	1		0.924601	1
GLLNSDQVLFDGGSQDALVR	31	1	1	AAW52720.1	TraesCS6A02G047600	1	NA	NA	NA	NA	A-specific	N-Term(iTRAQ8plex)	2408.28	105.817	1.11499	10	11.1734	1.08886	11	9.29637	1.06506	10	21.3771
DLGGTSTTQEVTDAVIAK	10	3	1	XP_020198469.1	TraesCS6A02G209600;TraesCS2A02G325600	1	TraesCS6B02G238500;TraesCS2B02G356300;	1	TraesCS6D02G192900;TraesCS2D02G337100	1	A or B or D	N-Term(iTRAQ8plex); K18(iTRAQ8plex)	2414.33	90.0433	0.873225	3	18.6644	0.931603	3	4.88439	0.958618	4	16.2713
DPMAATPEDFFNAAMLDQPR	23	3	1	EMS48121.1	TraesCS7A02G386800	1	TraesCS7B02G289600	1	TraesCS7D02G383300	1	A or B or D	N-Term(iTRAQ8plex); M3(Oxidation)	2557.21	92.53	1.57549	7	11.5773	1.58022	8	32.9185	1.52389	8	22.7468
SGGGGGGAEEGAAGAAVR	3	2	1	BAK02976.1	NA	NA	TraesCS5B02G063300	1	TraesCS5D02G064400	1	B or D	N-Term(iTRAQ8plex)	1734.87	89.0267	1.03068	1		1.10262	1		1.00257	1
GVMLGADQPVILHMLDIEFAAEALK	57	3	1	XP_020157252.1	TraesCS1A02G155200	1	TraesCS1B02G172400	1	TraesCS1D02G153900	1	A or B or D	N-Term(iTRAQ8plex); K25(iTRAQ8plex)	3289.82	81.2467	1.02243	20	5.94962	1.05562	22	6.62211	1.04725	15	11.3222
MLTASDLDALGGFGFSAVLGR	23	1	1	BAJ96477.1	NA	NA	TraesCS5B02G355900;TraesCS5B02G535100;	1	NA	NA	B-specific	N-Term(iTRAQ8plex)	2402.28	100.97	1.06842	9	20.3661	1.01816	7	10.4323	0.909865	7	13.1776
LASLADLFVNDAFGTAHR	37	2	1	gi|129915	TraesCS1A02G313300	1	TraesCS1B02G325100	1	TraesCS1D02G313800	1	A or B or D	N-Term(iTRAQ8plex)	2222.19	94.2133	1.0249	12	14.5706	1.07451	11	14.5927	1.10294	12	18.0866
LAAAVLGGVDNIWIAPGTR	9	3	1	XP_020176303.1	TraesCS6A02G400300	1	TraesCS4B02G545900;TraesCS6B02G440500;	1	TraesCS6D02G384500	1	A or B or D	N-Term(iTRAQ8plex)	2198.26	88.05	0.961903	3	6.6114	1.06664	3	10.9431	1.08781	3	9.38824
TIDANVSEAEGIYSALEK	83	2	1	XP_020184271.1	TraesCS3A02G439800	1	TraesCS3B02G473800	1	TraesCS3D02G432600	1	A or B or D	N-Term(iTRAQ8plex); K18(iTRAQ8plex)	2518.36	81.32	0.847175	25	20.9318	0.949893	28	9.72847	0.885476	30	22.5413
QVFSTQMGLSDQDIVALSGGHTLGR	11	2	1	XP_020162971.1	TraesCS2A02G082100	1	TraesCS2B02G096200	1	TraesCS2D02G080000	1	A or B or D	N-Term(iTRAQ8plex); M7(Oxidation)	2937.51	89.72	0.857248	6	12.7902	0.998188	2	3.00412	0.964487	3	0.291474
EAQETCSEDAASGECAAAWDEVEELSAAASHAR	4	3	1	BAK03023.1	TraesCS2A02G035100	1	TraesCS2B02G048200	1	TraesCS2D02G034400	1	A or B or D	N-Term(iTRAQ8plex); C6(Carbamidomethyl); C15(Carbamidomethyl)	3812.67	99.83	1.20894	2	0.510273				0.971158	2	15.0666
AAALLDVSPVTDVTAISEPR	13	3	1	BAJ85919.1	TraesCS4A02G357200	1	TraesCS5B02G515500	1	TraesCS5D02G515700	1	A or B or D	N-Term(iTRAQ8plex)	2329.29	88.8367	1.02413	2	11.8013	1.0689	6	6.77813	1.03046	5	4.44047
VLVPVAAGTEPVEAAATADVLNR	16	1	1	CDM82164.1	TraesCS3A02G142800	1	TraesCS3B02G162300	1	TraesCS3D02G144800	1	A or B or D	N-Term(iTRAQ8plex)	2567.44	101.333	0.990761	5	3.1543	0.85663	6	9.63533	1.06112	5	10.8961
GGPGDADPSLDAEYAANLR	11	2	1	XP_020180047.1	TraesCS7A02G452900	1	TraesCS7B02G353200;	1	TraesCS7D02G442300;TraesCS7D02G442200	1	A or B or D	N-Term(iTRAQ8plex)	2193.08	95.6033	0.907244	5	20.0586	0.909644	4	13.7642	0.783416	2	18.7059
SVYEPLQTGLIAIDSMIPIGR	39	2	1	BAB47031.1	TraesCS7A02G749300;TraesCS7A02G013500;TraesCS1A02G138500;TraesCS3A02G608100;TraesCS6A02G153500;TraesCS2A02G575300;TraesCS3A02G481400;TraesCS5A02G499000;TraesCS3A02G383800;TraesCS1A02G113000;TraesCS4A02G216000	1	TraesCS6B02G616300;TraesCS6B02G291100;TraesCS2B02G066400;TraesCS4B02G584900;TraesCS4B02G148900;TraesCS2B02G732100;TraesCS5B02G080700;TraesCS7B02G395800;TraesCS2B02G493900;TraesCS2B02G439600;TraesCS2B02G406700;TraesCS1B02G773300;TraesCS6B02G436700;TraesCS4B02G411500;TraesCS3B02G079000;TraesCS4B02G204300;TraesCS7B02G636700;TraesCS1B02G412900;TraesCS1B02G762700;	1	TraesCS7D02G681600;TraesCS7D02G293500;TraesCS5D02G458900;TraesCS5D02G459400;TraesCS6D02G368800;TraesCS1D02G207100;TraesCS1D02G362500;TraesCS6D02G300100;TraesCS6D02G184800;TraesCS1D02G070400;TraesCS7D02G292900;TraesCS5D02G267600;TraesCS5D02G269300;TraesCS7D02G418600;TraesCS7D02G415500;TraesCS1D02G193400;	1	A or B or D	N-Term(iTRAQ8plex); M16(Oxidation)	2593.42	90.9567	1.17752	16	8.23403	1.0454	10	13.3917	1.1199	13	8.80468
ATNTLTLIDSGIGMTK	16	2	1	ADF31759.1	TraesCS7A02G242200	1	TraesCS7B02G149200	1	TraesCS7D02G241100	1	A or B or D	N-Term(iTRAQ8plex); K16(iTRAQ8plex)	2244.28	78.57	0.856348	5	17.2964	0.830591	6	14.0773	0.939673	5	13.6512
GALGGTCLNVGCIPSK	12	3	1	BAK03695.1	TraesCS1A02G105600	1	TraesCS1B02G131300	1	TraesCS1D02G109600	1	A or B or D	N-Term(iTRAQ8plex); C7(Carbamidomethyl); C12(Carbamidomethyl); K16(iTRAQ8plex)	2212.2	88.0267	0.863467	4	12.149	0.86543	4	11.4658	0.799038	4	14.0497
HAGDLGNVTAGADGVANINVTDCHIPLTGPNSIVGR	3	1	1	AFF27607.1	NA	NA	TraesCS2B02G192800	1	TraesCS2D02G123300	1	B or D	N-Term(iTRAQ8plex); C23(Carbamidomethyl)	3886.98	62.07	0.801301	1		0.88583	1		1.14945	1
AEGEVILEDVQPSAVSSR	10	2	1	XP_020165608.1	NA	NA	TraesCS1B02G257500	1	TraesCS1D02G246200	1	B or D	N-Term(iTRAQ8plex)	2190.16	84.7833	1.1164	4	6.90484	1.19453	3	15.7397	1.09444	3	19.4548
VVDLADIVANQWK	112	2	1	BAJ90885.1	NA	NA	TraesCS2B02G342200	1	TraesCS2D02G322900	1	B or D	N-Term(iTRAQ8plex); K13(iTRAQ8plex)	2079.21	80.45	1.03487	38	22.6623	1.04525	35	15.388	1.05099	35	29.9472
TITDYGSPEEFLSQVGFLLGQQSYGGK	21	3	1	gi|131394	TraesCS2A02G254600	1	TraesCS2B02G267500	1	TraesCS2D02G255100	1	A or B or D	N-Term(iTRAQ8plex); K27(iTRAQ8plex)	3529.83	96.2967	1.0659	9	11.6824	1.2096	7	20.9362	1.2265	4	26.3985
AFNPTQAEETYSMVTANR	35	16	1	CAA31743.1	TraesCS3A02G482200;TraesCS2A02G499900;TraesCS4A02G153100;TraesCS1A02G540700	1	TraesCS4B02G265300;TraesCS1B02G292300;TraesCS1B02G012500;TraesCS2B02G330700;TraesCS7B02G150200;	1	TraesCS6D02G079500;TraesCS7D02G720100;TraesCS3D02G523300;TraesCS5D02G007900;TraesCS7D02G743000;TraesCS2D02G021000;TraesCS5D02G550600;TraesCS1D02G281000	1	A or B or D	N-Term(iTRAQ8plex)	2334.13	91.0033	0.940411	10	17.3537	1.0265	11	8.79563	0.996376	11	13.1713
TIAECLADELINAAK	52	3	1	CDM81323.1	TraesCS3A02G085600	1	TraesCS3B02G100800	1	TraesCS3D02G085600	1	A or B or D	N-Term(iTRAQ8plex); C5(Carbamidomethyl); K15(iTRAQ8plex)	2240.25	87.6133	0.93259	17	8.08337	0.928011	17	14.0142	0.878919	18	12.1477
EAINSCTEALSIDEELVDALAQR	1	1	1	EMS66333.1	TraesCS3A02G537600	1	NA	NA	NA	NA	A-specific	N-Term(iTRAQ8plex); C6(Carbamidomethyl)	2851.44	93.09	1.1822	1
VDTESNISTTLTVLDVLPSTK	21	2	1	XP_020176711.1	TraesCS4A02G046000	1	TraesCS4B02G259600	1	TraesCS4D02G258900	1	A or B or D	N-Term(iTRAQ8plex); K21(iTRAQ8plex)	2841.6	57.2	0.942313	6	7.50503	0.980863	9	5.28858	0.967818	6	4.46411
TLAETNANLDEIVELAK	29	2	1	BAJ96683.1	NA	NA	TraesCS2B02G137300	1	TraesCS2D02G117900	1	B or D	N-Term(iTRAQ8plex); K17(iTRAQ8plex)	2452.38	78.9067	0.844634	11	10.4633	0.891028	5	2.87017	0.830015	13	12.1343
SINPDEAVAYGASVQAAILSGEGNEK	41	2	1	EMS68426.1	TraesCS1A02G285000	1	TraesCS1B02G294300	1	TraesCS1D02G284000	1	A or B or D	N-Term(iTRAQ8plex); K26(iTRAQ8plex)	3198.68	87.46	0.93773	15	12.5796	0.958073	14	13.5243	0.974483	12	5.50701
LPFDAGFEAVGIVASVGDAVSHVK	13	2	1	BAJ85602.1	TraesCS5A02G240300	1	TraesCS5B02G238400	1	TraesCS5D02G246800	1	A or B or D	N-Term(iTRAQ8plex); K24(iTRAQ8plex)	2993.66	92.94	0.834542	5	8.60663	0.803939	5	8.0068	0.795359	3	9.90845
GTIFFTQEGEGPTTVTGSVTGLK	27	1	1	ACO90194.1	TraesCS2A02G121200	1	NA	NA	NA	NA	A-specific	N-Term(iTRAQ8plex); K23(iTRAQ8plex)	2935.59	84.4967	0.990457	9	14.8073	0.930225	9	9.16269	0.94973	9	15.6571
VLALPTACGQSASVLSK	15	1	1	XP_020171825.1	TraesCS6A02G317403	1	TraesCS6B02G347600	1	NA	NA	A or B	N-Term(iTRAQ8plex); C8(Carbamidomethyl); K17(iTRAQ8plex)	2310.33	79.98	0.930884	5	21.5588	0.953134	6	6.31396	1.00917	4	2.56605
AIELDTESDGPEIQSALAEWTGQR	9	1	1	BAK01747.1	NA	NA	NA	NA	TraesCS2D02G361400	1	D-specific	N-Term(iTRAQ8plex)	2920.45	101.69	1.00611	2	2.07463	1.02165	4	14.4937	1.05815	3	4.24819
YGQDACNVGDEGGFAPNVQDNR	3	2	1	BAK00029.1	TraesCS5A02G188100	1	TraesCS5B02G195500	1	TraesCS5D02G202900	1	A or B or D	N-Term(iTRAQ8plex); C6(Carbamidomethyl)	2687.21	83.14	1.06839	1					1.0155	2	13.9058
GANLLGASFFDADLTGADLSDADLR	15	1	1	CDM81174.1	TraesCS3A02G060300	1	TraesCS3B02G073200;TraesCS3B02G073000;	1	NA	NA	A or B	N-Term(iTRAQ8plex)	2829.43	84.3667	1.09096	7	11.308	1.24019	4	9.33919	1.06033	4	8.80086
AGAPVDQTIATLAAHLEQGDCIVDGGNEWYENTER	13	3	1	XP_020187040.1	TraesCS4A02G455900;TraesCS7A02G092300;TraesCS7A02G012000	1	TraesCS3B02G565200;	1	TraesCS7D02G030000;TraesCS3D02G491400	1	A or B or D	N-Term(iTRAQ8plex); C21(Carbamidomethyl)	4104.97	99.2133	0.963145	4	4.57701	1.00253	4	3.64171	0.91826	5	12.7469
LIALLTEAGAISGSSSK	12	1	1	BAK01747.1	NA	NA	NA	NA	TraesCS2D02G361400	1	D-specific	N-Term(iTRAQ8plex); K17(iTRAQ8plex)	2226.32	91.0067	1.03354	4	1.28864	0.964017	4	7.11372	0.952275	4	0.400795
VGGGPLGEGLDIIYPGGAFDPLGLADDPDTAAELK	17	1	1	EMS46868.1	TraesCS5A02G322500	1	TraesCS5B02G322900	1	TraesCS5D02G329200	1	A or B or D	N-Term(iTRAQ8plex); K35(iTRAQ8plex)	4019.11	96.6933	1.0677	6	14.1043	0.760205	6	33.5121	0.997738	5	11.8837
VVFVDEADIGTYTVLAADDPR	22	1	1	EMS59248.1	TraesCS1A02G268400	1	NA	NA	TraesCS1D02G268500	1	A or D	N-Term(iTRAQ8plex)	2570.34	89.6833	1.08819	9	6.53212	1.05579	5	13.9907	1.01193	7	13.3187
NASSSTGNITLSVTK	59	2	1	EMS63035.1	TraesCS2A02G247300	1	TraesCS2B02G270300	1	TraesCS2D02G248400	1	A or B or D	N-Term(iTRAQ8plex); K15(iTRAQ8plex)	2088.18	86.5833	0.902413	17	16.3378	0.920627	18	12.8891	0.956481	24	20.4101
VYPLDAVFDSLEDVPEDVK	9	3	1	XP_020190116.1	TraesCS5A02G172700	1	TraesCS5B02G170100	1	TraesCS5D02G177200	1	A or B or D	N-Term(iTRAQ8plex); K19(iTRAQ8plex)	2758.47	81.53	0.896248	3	1.08019	0.97504	3	13.3383	1.12684	3	5.81336
RLPVINPTTEASIGEIPAGTSEDVDAAVAAAR	8	1	1	XP_020179986.1	TraesCS6A02G371100	1	TraesCS6B02G408100;	1	TraesCS5D02G383200;TraesCS6D02G355000	1	A or B or D	N-Term(iTRAQ8plex)	3495.88	87.56	1.13517	3	3.73876	1.09667	3	1.5417	1.07757	2	7.00294
AWMAAQDQPHENLIFPEEVLPR	21	2	1	CAA31743.1	TraesCS1A02G540700	1	TraesCS2B02G330700;TraesCS2B02G195800;	1	TraesCS2D02G572800;TraesCS5D02G007900;TraesCS3D02G523300;TraesCS6D02G266500;TraesCS5D02G550600;TraesCS2D02G021000;TraesCS1D02G281000;TraesCS6D02G079500;TraesCS1D02G088600	1	A or B or D	N-Term(iTRAQ8plex); M3(Oxidation)	2911.47	75.0433	1.08209	8	9.0349	1.24082	6	13.9406	1.14186	7	15.2849
VEIESLFDGTDFSEPLTR	38	3	1	AGN94840.1	TraesCS6A02G042600	1	TraesCS6B02G058300	1	TraesCS6D02G049100	1	A or B or D	N-Term(iTRAQ8plex)	2359.21	90.5333	0.922872	13	12.232	1.00763	13	23.5871	1.01217	12	16.0477
ELGVPIVMHDYLTGGFTANTTLAHYCR	6	23	1	BAA00146.1	NA	NA	TraesCS3B02G186100;	1	TraesCS1D02G284200;TraesCS2D02G678200;TraesCS2D02G719100;TraesCS5D02G425100;TraesCS7D02G042500	1	B or D	N-Term(iTRAQ8plex); M8(Oxidation); C26(Carbamidomethyl)	3356.67	83.5067	1.40829	1		1.21097	2	4.20551	0.985142	3	2.19834
NSVATGEVYPLELADSGASK	7	3	1	BAJ93329.1	TraesCS6A02G243600	1	TraesCS6B02G280700	1	TraesCS6D02G225800	1	A or B or D	N-Term(iTRAQ8plex); K20(iTRAQ8plex)	2616.4	76.6833	0.764244	2	11.1204	0.903279	1		1.02121	4	11.4682
VLGIATIAGQVVHEITAR	5	3	1	EMS56189.1	TraesCS3A02G158500	1	TraesCS3B02G185300	1	TraesCS3D02G166200	1	A or B or D	N-Term(iTRAQ8plex)	2152.27	78.9833	1.6805	1		1.27927	2	4.10936	1.36689	2	2.56126
YAPDSAPALAIQATIEK	92	2	1	gi|548604	TraesCS5A02G414400	1	TraesCS5B02G417400	1	TraesCS5D02G422800	1	A or B or D	N-Term(iTRAQ8plex); K17(iTRAQ8plex)	2367.34	84.4067	0.991242	32	9.26567	1.02076	28	12.5826	1.03661	32	12.8624
LYIGLSGLASDAQTLYQR	14	1	1	BAJ87014.1	TraesCS7A02G520800	1	TraesCS7B02G437600	1	TraesCS7D02G510600	1	A or B or D	N-Term(iTRAQ8plex)	2273.25	86.0433	1.03004	4	1.36753	1.04621	5	18.0801	1.06054	5	9.56749
ALMDEMAVVATEEYR	29	3	1	EMS57465.1	TraesCS3A02G306700;TraesCS7A02G345400	1	TraesCS3B02G329800;TraesCS7B02G237900;	1	TraesCS3D02G295200;TraesCS7D02G333900	1	A or B or D	N-Term(iTRAQ8plex)	2032.01	89.4867	0.851121	7	15.5685	0.90637	10	6.51543	0.837137	12	15.4675
ADVGLGEVTWDATVAAFAQDYADQR	39	3	1	AEH25622.1	TraesCS5A02G439900	1	TraesCS5B02G443800;TraesCS5B02G644500;TraesCS5B02G443600;TraesCS5B02G443700;TraesCS5B02G443400;TraesCS5B02G443500;TraesCS5B02G443300;TraesCS5B02G443200;TraesCS5B02G443100;	1	TraesCS5D02G533700;TraesCS5D02G447000	1	A or B or D	N-Term(iTRAQ8plex)	2973.48	101.133	0.906681	15	19.7581	0.926157	10	9.05361	0.973478	14	14.1844
TVSSGISGASYYTGTFNTVNR	6	2	1	XP_020163505.1	TraesCS7A02G560200	1	TraesCS7B02G486500	1	TraesCS7D02G549100	1	A or B or D	N-Term(iTRAQ8plex)	2486.25	78.45	1.07465	2	10.7618	1.2199	2	0.426992	1.34912	2	5.2522
GDGTLAPVAIELSSPLIQGDLTTAK	13	1	1	ACS34908.1	TraesCS5A02G378700	1	TraesCS5B02G382300	1	NA	NA	A or B	N-Term(iTRAQ8plex); K25(iTRAQ8plex)	3075.74	70.4433	0.758202	3	11.4288	0.893682	6	11.949	0.922837	4	10.8847
GVDEFSHCVHLVSWEK	11	2	1	BAK07136.1	TraesCS1A02G112500	1	TraesCS1B02G132700	1	TraesCS1D02G114100	1	A or B or D	N-Term(iTRAQ8plex); C8(Carbamidomethyl); K16(iTRAQ8plex)	2537.31	67.2	0.864731	4	5.88008	0.94138	4	3.57522	0.860267	3	0.0986085
DNLTLWTSDITEDTAEEEIR	8	3	1	AEQ53933.1	TraesCS2A02G337300	1	TraesCS2B02G344600	1	TraesCS2D02G325600	1	A or B or D	N-Term(iTRAQ8plex)	2655.3	92.0967	0.979293	4	18.4021	0.791897	2	4.72794	0.91294	2	5.79362
DYGEESEGLNIVQEYVK	21	3	1	XP_020182368.1	TraesCS2A02G228800	1	TraesCS2B02G262700	1	TraesCS2D02G237800	1	A or B or D	N-Term(iTRAQ8plex); K17(iTRAQ8plex)	2580.33	71.8267	0.94113	8	14.5664	1.06334	3	17.763	0.944457	10	12.1079
EPAAAAPAAAAAATGAAPSK	16	1	1	CBH32658.1	TraesCS3A02G025500	1	TraesCS3B02G019500	1	TraesCS3D02G020200	1	A or B or D	N-Term(iTRAQ8plex); K20(iTRAQ8plex)	2273.27	77.54	0.90332	5	4.63387	0.892978	5	9.32721	1.04455	6	3.07594
IDQIIGPVLDVTFPPGK	69	16	1	AIG90927.1	TraesCS2A02G498500	1	TraesCS5B02G196400;TraesCS3B02G186000;	1	TraesCS5D02G511000;TraesCS2D02G284400;TraesCS5D02G077500;TraesCS2D02G678300;TraesCS1D02G171700;TraesCS2D02G211800;TraesCS2D02G584400;TraesCS5D02G012300;TraesCS3D02G052900	1	A or B or D	N-Term(iTRAQ8plex); K17(iTRAQ8plex)	2417.43	86.22	1.08413	22	16.2256	1.10451	24	16.1351	1.10582	23	24.4837
GLPLGSGLGSSAASAAAAAK	11	1	1	BAK01499.1	TraesCS2A02G471500;TraesCS6A02G421100	1	TraesCS2B02G494300;TraesCS6B02G467000;	1	TraesCS2D02G471400;TraesCS6D02G404500	1	A or B or D	N-Term(iTRAQ8plex); K20(iTRAQ8plex)	2265.3	97.72	0.994097	4	4.52123	0.997114	4	8.70341	0.940881	3	15.2429
FGLLCGSDGLPHLIVSGDQR	96	2	1	gi|548604	TraesCS5A02G414400	1	TraesCS5B02G417400	1	TraesCS5D02G422800	1	A or B or D	N-Term(iTRAQ8plex); C5(Carbamidomethyl)	2445.29	87.6867	0.97733	28	11.8568	0.977736	34	18.3553	0.998688	34	14.5887
IAAFVPNDGCLNFIEENDEVLIAGFGR	15	3	1	BAJ98798.1	TraesCS5A02G473700;TraesCS3A02G353000;TraesCS1A02G288800	1	TraesCS1B02G525100;TraesCS5B02G486700;TraesCS3B02G385700;	1	TraesCS5D02G486500;TraesCS3D02G347100;TraesCS1D02G287800	1	A or B or D	N-Term(iTRAQ8plex); C10(Carbamidomethyl)	3284.67	93.9367	0.94898	7	7.24923	0.969424	4	5.28498	1.0503	4	13.1501
LDTSEDSSGAVPLLK	9	3	1	BAK08226.1	TraesCS5A02G176600	1	TraesCS5B02G173300	1	TraesCS5D02G180300	1	A or B or D	N-Term(iTRAQ8plex); K15(iTRAQ8plex)	2140.2	88.0933	0.991144	3	7.96431	0.899684	3	8.15126	0.969083	3	15.6698
LLGGVTIAAGGVLPNIHSVLLPK	33	1	1	BAJ95543.1	TraesCS6A02G401600	1	TraesCS6B02G443800	1	TraesCS6D02G385500	1	A or B or D	N-Term(iTRAQ8plex); K23(iTRAQ8plex)	2847.78	83.2367	1.15839	11	7.32264	1.09144	9	6.88439	1.14188	13	3.0531
AAPAEDGTTSTSPETNETVTAEAETEK	5	1	1	XP_020187966.1	NA	NA	NA	NA	TraesCS1D02G165400	1	D-specific	N-Term(iTRAQ8plex); K27(iTRAQ8plex)	3345.63	75.2367	1.03763	1		1.12084	2	12.7397	0.946406	2	27.8126
HSLIGGSGEFSDFQEILR	9	6	1	XP_020147949.1	TraesCS4A02G220400;TraesCS5A02G301400	1	TraesCS4B02G099100;TraesCS5B02G299900;	1	TraesCS4D02G095100;TraesCS5D02G307400	1	A or B or D	N-Term(iTRAQ8plex)	2296.19	80.5533	0.947317	3	15.6102	1.1362	3	0.117604	1.084	3	5.1478
SLAEGEVVEFAVSEGDDGR	37	1	1	BAJ95296.1	TraesCS6A02G069500	1	TraesCS6B02G093900	1	TraesCS6D02G067500	1	A or B or D	N-Term(iTRAQ8plex)	2270.11	91.9333	1.05969	15	13.9154	1.03329	9	8.06154	1.05601	13	11.2818
AGGAYTMNTASAVTVR	14	5	1	CBH32602.1	TraesCS7A02G331900;TraesCS1A02G386300;TraesCS3A02G267900	1	TraesCS7B02G429800;TraesCS3B02G302300;TraesCS1B02G413700;	1	TraesCS7D02G340100;TraesCS3D02G268000;TraesCS1D02G394700	1	A or B or D	N-Term(iTRAQ8plex)	1873.98	82.5667	0.826054	4	2.25457	0.831994	5	11.5619	0.84835	5	11.9199
NVGIVLMGDGLMIQEGSFVK	57	1	1	BAB47031.1	TraesCS1A02G543300;TraesCS5A02G499000;TraesCS7A02G520900	1	TraesCS5B02G080700;TraesCS1B02G405100;TraesCS1B02G773300;TraesCS7B02G395800;	1	TraesCS1D02G181000;TraesCS5D02G458900;TraesCS4D02G030600;TraesCS5D02G428900;TraesCS5D02G459400;TraesCS5D02G011000;TraesCS5D02G267600	1	A or B or D	N-Term(iTRAQ8plex); K20(iTRAQ8plex)	2715.49	85.0333	1.078	16	10.3434	1.05106	20	7.39213	1.06914	21	14.2846
IGDNVMIINVDNVQEAAR	9	3	1	ACN32622.1	TraesCS7A02G287400	1	TraesCS7B02G183300	1	TraesCS7D02G284900	1	A or B or D	N-Term(iTRAQ8plex)	2275.2	87.5033	0.955385	4	2.44954	0.911585	3	2.9208	0.989532	2	10.4152
VVGVADSSSLLVADDVR	10	1	1	BAK04350.1	TraesCS5A02G142200	1	TraesCS5B02G141000	1	TraesCS5D02G149900	1	A or B or D	N-Term(iTRAQ8plex)	2006.11	71.8833	1.02598	5	6.22474	1.03938	3	3.41183	0.939496	2	7.41242
AAAEYDLPLVGNK	31	2	1	CBM40103.1	TraesCS2A02G297500	1	NA	NA	TraesCS2D02G295500	1	A or D	N-Term(iTRAQ8plex); K13(iTRAQ8plex)	1969.12	87.6833	0.932445	11	20.6329	0.977385	11	9.49425	0.96002	9	16.5659
VEQWMDFGATEVDPNIAR	18	2	1	EMS60520.1	TraesCS7A02G362900	1	NA	NA	TraesCS7D02G360200	1	A or D	N-Term(iTRAQ8plex)	2382.18	92.2333	0.912011	4	18.9354	0.957774	7	10.4275	1.02884	7	7.71898
LNAAAAIASGTVLGLHEDSR	33	1	1	EMS53149.1	TraesCS6A02G357200	1	NA	NA	TraesCS6D02G339200	1	A or D	N-Term(iTRAQ8plex)	2270.24	91.0967	1.04382	12	9.60093	0.99985	9	4.59523	1.01498	12	9.59723
LFEPIYDETDGADGYVSVEVSPR	20	2	1	XP_020184271.1	TraesCS3A02G439800	1	TraesCS3B02G473800	1	TraesCS3D02G432600	1	A or B or D	N-Term(iTRAQ8plex)	2862.42	81.6133	1.03625	5	13.3001	0.943005	9	12.8144	1.03207	6	5.77377
LLAGITIAHGGVIPNINPVLLPK	49	2	1	XP_020193428.1	TraesCS6A02G117400	1	TraesCS6B02G145200	1	TraesCS6D02G107000	1	A or B or D	N-Term(iTRAQ8plex); K23(iTRAQ8plex)	2928.83	107.4	1.45266	17	14.7412	1.38209	13	35.8813	1.38118	19	21.0592
GLAYDISDDQQDITR	50	3	1	XP_020172225.1	TraesCS4A02G177500;TraesCS4A02G177600	1	TraesCS4B02G140300;TraesCS4B02G140200;	1	TraesCS4D02G135000;TraesCS4D02G134900	1	A or B or D	N-Term(iTRAQ8plex)	2014.01	86.4667	0.946876	21	14.1684	1.03985	9	21.2772	1.00962	18	14.2046
ECPNADCGAGTFMANHFDR	9	1	1	gi|302595830	TraesCS1A02G397500;TraesCS1A02G105400	1	TraesCS1B02G130900;	1	TraesCS1D02G109800	1	A or B or D	N-Term(iTRAQ8plex); C2(Carbamidomethyl); C7(Carbamidomethyl)	2474.06	72.8467	0.808282	3	3.5403	0.872934	2	16.8265	0.796994	4	16.4692
LGSEVTVVEFAPDIVPSMDGEIR	38	4	1	BAK03695.1	TraesCS1A02G105600	1	TraesCS1B02G131300	1	TraesCS1D02G109600	1	A or B or D	N-Term(iTRAQ8plex)	2764.46	90.07	0.99688	16	9.90556	0.918298	10	8.26207	0.989988	12	11.9715
IAVITQGADPVVVAEDGK	50	3	1	XP_020187467.1	TraesCS6A02G223400	1	TraesCS6B02G257900	1	TraesCS6D02G212000	1	A or B or D	N-Term(iTRAQ8plex); K18(iTRAQ8plex)	2390.38	77.4533	0.943042	18	19.511	0.90912	11	12.1524	0.935742	21	25.2607
TTYGFDILLSSTNGPAFNAGR	9	1	1	BAB47033.1	TraesCS3A02G158900;TraesCS1A02G543500	1	TraesCS7B02G664900;TraesCS2B02G487400;TraesCS1B02G679900;	1	TraesCS5D02G428700;TraesCS4D02G235200;TraesCS5D02G552400;TraesCS5D02G553800;TraesCS1D02G181100;TraesCS3D02G220300	1	A or B or D	N-Term(iTRAQ8plex)	2506.29	72.74	1.05881	3	20.6193	1.04688	2	0.253373	0.933392	4	8.79482
ALADSLFLPYDLVQDAR	9	1	1	BAJ97749.1	TraesCS6A02G276700	1	TraesCS6B02G304200	1	TraesCS6D02G257000	1	A or B or D	N-Term(iTRAQ8plex)	2211.2	90.2733	0.979342	2	8.62165	0.929206	3	1.57454	0.992827	4	5.49806
DTETSPADETAVAVEEK	7	1	1	XP_020191487.1	NA	NA	TraesCS2B02G189900	1	NA	NA	B-specific	N-Term(iTRAQ8plex); K17(iTRAQ8plex)	2400.24	77.5033	1.15853	3	27.8043	1.36141	2	8.70451	1.2511	2	16.2019
GSGTEQAMGPNTTLQPR	38	2	1	BAJ96336.1	TraesCS2A02G571500	1	TraesCS2B02G615700;TraesCS2B02G615600;	1	TraesCS2D02G583200	1	A or B or D	N-Term(iTRAQ8plex)	2049.04	92.06	1.07006	14	10.9753	1.0439	12	7.72319	1.11455	12	6.95249
LTLEPAAGGEQSILEADIVLVSAGR	3	1	1	EMS49059.1	NA	NA	NA	NA	TraesCS1D02G067500	1	D-specific	N-Term(iTRAQ8plex)	2813.57	93.585	1.16685	2	8.65867				1.3058	1
NPINYTQVAVLADDILK	35	3	1	BAJ87277.1	TraesCS1A02G138800	1	TraesCS1B02G148500	1	TraesCS1D02G132700	1	A or B or D	N-Term(iTRAQ8plex); K17(iTRAQ8plex)	2495.44	95.64	1.10663	13	18.6351	1.14263	12	12.7495	1.18494	10	10.2994
AVQSGLGTAAVMVMDK	12	3	1	EMS64088.1	TraesCS2A02G234200	1	TraesCS2B02G259100	1	TraesCS2D02G237400	1	A or B or D	N-Term(iTRAQ8plex); K16(iTRAQ8plex)	2186.22	83.0267	0.990155	4	2.96502	0.948874	4	6.12478	0.968149	4	4.90348
LAQLFEQAGVVEVSEVIYNR	2	1	1	BAA22411.1	TraesCS5A02G368400	1	TraesCS5B02G370700	1	TraesCS5D02G378000	1	A or B or D	N-Term(iTRAQ8plex)	2568.4	63.77	1.00907	1		1.15016	1
MPSAVGYQPTLSTEMGSLQER	8	20	1	AIG90927.1	TraesCS2A02G498900;TraesCS7A02G777500;TraesCS4A02G151900	1	TraesCS2B02G523700;	1	TraesCS6D02G182000;TraesCS1D02G136000;TraesCS1D02G181600;TraesCS2D02G584400;TraesCS5D02G511000;TraesCS2D02G284400;TraesCS3D02G052900	1	A or B or D	N-Term(iTRAQ8plex); M1(Oxidation); M15(Oxidation)	2618.28	94.2033	1.01115	3	10.8444	0.958191	2	38.0527	1.04743	3	5.6617
DYTDPPPAPLIDAAELASWSLYR	8	3	1	BAK01580.1	TraesCS2A02G198500	1	TraesCS2B02G225900	1	TraesCS2D02G206300	1	A or B or D	N-Term(iTRAQ8plex)	2865.46	87.1933	1.52774	3	11.2447	1.57402	3	8.16882	1.35996	2	8.99103
VPIIVTGNDFSTLYAPLIR	58	1	1	AAA63164.1	TraesCS4A02G177600	1	TraesCS4B02G140200	1	TraesCS4D02G134900	1	A or B or D	N-Term(iTRAQ8plex)	2393.38	82.7667	1.09047	23	14.7551	1.00703	21	16.2066	1.25708	14	11.621
AFIGLTAGAIGACVGSPADLALIR	17	2	1	EMS57791.1	TraesCS1A02G124600	1	TraesCS1B02G142400	1	TraesCS1D02G129200	1	A or B or D	N-Term(iTRAQ8plex); C13(Carbamidomethyl)	2618.47	77.6933	1.25258	6	18.4575	1.34212	6	12.7306	1.30635	5	14.4943
MAYDYYASGAEDEWTLK	10	3	1	EMS55513.1	TraesCS5A02G424400	1	TraesCS5B02G426500	1	TraesCS5D02G432900	1	A or B or D	N-Term(iTRAQ8plex); K17(iTRAQ8plex)	2621.27	62.9767	1.07298	3	17.9846	1.13657	3	0.162641	1.03516	4	5.91964
AGNTNNPAGSVVTAANVQSFPGVNTLGVSMAR	4	1	1	XP_020199091.1	NA	NA	TraesCS6B02G422000;TraesCS6B02G422100;	1	TraesCS6D02G367700	1	B or D	N-Term(iTRAQ8plex)	3405.76	93.335	1.00653	2	2.50682				0.926278	2	18.4765
AEAAIAIGFDDFIADALR	8	2	1	CAV22304.1	TraesCS4A02G358800	1	TraesCS5B02G513200	1	TraesCS5D02G513700	1	A or B or D	N-Term(iTRAQ8plex)	2183.17	86.4833	0.879973	2	12.0138	0.928427	3	0.487426	0.950867	3	5.49838
VFEVSLADLQNDEDQAYR	50	2	1	AAP80855.1	TraesCS4A02G044700	1	TraesCS4B02G260600	1	TraesCS4D02G260400	1	A or B or D	N-Term(iTRAQ8plex)	2416.2	87.73	0.957074	18	14.4225	0.977707	14	14.6368	0.939987	18	13.6653
VVIVPVGSVVTQEVDLNR	48	3	1	EMS61615.1	TraesCS2A02G158800	1	TraesCS2B02G184400	1	TraesCS2D02G165800	1	A or B or D	N-Term(iTRAQ8plex)	2227.3	79.4967	0.863189	14	17.1365	0.889385	20	25.9383	0.862751	14	17.605
CPAELAHGANAGLDIAVR	13	3	1	XP_020162971.1	TraesCS2A02G082100	1	TraesCS2B02G096200	1	TraesCS2D02G080000	1	A or B or D	N-Term(iTRAQ8plex); C1(Carbamidomethyl)	2139.14	80.0033	0.799916	4	4.79194	0.754111	5	7.14733	0.748226	4	9.6831
NLMENPAWYTQYTPYQAEIAQGR	5	1	1	CDM83805.1	TraesCS3A02G250200	1	TraesCS3B02G279700	1	TraesCS3D02G250600	1	A or B or D	N-Term(iTRAQ8plex)	3048.49	77.7	1.13241	2	11.332	1.01844	1		1.23891	2	3.84072
AQLAQAYAQELLETVGNK	9	3	1	XP_020155377.1	TraesCS6A02G259500	1	TraesCS6B02G286800	1	TraesCS6D02G240500	1	A or B or D	N-Term(iTRAQ8plex); K18(iTRAQ8plex)	2555.44	85.42	0.976961	3	0.498893	0.974552	3	2.02181	0.951315	3	2.11919
ALDLGPAGLMLPAVESPAAAAEAVSHCR	1	1	1	BAJ98722.1	TraesCS5A02G315900	1	TraesCS5B02G316500	1	TraesCS5D02G322000	1	A or B or D	N-Term(iTRAQ8plex); C27(Carbamidomethyl)	3078.62	88.36	1.13912	1
DATAGYYDDDDDAANAAR	7	1	1	CDM80642.1	NA	NA	TraesCS3B02G039900	1	NA	NA	B-specific	N-Term(iTRAQ8plex)	2193.95	94.1233	0.915412	3	0.230274	1.00117	2	3.04085	0.995571	2	12.6185
SMAFYQDLLGLK	8	2	1	XP_020170127.1	TraesCS1A02G122000	1	TraesCS1B02G141200	1	TraesCS1D02G122800	1	A or B or D	N-Term(iTRAQ8plex); K12(iTRAQ8plex)	1994.12	82.2033	0.959282	3	3.90139	0.988908	2	5.83508	1.07478	3	6.48853
VAIFDVGQIIGQPTAAPITADK	8	3	1	EMS65370.1	TraesCS5A02G167500	1	TraesCS5B02G164500	1	TraesCS5D02G171900	1	A or B or D	N-Term(iTRAQ8plex); K22(iTRAQ8plex)	2833.63	75.82	1.09741	4	16.108	0.993609	3	10.4686	1.0925	1
AGAGSATLSMAYAAAK	4	3	1	BAK05961.1	TraesCS5A02G014300	1	NA	NA	TraesCS5D02G019700	1	A or D	N-Term(iTRAQ8plex); K16(iTRAQ8plex)	2049.14	88.5033	0.829699	1		0.814338	1		0.958481	2	13.4459
QDEGVVIANLDADK	13	2	1	CBG91907.1	TraesCS1A02G097700	1	TraesCS1B02G126100	1	TraesCS1D02G106500	1	A or B or D	N-Term(iTRAQ8plex); K14(iTRAQ8plex)	2095.15	85.0433	0.872601	4	16.4843	0.950316	4	4.7837	0.924378	5	11.807
IINDNFGIIEGLMTTVHAITATQK	23	3	1	CAZ76054.1	TraesCS7A02G313100	1	TraesCS7B02G213300	1	TraesCS7D02G309500	1	A or B or D	N-Term(iTRAQ8plex); K24(iTRAQ8plex)	3208.79	92.8867	1.15865	8	2.28809	1.11108	10	10.0393	1.08487	5	17.1177
ANSDVVDEIEQLALR	18	1	1	EMS48861.1	TraesCS7A02G317500	1	TraesCS7B02G218900	1	TraesCS7D02G314200	1	A or B or D	N-Term(iTRAQ8plex)	1976.07	75.3233	0.921202	5	11.7587	0.90617	6	22.4406	0.960924	7	6.59974
LTDDNAGLALAAH	3	2	1	XP_020147345.1	TraesCS1A02G375800;TraesCS6A02G206800;TraesCS6A02G206900	1	NA	NA	TraesCS1D02G383100	1	A or D	N-Term(iTRAQ8plex)	1585.85	76.3267	1.02956	1		1.06169	1		1.08953	1
RIPVINPATEDTIGDIPAATAEDVELAVAAAR	5	1	1	BAJ96335.1	TraesCS2A02G336000	1	TraesCS2B02G346000	1	TraesCS2D02G326900	1	A or B or D	N-Term(iTRAQ8plex)	3563.94	89.4733	1.03026	2	21.7648	1.799	1		1.06394	2	2.04221
ALLDEMAVVATEEYR	98	3	1	XP_020201445.1	TraesCS5A02G181800	1	TraesCS5B02G179800	1	TraesCS5D02G186200	1	A or B or D	N-Term(iTRAQ8plex)	2014.05	87.64	1.05777	34	11.6204	1.00936	33	11.1993	1.06789	30	9.27509
ALYGGTGNYASALFLAAANANSLEK	5	2	1	XP_020175622.1	TraesCS6A02G275200	1	TraesCS6B02G302700	1	NA	NA	A or B	N-Term(iTRAQ8plex); K25(iTRAQ8plex)	3095.65	80.3967	0.995366	2	7.27052	1.0145	1		0.980174	2	17.157
LLAGVTIAHGGVVPK	22	1	1	EMS50484.1	TraesCS6A02G170300;TraesCS7A02G147200	1	TraesCS6B02G198500;TraesCS7B02G050300;TraesCS6B02G136000;TraesCS6B02G135700;TraesCS6B02G100100;	1	TraesCS7D02G703900	1	A or B or D	N-Term(iTRAQ8plex); K15(iTRAQ8plex)	2040.28	88.3	0.906083	8	6.28075	0.974209	7	11.9873	0.951565	7	7.31704
GIFQTDNVSDESVVK	64	3	1	XP_020172225.1	TraesCS4A02G177500	1	TraesCS4B02G140300	1	TraesCS4D02G135000	1	A or B or D	N-Term(iTRAQ8plex); K15(iTRAQ8plex)	2246.21	92.0067	0.94406	20	15.6168	0.915856	23	13.4794	0.923915	21	25.2281
LVPYNPAYQDESVLWTESR	10	1	1	EMS66642.1	TraesCS2A02G101700	1	TraesCS2B02G118800	1	TraesCS2D02G101100	1	A or B or D	N-Term(iTRAQ8plex)	2571.31	93.2333	1.02333	4	23.4886	1.14527	4	21.8214	1.23145	2	16.6389
AVPDVLDPAFYGFSESDLDR	5	1	1	BAJ85565.1	TraesCS2A02G284400	1	TraesCS2B02G301400	1	TraesCS2D02G283300	1	A or B or D	N-Term(iTRAQ8plex)	2517.25	72.4433	1.18749	3	14.4751	1.03132	1		1.13195	1
GTFETIHVEDAQGHQFATR	22	2	1	CAY06079.1	TraesCS1A02G092900	1	TraesCS1B02G120600	1	TraesCS1D02G101600	1	A or B or D	N-Term(iTRAQ8plex)	2448.22	76.0867	0.941227	8	10.8411	0.874871	7	16.903	0.882811	7	8.29833
EYGITAENVIAAAK	28	2	1	BAJ93658.1	NA	NA	NA	NA	TraesCS7D02G066500	1	D-specific	N-Term(iTRAQ8plex); K14(iTRAQ8plex)	2058.17	89.6867	0.983854	9	22.8501	1.06881	11	19.8308	0.931522	8	14.1291
IWFGIATAHDFESHDDITEER	313	1	1	BAB47033.1	TraesCS1A02G543500;TraesCS3A02G158900	1	TraesCS2B02G487400;TraesCS7B02G664900;TraesCS6B02G339000;	1	TraesCS1D02G181100;TraesCS5D02G295800;TraesCS1D02G268400;TraesCS1D02G265500;TraesCS5D02G552400	1	A or B or D	N-Term(iTRAQ8plex)	2793.34	92.7533	0.996217	99	10.9467	0.975719	104	11.8386	0.997875	108	15.7279
VPFITDDLEIECEGK	41	3	1	gi|400879	TraesCS2A02G114400	1	TraesCS2B02G133500	1	TraesCS2D02G115200	1	A or B or D	N-Term(iTRAQ8plex); C12(Carbamidomethyl); K15(iTRAQ8plex)	2373.25	63.87	1.09832	17	9.65556	1.04146	9	13.9543	1.15172	15	12.2112
TNDAVSSDSSNTSESAVIGGR	2	3	1	BAJ96501.1	TraesCS4A02G300300	1	TraesCS4B02G013500	1	TraesCS4D02G011300	1	A or B or D	N-Term(iTRAQ8plex)	2358.14	79.36	0.944609	1					0.906734	1
GFMADDQLAEALDGADLVIIPAGVPR	17	1	1	CDM83547.1	TraesCS3A02G234800	1	TraesCS3B02G265000	1	TraesCS3D02G236200	1	A or B or D	N-Term(iTRAQ8plex)	2958.57	95.0467	1.12321	7	7.67513	1.00206	6	8.29248	0.941151	4	3.32806
SSGFGLIYDNLESAK	32	2	1	CBD35088.1	TraesCS7A02G356300	1	TraesCS1B02G765900;TraesCS7B02G271400;	1	TraesCS7D02G366400	1	A or B or D	N-Term(iTRAQ8plex); K15(iTRAQ8plex)	2209.2	80.2767	0.895339	10	8.70283	0.857634	11	22.9481	0.886136	11	22.2518
VTSLQGTEPTATFADFGDDANFVADQR	4	1	1	CAC42081.1	NA	NA	NA	NA	TraesCS7D02G375700	1	D-specific	N-Term(iTRAQ8plex)	3177.52	95.3733	1.08175	2	7.9469	0.978291	1		1.10244	1
GLVVNAGHVAAGTLK	26	2	1	BAJ96477.1	TraesCS5A02G494800	1	TraesCS5B02G355900	1	TraesCS5D02G360600	1	A or B or D	N-Term(iTRAQ8plex); K15(iTRAQ8plex)	2015.22	81.2933	0.705237	8	18.9396	0.726534	8	20.3381	0.716655	10	22.6432
GIYPAVDPLDSTSTMLQPR	65	17	1	AIG90927.1	TraesCS3A02G649900	1	TraesCS3B02G186000;	1	TraesCS1D02G181600;TraesCS2D02G584400;TraesCS5D02G511000;TraesCS2D02G284400;TraesCS1D02G269200;TraesCS2D02G678300	1	A or B or D	N-Term(iTRAQ8plex)	2365.24	89.33	1.03886	21	16.8812	1.03971	22	13.8859	1.01244	20	11.7741
IENVEGLNHFDEILEEADGIILSR	13	3	1	EMS63432.1	TraesCS5A02G131100	1	TraesCS5B02G131000;	1	TraesCS5D02G138800;TraesCS5D02G142700	1	A or B or D	N-Term(iTRAQ8plex)	3029.57	92.14	0.97422	4	12.4348	0.873731	5	14.4041	1.14631	4	17.0749
NEYLAGDEFTLADLSHLPDSQYIVSSER	10	3	1	XP_020156230.1	TraesCS5A02G502400	1	TraesCS4B02G331000	1	NA	NA	A or B	N-Term(iTRAQ8plex)	3473.72	71.7667	1.08797	2	16.5861	1.25042	2	27.436	1.13231	1
GHNDVVTAIATPIDNSPFIVSSSR	24	1	1	CDM83867.1	TraesCS3A02G263900	1	TraesCS3B02G297300	1	TraesCS3D02G264000	1	A or B or D	N-Term(iTRAQ8plex)	2801.48	91.19	0.922856	6	31.1026	0.955602	9	23.0077	0.960181	9	15.8379
GDASAVVGLQSAIK	11	1	1	AKC00865.1	NA	NA	TraesCS2B02G567600	1	NA	NA	B-specific	N-Term(iTRAQ8plex); K14(iTRAQ8plex)	1924.14	71.79	0.951718	3	8.85645	0.825421	4	19.6325	0.867907	4	13.8305
STVEGITGIISK	26	3	1	BAJ89855.1	TraesCS1A02G411900	1	TraesCS1B02G442300	1	TraesCS1D02G419800	1	A or B or D	N-Term(iTRAQ8plex); K12(iTRAQ8plex)	1813.09	73.17	0.911536	9	10.0473	0.911839	8	8.49575	0.901909	9	12.8326
AWMAAQDQPHENLIFPEEVLPR	57	2	1	CAA31743.1	TraesCS1A02G540700	1	TraesCS2B02G330700;TraesCS2B02G195800;	1	TraesCS2D02G572800;TraesCS5D02G007900;TraesCS3D02G523300;TraesCS6D02G266500;TraesCS5D02G550600;TraesCS2D02G021000;TraesCS1D02G281000;TraesCS6D02G079500;TraesCS1D02G088600	1	A or B or D	N-Term(iTRAQ8plex)	2895.48	94.2533	1.13052	20	19.8816	1.4034	19	28.0351	1.32757	18	33.983
VTAQVPWFGIEQEYTLMQR	49	1	1	AAZ30062.1	TraesCS2A02G500400	1	NA	NA	TraesCS2D02G500600	1	A or D	N-Term(iTRAQ8plex)	2600.35	85.79	1.09806	19	13.336	0.925936	17	15.4447	1.00911	13	18.7106
DLDEEYEGNVEATGEDFSVEPSDER	16	2	1	XP_020184068.1	TraesCS5A02G372700	1	TraesCS5B02G374800;TraesCS5B02G565800;	1	TraesCS5D02G474800;TraesCS5D02G475000	1	A or B or D	N-Term(iTRAQ8plex)	3135.38	88.4933	1.19081	3	0.0626274	1.027	8	9.822	0.913354	5	20.9007
DLILSVMSAMGEEQICAVK	35	2	1	ABB29983.1	TraesCS2A02G262500	1	TraesCS2B02G279600	1	TraesCS2D02G261500	1	A or B or D	N-Term(iTRAQ8plex); C16(Carbamidomethyl); K19(iTRAQ8plex)	2702.44	85.21	1.04534	16	12.0472	1.05269	9	4.95606	0.979674	10	8.79572
ALDAQIVSLSDEIVK	35	3	1	BAJ99960.1	TraesCS4A02G099800	1	TraesCS4B02G204500	1	TraesCS4D02G205400	1	A or B or D	N-Term(iTRAQ8plex); K15(iTRAQ8plex)	2209.29	85.7433	1.05471	13	13.4515	1.00163	12	18.6341	0.976994	10	13.5478
MPSAVGYQPTLSTEMGSLQER	35	20	1	AIG90927.1	TraesCS2A02G498900;TraesCS7A02G777500;TraesCS4A02G151900	1	TraesCS2B02G523700;	1	TraesCS6D02G182000;TraesCS1D02G136000;TraesCS1D02G181600;TraesCS2D02G584400;TraesCS5D02G511000;TraesCS2D02G284400;TraesCS3D02G052900	1	A or B or D	N-Term(iTRAQ8plex)	2586.29	78.8467	1.11813	11	13.9903	1.04219	12	10.4076	1.0422	12	11.5256
IATADNTDVQQGGFDVAGPR	5	1	1	XP_020179023.1	TraesCS6A02G208200	1	TraesCS6B02G236600	1	TraesCS6D02G191600	1	A or B or D	N-Term(iTRAQ8plex)	2336.18	73.45	1.01642	1		0.98627	2	1.09606	0.998884	2	10.0156
QSLTYLDGTLPGDFGFDPLGLSDPEGTGGFIEPR	4	1	1	EMS56059.1	TraesCS6A02G159800	1	TraesCS6B02G191500	1	TraesCS6D02G152700	1	A or B or D	N-Term(iTRAQ8plex)	3872.92	60.52	0.964957	2	7.15581	0.930533	1		0.672311	1
VAVTVDAPAVVELIMQR	4	2	1	CDM81367.1	TraesCS3A02G087400	1	TraesCS3B02G102800	1	TraesCS3D02G087500	1	A or B or D	N-Term(iTRAQ8plex)	2115.21	73.0367	1.03018	2	4.80941	0.903455	1		1.03081	1
LLDVYEAHLAAGNK	17	1	1	CDM86048.1	TraesCS3A02G452900	1	TraesCS3B02G490600	1	TraesCS3D02G445400	1	A or B or D	N-Term(iTRAQ8plex); K14(iTRAQ8plex)	2122.22	79.27	0.840675	7	12.9303	0.826348	6	8.19352	0.806211	4	6.85745
VAAASVLEEEGMPVGLLEK	24	1	1	XP_020159865.1	TraesCS1A02G357200	1	TraesCS1B02G373600	1	TraesCS1D02G361400	1	A or B or D	N-Term(iTRAQ8plex); K19(iTRAQ8plex)	2550.43	87.82	0.752572	9	19.4096	0.731545	6	17.4548	0.828566	9	21.012
EAVNVSLQNLLTYPFVK	175	2	1	CDM83497.1	TraesCS3A02G230000	1	TraesCS3B02G259300	1	TraesCS3D02G223300	1	A or B or D	N-Term(iTRAQ8plex); K17(iTRAQ8plex)	2543.47	86.4133	1.01263	51	19.2064	1.07594	59	18.0651	1.00367	60	25.9811
MTAIEELAGMDVLCSDK	45	3	1	gi|50400847	TraesCS2A02G502400	1	TraesCS2B02G530500	1	TraesCS2D02G503000	1	A or B or D	N-Term(iTRAQ8plex); C14(Carbamidomethyl); K17(iTRAQ8plex)	2491.28	88.4533	0.842199	15	10.6187	0.798639	15	11.2273	0.899912	15	11.9946
AIELADPMENAGAALIR	23	3	1	BAJ93636.1	TraesCS4A02G315500	1	TraesCS5B02G563900	1	TraesCS5D02G550700	1	A or B or D	N-Term(iTRAQ8plex)	2059.12	86.18	1.20945	9	19.1646	0.949376	6	37.4878	1.08116	8	20.1664
ALDLVEFTGTVTQAIPGPR	11	2	1	XP_020183759.1	TraesCS2A02G374600	1	TraesCS2B02G391600	1	TraesCS2D02G371000	1	A or B or D	N-Term(iTRAQ8plex)	2289.28	77.01	1.25665	3	4.29159	1.15798	3	0.719413	1.04444	5	14.2441
VLALPTACGQSASVLNK	13	1	1	XP_020171825.1	NA	NA	NA	NA	TraesCS6D02G296700	1	D-specific	N-Term(iTRAQ8plex); C8(Carbamidomethyl); K17(iTRAQ8plex)	2337.33	74	1.10533	4	7.51395	1.05178	5	14.6374	0.99546	4	15.5918
FAAVPSGGGGVAVSAAAPAAGGAAAPAAESK	39	1	1	gi|582044922	TraesCS2A02G294000	1	TraesCS2B02G310300	1	TraesCS2D02G291600	1	A or B or D	N-Term(iTRAQ8plex); K31(iTRAQ8plex)	3146.71	90.4267	0.874388	13	13.5201	0.986583	12	7.21618	0.979797	14	12.504
AASAAGTVMTLSSWATSSVEEVASTGPGIR	7	3	1	EMS55513.1	TraesCS5A02G424400	1	TraesCS5B02G426500	1	TraesCS5D02G432900	1	A or B or D	N-Term(iTRAQ8plex)	3198.62	77.87	0.947598	4	7.4338	1.0672	2	4.89758	0.965437	1
ALLNESNDFVADK	7	1	1	CBG02742.1	TraesCS3A02G359400	1	NA	NA	NA	NA	A-specific	N-Term(iTRAQ8plex); K13(iTRAQ8plex)	2044.12	59.1933	1.05855	3	9.7785	0.968026	3	35.702	0.728821	1
SATITEASPADEPAADVEEK	13	1	1	AAM92706.1	TraesCS2A02G164000	1	NA	NA	NA	NA	A-specific	N-Term(iTRAQ8plex); K20(iTRAQ8plex)	2639.35	82.9067	1.15319	3	4.60652	1.08512	6	15.5817	1.02556	4	15.3516
FSNLEVDLPAMMAQK	30	3	1	BAK03695.1	TraesCS1A02G105600;TraesCS1A02G066400	1	TraesCS1B02G131300;TraesCS1B02G084700;	1	TraesCS1D02G109600;TraesCS1D02G067500	1	A or B or D	N-Term(iTRAQ8plex); K15(iTRAQ8plex)	2302.24	72.8467	0.995088	13	17.0999	0.85938	10	14.3749	0.923421	7	9.10028
DAVPYGTSSYGPSYDSSGASADPSVR	1	3	1	XP_020155666.1	TraesCS6A02G291100	1	TraesCS6B02G321300	1	TraesCS6D02G272500	1	A or B or D	N-Term(iTRAQ8plex)	2897.35	85.68	0.769866	1
SSDGEEFEVEEAVAMESQTIR	11	3	1	CAE53885.1	TraesCS6A02G000300;TraesCS4A02G472600;TraesCS7A02G020600	1	TraesCS6B02G004300;	1	TraesCS7D02G016900;TraesCS6D02G001600	1	A or B or D	N-Term(iTRAQ8plex)	2647.24	82.44	1.0752	3	11.594	1.10803	4	5.66873	1.01954	4	5.58619
GPAPLSLALVHADVDDGK	25	2	1	gi|68566191	TraesCS2A02G207900	1	TraesCS2B02G234500	1	TraesCS2D02G214700	1	A or B or D	N-Term(iTRAQ8plex); K18(iTRAQ8plex)	2383.34	88.3567	1.04059	9	16.7322	0.978047	10	12.5573	0.949508	6	17.8537
VENWTAQPVASAPPAAEAR	3	1	1	XP_020162385.1	TraesCS6A02G083100	1	TraesCS6B02G114000	1	TraesCS6D02G076900	1	A or B or D	N-Term(iTRAQ8plex)	2269.2	79.5833	1.15559	1		0.998244	1		1.02414	1
KGVTTIIGGGDSVAAVEK	42	3	1	gi|129915	TraesCS1A02G313300;TraesCS7A02G473900;TraesCS6A02G158300	1	TraesCS1B02G325100;TraesCS1B02G104200;TraesCS7B02G375300;TraesCS6B02G187500;	1	TraesCS1D02G313800;TraesCS6D02G148700;TraesCS7D02G460700;TraesCS7D02G460800	1	A or B or D	N-Term(iTRAQ8plex); K1(iTRAQ8plex); K18(iTRAQ8plex)	2614.53	77.9167	0.93258	13	13.5857	1.01319	14	19.55	0.98035	15	21.8122
ELQDIIAILGLDELSEEDR	4	19	1	AIG90927.1	NA	NA	TraesCS3B02G186000;	1	TraesCS2D02G284400;TraesCS5D02G511000;TraesCS2D02G584400	1	B or D	N-Term(iTRAQ8plex)	2475.32	101.187	1.09768	2	5.7042	1.01388	1		1.08449	1
QFGYIVLTTSAGIMDHEEAR	56	1	1	ADK87348.1	TraesCS3A02G355900;TraesCS1A02G286300	1	TraesCS3B02G388800;TraesCS1B02G295700;	1	TraesCS3D02G349900;TraesCS1D02G285300	1	A or B or D	N-Term(iTRAQ8plex)	2542.3	81.7767	1.03874	17	11.0437	1.01211	17	14.1885	1.02577	22	13.221
GVSLLLPSDVIIADK	86	3	1	gi|129915	TraesCS1A02G313300	1	TraesCS1B02G325100	1	TraesCS1D02G313800	1	A or B or D	N-Term(iTRAQ8plex); K15(iTRAQ8plex)	2148.31	77.65	1.01966	30	10.8245	0.97636	28	21.4442	0.94553	28	20.5848
AAVTTTLAGSTAALTTLFGK	4	1	1	AAS19466.2	TraesCS6A02G226800	1	TraesCS6B02G254800	1	TraesCS6D02G208200	1	A or B or D	N-Term(iTRAQ8plex); K20(iTRAQ8plex)	2503.47	47.5433	1.1307	1		0.976571	2	6.79112	1.00811	1
AGSVFDNILICDDPEYAK	13	2	1	EMS48115.1	TraesCS3A02G399000	1	TraesCS3B02G432000	1	TraesCS3D02G393200	1	A or B or D	N-Term(iTRAQ8plex); C11(Carbamidomethyl); K18(iTRAQ8plex)	2635.36	68.3867	1.03855	5	12.1427	0.939165	3	11.2431	1.03681	5	14.6215
GGLATPVGGGVSSLNLQLR	15	2	1	XP_020198469.1	TraesCS6A02G209600	1	TraesCS6B02G238500	1	TraesCS6D02G192900	1	A or B or D	N-Term(iTRAQ8plex)	2100.22	87.4233	1.00754	4	6.7563	0.94987	6	10.1965	0.971244	5	20.2897
GIVDSLFQAPTGDGTHEAVLSSYEYVSQGLK	133	3	1	XP_020172225.1	TraesCS4A02G177500	1	TraesCS4B02G140300	1	TraesCS4D02G135000	1	A or B or D	N-Term(iTRAQ8plex); K31(iTRAQ8plex)	3877.02	83.0167	0.953092	51	22.2224	0.997621	47	16.2937	1.02613	34	12.9842
EMLSLIEGLLESTPTVSSGAR	4	3	1	BAJ97367.1	TraesCS1A02G241000	1	TraesCS1B02G252900	1	TraesCS1D02G241000	1	A or B or D	N-Term(iTRAQ8plex)	2494.34	89.3233	1.30149	1		1.21337	2	4.53614	1.24571	1
QDYQLIDITDDGYVSLLTESGNTK	27	3	1	ABB29983.1	TraesCS2A02G262500	1	TraesCS2B02G279600	1	TraesCS2D02G261500	1	A or B or D	N-Term(iTRAQ8plex); K24(iTRAQ8plex)	3296.72	73.3667	0.810512	7	20.4392	0.93612	11	20.4202	0.935493	9	10.2945
SINPDEAVAYGAAVQAAILTGEGNEK	23	3	1	XP_020177775.1	TraesCS4A02G097900	1	TraesCS4B02G206700	1	TraesCS4D02G207500	1	A or B or D	N-Term(iTRAQ8plex); K26(iTRAQ8plex)	3196.7	84.2367	0.900324	9	9.88896	0.949486	5	8.09906	0.876473	9	20.5369
TVLIMELINNIAK	42	12	1	AIG90927.1	NA	NA	TraesCS7B02G723800;TraesCS2B02G255100;	1	TraesCS3D02G052900;TraesCS5D02G511000;TraesCS2D02G284400;TraesCS2D02G678300;TraesCS2D02G584400;TraesCS5D02G010300;TraesCS1D02G181600;TraesCS1D02G171700	1	B or D	N-Term(iTRAQ8plex); K13(iTRAQ8plex)	2080.26	77.4333	0.96452	15	10.9653	1.00334	15	10.7484	0.98551	12	12.293
EEGEIADDGDGSSAAAAGR	8	1	1	CDJ26525.1	TraesCS3A02G521500	1	TraesCS3B02G591300	1	TraesCS3D02G527800	1	A or B or D	N-Term(iTRAQ8plex)	2081.95	76.1367	1.0942	3	12.3362	1.02164	3	17.9642	1.0893	2	32.9385
VENQDAIDACMVGMLADPK	12	2	1	gi|50400847	TraesCS2A02G502400	1	TraesCS2B02G530500	1	TraesCS2D02G503000	1	A or B or D	N-Term(iTRAQ8plex); C10(Carbamidomethyl); K19(iTRAQ8plex)	2685.36	78.4567	0.855991	3	7.79506	0.845128	6	9.01776	0.886675	3	21.8336
AHGLAPEIPEDLYFLIK	85	4	1	CAX07611.1	TraesCS7A02G316800;TraesCS7A02G316200	1	TraesCS7B02G217400;TraesCS7B02G217300;	1	TraesCS7D02G313300;TraesCS7D02G313200	1	A or B or D	N-Term(iTRAQ8plex); K17(iTRAQ8plex)	2534.46	70.5833	0.938323	28	6.60971	0.939397	27	9.5264	0.978394	30	8.28901
DAISTENAYEGPQFSDLDESLQK	1	1	1	XP_020177943.1	NA	NA	TraesCS7B02G193700	1	NA	NA	B-specific	N-Term(iTRAQ8plex); K23(iTRAQ8plex)	3165.58	84.7	0.937835	1
FVFPGSLGLDDPNVNPFVTDEAR	10	1	1	BAJ94239.1	TraesCS7A02G172700	1	TraesCS7B02G077600	1	TraesCS7D02G173800	1	A or B or D	N-Term(iTRAQ8plex)	2810.44	85.0567	1.08119	4	6.44472	1.08942	3	4.1869	0.96739	3	12.5242
VSPQPGVPPEEAGAAVAAESSTGTWTTVWTDGLTSLDR	23	17	1	BAA00146.1	NA	NA	NA	NA	TraesCS1D02G489300;TraesCS1D02G201000;TraesCS3D02G053000;TraesCS5D02G425100;TraesCS2D02G719100	1	D-specific	N-Term(iTRAQ8plex)	4145.09	87.49	0.861653	12	25.7019	0.83083	5	12.7812	0.758161	5	2.02946
VGPPPPLSGGLPGTDNSDEAR	73	3	1	BAJ90882.1	TraesCS2A02G215000	1	TraesCS2B02G240000	1	TraesCS2D02G220800	1	A or B or D	N-Term(iTRAQ8plex)	2337.2	88.9233	1.00086	25	26.896	1.01639	24	19.2896	1.02012	23	20.8656
TAENFANFTGEQGYPGGK	45	3	1	XP_020200697.1	TraesCS2A02G342600	1	TraesCS2B02G340300	1	TraesCS2D02G320900	1	A or B or D	N-Term(iTRAQ8plex); K18(iTRAQ8plex)	2496.26	89.2333	1.03496	18	10.4243	0.961695	12	18.2766	0.953017	15	7.81976
ESLGLGEDVQLLSDGNLELTR	16	1	1	BAJ89847.1	NA	NA	TraesCS6B02G197100	1	TraesCS6D02G158500	1	B or D	N-Term(iTRAQ8plex)	2562.36	82.58	1.00595	5	22.8106	1.01173	4	6.42609	1.04489	7	13.7392
AITLPGQGEIMDMMSIADPDAVHAVR	14	3	1	BAJ86306.1	TraesCS5A02G168500	1	TraesCS5B02G165300	1	TraesCS5D02G172800	1	A or B or D	N-Term(iTRAQ8plex)	3042.54	86.11	1.09527	5	26.576	1.10472	6	6.51483	1.09615	3	1.90114
LTPVSWLLLDSVAVDGHPNQTPIVLAATSR	12	1	1	EMS57229.1	TraesCS4A02G239900	1	NA	NA	NA	NA	A-specific	N-Term(iTRAQ8plex)	3474.93	88.98	1.17587	3	8.81551	1.13335	5	18.3413	1.27852	4	12.5746
ETINSASSITQGLTSELLDGQR	8	3	1	XP_020148725.1	TraesCS7A02G220400	1	TraesCS7B02G127000	1	TraesCS7D02G221700	1	A or B or D	N-Term(iTRAQ8plex)	2624.38	55.6767	0.940996	3	1.71856	0.976865	2	33.2054	1.11181	3	1.91333
ADRDESSPYAAMLASQDVATR	12	3	1	EMS48223.1	TraesCS6A02G137300;TraesCS7A02G644800	1	TraesCS6B02G165600;TraesCS7B02G355300;	1	TraesCS6D02G126300	1	A or B or D	N-Term(iTRAQ8plex)	2558.26	72.6967	1.02582	5	12.2867	0.937312	3	6.40007	0.935817	4	10.3023
LLATSGVFAADNAADVVTYYR	12	1	1	XP_020199773.1	TraesCS4A02G239900	1	TraesCS4B02G075000	1	TraesCS4D02G073600	1	A or B or D	N-Term(iTRAQ8plex)	2521.35	71.0133	1.01952	2	5.56847	1.2763	5	7.9368	1.02284	5	9.41312
DGIDYAAVTVQLPGGER	130	3	1	EMS63035.1	TraesCS2A02G247300	1	TraesCS2B02G270300	1	TraesCS2D02G248400	1	A or B or D	N-Term(iTRAQ8plex)	2065.09	84.2167	1.06563	42	15.373	1.01904	39	14.8274	1.07688	45	15.6413
LTGTDVGYPGGLWFDPLGYGTGSPEK	108	3	1	CAA59049.1	TraesCS2A02G187200	1	TraesCS2B02G220100	1	TraesCS2D02G200700	1	A or B or D	N-Term(iTRAQ8plex); K26(iTRAQ8plex)	3292.7	84.3567	1.04119	34	14.6516	0.957856	26	23.7439	1.0356	41	15.0351
SLGCPDVEFSPEDAGR	6	2	1	XP_020173334.1	TraesCS5A02G131300	1	TraesCS5B02G133500	1	TraesCS5D02G139800	1	A or B or D	N-Term(iTRAQ8plex); C4(Carbamidomethyl)	2039.97	75.6233	0.977549	3	20.9256	1.00261	1		1.15386	2	9.86515
TDSEGGFESDAVATANVLESSAPVVDGK	59	3	1	gi|131394	TraesCS2A02G254600	1	TraesCS2B02G267500	1	TraesCS2D02G255100	1	A or B or D	N-Term(iTRAQ8plex); K28(iTRAQ8plex)	3360.69	87.59	1.00727	20	22.2898	1.0391	16	14.684	1.0484	21	14.909
GLTAEDMVVLSGSHTLGR	16	1	1	EMS54484.1	NA	NA	TraesCS7B02G251100	1	TraesCS7D02G347300	1	B or D	N-Term(iTRAQ8plex)	2147.16	90.8667	1.04405	6	4.79865	1.16039	4	2.32649	1.12911	6	5.171
FVSDGVFYAELNEMLTR	51	1	1	XP_020169630.1	TraesCS3A02G107800	1	TraesCS7B02G198400	1	TraesCS7D02G291300	1	A or B or D	N-Term(iTRAQ8plex)	2295.17	85.3233	1.07887	15	6.7173	1.07685	20	11.2832	1.04542	16	18.7458
MIYDYYASGAEDEWTLQENR	3	2	1	XP_020184729.1	TraesCS2A02G250800	1	TraesCS2B02G264100	1	TraesCS2D02G251800	1	A or B or D	N-Term(iTRAQ8plex)	2758.25	70.0767	0.928106	1		1.22983	1		0.669085	1
GVVEYQQLITQNPIFLER	9	14	1	BAB47091.1	TraesCS3A02G609500	1	TraesCS7B02G080500;TraesCS7B02G664000;TraesCS3B02G259300;TraesCS1B02G405900;	1	TraesCS2D02G682900;TraesCS1D02G184000;TraesCS5D02G376800;TraesCS2D02G243700	1	A or B or D	N-Term(iTRAQ8plex)	2451.38	85.7367	1.18141	3	5.74918	0.980821	4	1.20416	1.05099	2	6.60708
LSVSNLDEVILVGGSTR	13	2	1	ADD23344.1	TraesCS5A02G106200	1	TraesCS5B02G111200	1	TraesCS5D02G117600	1	A or B or D	N-Term(iTRAQ8plex)	2063.17	81.2833	1.14189	3	22.2923	1.11121	5	3.13366	1.01188	5	7.34294
AFGASEVIAVDVLDEK	14	1	1	XP_020184945.1	TraesCS7A02G322200	1	TraesCS7B02G223100	1	NA	NA	A or B	N-Term(iTRAQ8plex); K16(iTRAQ8plex)	2271.27	70.5967	0.976108	7	9.1453	1.01717	4	1.7287	0.883156	3	0.686294
ALAEPVEALLDSASEDTWPAIR	4	5	1	CDM83008.1	TraesCS3A02G204900	1	TraesCS3B02G237000	1	TraesCS3D02G210500	1	A or B or D	N-Term(iTRAQ8plex)	2658.4	94.2433	1.13668	1		1.03167	2	4.42935	1.10321	1
SFVAVGVDPAVMGVGPAVAIPAAVK	13	1	1	BAI66423.1	NA	NA	TraesCS6B02G432600	1	NA	NA	B-specific	N-Term(iTRAQ8plex); K25(iTRAQ8plex)	2930.7	74.0833	1.04803	1		0.994881	4	5.50956	1.0521	8	15.8001
DLGSMLTLAVDNPDAAAGK	24	2	1	XP_020177313.1	TraesCS6A02G025700	1	TraesCS6B02G036400	1	TraesCS6D02G029300	1	A or B or D	N-Term(iTRAQ8plex); K19(iTRAQ8plex)	2467.33	77.5867	1.10217	6	20.1383	1.01426	10	10.8203	0.943637	8	21.2274
VVALLDAASFPVLFDTSLVDK	4	1	1	BAJ97490.1	TraesCS5A02G403200	1	TraesCS5B02G408000	1	TraesCS5D02G413200	1	A or B or D	N-Term(iTRAQ8plex); K21(iTRAQ8plex)	2828.63	77.8067	2.37532	1		2.16267	1		2.11629	2	2.65682
LVLEVAQHLGENVVR	139	1	1	EMS51835.1	TraesCS1A02G379000;TraesCS3A02G264700	1	TraesCS3B02G298000;	1	TraesCS1D02G507900;TraesCS3D02G264800	1	A or B or D	N-Term(iTRAQ8plex)	1980.16	76.9633	1.10751	44	13.9061	1.11553	48	13.7633	1.08678	47	14.655
LLHEAAGHVVTVELK	11	2	1	EMS50224.1	TraesCS7A02G059400;TraesCS5A02G554700	1	TraesCS4B02G392700;	1	NA	NA	A or B	N-Term(iTRAQ8plex); K15(iTRAQ8plex)	2224.33	62.3667	0.898106	3	0.73212	0.908508	3	5.83087	0.93107	5	5.41762
LNLPILPTTTIGSFPQTVELR	23	1	1	EMS51950.1	NA	NA	TraesCS5B02G022800	1	NA	NA	B-specific	N-Term(iTRAQ8plex)	2614.52	84.12	1.21992	7	8.33958	1.23704	7	17.7965	1.2109	9	23.9033
NPEEIPWGEAGADYVVESTGVFTDK	6	2	1	CAZ76054.1	TraesCS7A02G313100	1	TraesCS7B02G213300	1	TraesCS7D02G309500	1	A or B or D	N-Term(iTRAQ8plex); K25(iTRAQ8plex)	3318.67	64.1033	1.28323	2	4.40377	1.08361	2	19.1535	1.21122	2	5.27342
ISQEVVGDLLGEEFK	70	2	1	EMS51115.1	TraesCS2A02G066100;TraesCS2A02G066200	1	TraesCS2B02G078300;TraesCS2B02G078200;	1	TraesCS2D02G064500;TraesCS2D02G064600	1	A or B or D	N-Term(iTRAQ8plex); K15(iTRAQ8plex)	2271.27	82.48	0.989804	23	8.5071	0.992375	21	10.3947	1.00664	26	12.0332
AVDGVGPVAWDNNVAR	47	3	1	CAA07474.1	TraesCS7A02G198900	1	TraesCS7B02G105300	1	TraesCS7D02G201400	1	A or B or D	N-Term(iTRAQ8plex)	1944.03	90.37	1.36855	12	15.2175	1.3027	18	17.973	1.24284	17	22.2476
DLQTEIDDGEVEIPSA	3	1	1	XP_020152021.1	TraesCS2A02G443200	1	TraesCS2B02G464300	1	TraesCS2D02G442300	1	A or B or D	N-Term(iTRAQ8plex)	2035.01	93.145	0.814549	1					0.902011	2	17.3463
DVFAGIDPDLDAQVEFGTFQK	157	1	1	BAB47059.1	TraesCS3A02G215700	1	TraesCS6B02G037800;	1	TraesCS3D02G053400;TraesCS6D02G204400;TraesCS5D02G559400	1	A or B or D	N-Term(iTRAQ8plex); K21(iTRAQ8plex)	2920.52	76.3333	1.08467	48	14.3695	1.03952	54	18.6118	1.07223	54	16.7076
IIGLGEIMSGELVEFAEGTR	33	1	1	BAB47031.1	TraesCS1A02G543300;TraesCS5A02G499000	1	TraesCS5B02G239100;TraesCS5B02G080700;TraesCS2B02G732100;TraesCS1B02G773300;	1	TraesCS5D02G459400;TraesCS1D02G070400;TraesCS5D02G011000;TraesCS5D02G267600;TraesCS5D02G428900;TraesCS1D02G204000L	1	A or B or D	N-Term(iTRAQ8plex); M8(Oxidation)	2441.3	90.22	0.947835	8	7.53888	1.05764	12	7.54647	1.03827	12	10.0303
ENSPLEVIVINDSGGVR	64	2	1	XP_020198005.1	TraesCS5A02G495100	1	TraesCS4B02G323000	1	TraesCS4D02G319400	1	A or B or D	N-Term(iTRAQ8plex)	2102.14	92.4333	1.06664	23	12.532	1.00332	21	10.488	1.03253	20	11.7751
GILPEGVEGYELDPDGGFQVYFPR	2	1	1	BAJ94656.1	NA	NA	TraesCS1B02G184000	1	TraesCS1D02G173300	1	B or D	N-Term(iTRAQ8plex)	2958.5	76.1	1.06038	1		1.15868	1
QGFQDLGASSLQSAHDLLR	6	3	1	BAJ97420.1	TraesCS5A02G416300	1	TraesCS5B02G418600	1	TraesCS5D02G424000	1	A or B or D	N-Term(iTRAQ8plex)	2347.24	83.7	0.933338	2	13.1239	0.937283	1		1.03625	3	2.83594
ESAPSQPTAADLINVYNIR	8	3	1	EMS50299.1	TraesCS5A02G096500	1	TraesCS5B02G102400	1	TraesCS5D02G109200	1	A or B or D	N-Term(iTRAQ8plex)	2363.25	69.73	1.05183	3	2.57751	1.07925	3	2.25764	1.24673	2	20.7004
DHAPAPAAAAPAPAAAAPK	28	1	1	XP_020176275.1	TraesCS2A02G094200	1	TraesCS2B02G109000	1	NA	NA	A or B	N-Term(iTRAQ8plex); K19(iTRAQ8plex)	2274.29	73.52	0.824869	9	11.9682	0.905863	11	11.8331	0.988722	8	12.0296
DTNDSDLDASAADLINR	3	3	1	EMS68520.1	TraesCS4A02G323700	1	TraesCS5B02G554600	1	TraesCS5D02G554100	1	A or B or D	N-Term(iTRAQ8plex)	2110.02	56.595	0.960662	2	3.92765	0.955555	1
VDEYITHNMNLTDINK	12	2	1	XP_020193200.1	TraesCS6A02G386600	1	TraesCS6B02G425700	1	TraesCS6D02G371200	1	A or B or D	N-Term(iTRAQ8plex); K16(iTRAQ8plex)	2528.33	71.8467	0.922935	5	4.49648	0.942056	4	3.18854	0.838937	3	1.47338
ALSEVAGAPLPYDSVAAVR	11	2	1	EMS48685.1	TraesCS4A02G266400	1	NA	NA	TraesCS4D02G047800	1	A or D	N-Term(iTRAQ8plex)	2190.21	90.5167	0.955086	2	2.44643	1.03988	4	13.4987	1.03284	5	9.8966
TISSNDLVVVSPDVGGVAR	3	2	1	BAK07116.1	TraesCS6A02G088200	1	TraesCS6B02G110600	1	NA	NA	A or B	N-Term(iTRAQ8plex)	2189.2	80.49	0.987162	1		0.982264	1		0.980371	1
GVDLDALLDMSTDDLVQMFPAR	5	1	1	EMS45653.1	TraesCS2A02G245900	1	TraesCS2B02G374600	1	TraesCS2D02G246000	1	A or B or D	N-Term(iTRAQ8plex); M18(Oxidation)	2742.37	79.98	1.03565	1		1.05453	1		1.00596	2	2.35489
AMPSGGLSMDGPPTTLSGTGVDR	5	3	1	BAJ91248.1	TraesCS4A02G095300	1	TraesCS4B02G209200	1	TraesCS4D02G209900	1	A or B or D	N-Term(iTRAQ8plex)	2508.24	75.7367	0.842388	2	13.4476	0.895263	1		0.999687	2	10.9479
DLQTEIDDGEVEIPA	4	2	1	XP_020156097.1	TraesCS6A02G268300	1	TraesCS6B02G295500	1	TraesCS6D02G246600	1	A or B or D	N-Term(iTRAQ8plex)	1947.97	94.7533	0.578365	1		0.68269	2	6.07634	0.667188	1
MAADHAADAEAPAHSAED	5	1	1	BAJ93884.1	TraesCS2A02G040100	1	NA	NA	TraesCS2D02G038700	1	A or D	N-Term(iTRAQ8plex)	2083.93	76.7433	1.55624	1		1.12962	2	23.4922	1.18992	2	1.83926
ALSEAGLMTESLHFVEVVGSGSR	7	1	1	XP_020182852.1	NA	NA	NA	NA	TraesCS1D02G121200	1	D-specific	N-Term(iTRAQ8plex)	2680.39	77.72	1.25873	3	6.26757	1.21217	3	1.33384	1.1089	1
EEDQAAAAHTALQGR	7	3	1	BAK02393.1	TraesCS3A02G246800	1	TraesCS3B02G272500	1	TraesCS3D02G244700	1	A or B or D	N-Term(iTRAQ8plex)	1871.95	79.7333	1.01429	2	1.2129	0.969654	3	18.8502	0.973359	2	8.50151
ILGLGDLGVQGIGIPIGK	21	2	1	BAJ94995.1	TraesCS1A02G174000	1	TraesCS1B02G190400	1	TraesCS1D02G164800	1	A or B or D	N-Term(iTRAQ8plex); K18(iTRAQ8plex)	2328.46	84.2233	0.988805	6	10.1075	0.992471	8	10.6025	0.920708	7	1.65448
LLEQENTDLGYDAAK	15	4	1	XP_020165364.1	TraesCS1A02G145000	1	TraesCS4B02G307700;	1	TraesCS1D02G144000;TraesCS4D02G305900	1	A or B or D	N-Term(iTRAQ8plex); K15(iTRAQ8plex)	2288.24	76.7333	0.883802	5	13.9758	0.855712	6	13.259	0.804284	4	9.63735
EAIEINNSVPQGLSSSIFTR	9	3	1	AKE36954.1	TraesCS5A02G213600	1	TraesCS5B02G210100	1	TraesCS5D02G218400	1	A or B or D	N-Term(iTRAQ8plex)	2466.33	75.1067	0.999106	6	22.2647	0.681478	1		0.874662	2	12.896
GVNPDEAVAFGAAVQGSILSGEGGDETK	49	3	1	AGN94840.1	TraesCS6A02G042600	1	TraesCS6B02G058300	1	TraesCS6D02G049100	1	A or B or D	N-Term(iTRAQ8plex); K28(iTRAQ8plex)	3283.7	83.91	1.13812	16	8.3283	1.10482	16	7.94269	0.995477	17	14.4569
LVVDEATNDDNSVVALHPDTMER	14	3	1	BAK08045.1	TraesCS4A02G035500	1	TraesCS4B02G268200;TraesCS4B02G268400;	1	TraesCS4D02G267600;TraesCS4D02G267800	1	A or B or D	N-Term(iTRAQ8plex)	2844.4	84.5333	0.900027	3	8.41667	0.967472	5	2.40636	1.0257	6	5.12135
LGVSAASFAPAAAVAAPAAAAAEEAPVEK	12	1	1	BAJ85636.1	TraesCS3A02G363500	1	TraesCS3B02G268900	1	TraesCS3D02G240800	1	A or B or D	N-Term(iTRAQ8plex); K29(iTRAQ8plex)	3216.76	85.6	1.07679	7	22.0882	0.857239	1		1.30227	4	12.9241
AVLQDIAIVTGAEYLAK	18	3	1	gi|134102	NA	NA	TraesCS2B02G063000	1	TraesCS2D02G049500	1	B or D	N-Term(iTRAQ8plex); K17(iTRAQ8plex)	2383.4	77.48	1.19412	5	4.80739	1.09969	7	16.4336	1.0332	6	14.41
AIALECGILTDPNVSEPTIIEGK	2	2	1	XP_020163108.1	TraesCS2A02G432700	1	TraesCS2B02G454000	1	TraesCS2D02G430700	1	A or B or D	N-Term(iTRAQ8plex); C6(Carbamidomethyl); K23(iTRAQ8plex)	3048.68	82.57	1.05044	2	0.723207
AIMTLNDFDEGGDGGDPSACDEVFHR	1	2	1	BAJ99885.1	TraesCS6A02G413500	1	NA	NA	TraesCS6D02G398200	1	A or D	N-Term(iTRAQ8plex); C20(Carbamidomethyl)	3129.39	82.54	0.937875	1
SAQASSVAVVLASPTGVQEGFK	5	1	1	EMS53149.1	NA	NA	NA	NA	TraesCS6D02G339200	1	D-specific	N-Term(iTRAQ8plex); K22(iTRAQ8plex)	2741.54	60.1133	1.01179	2	12.2613	0.930534	2	27.5228	1.12053	1
IAAVPSSVVVLTEETFDSVVLDETK	4	2	1	CBG91907.1	TraesCS1A02G097700	1	TraesCS1B02G126100	1	TraesCS1D02G106500	1	A or B or D	N-Term(iTRAQ8plex); K25(iTRAQ8plex)	3256.81	56.06	1.01416	1		1.06985	1		1.09003	2	10.4931
VIEASDVILEVLDAR	7	3	1	XP_020165137.1	TraesCS2A02G097800	1	TraesCS2B02G113500	1	TraesCS2D02G097200	1	A or B or D	N-Term(iTRAQ8plex)	1946.12	76.9667	1.05508	3	7.18502	1.00075	2	2.53216	1.01393	2	4.49379
NLDSDVLNEVIEISSDEAVETAK	24	4	1	CDM81371.1	TraesCS3A02G087100	1	TraesCS3B02G102500	1	TraesCS3D02G087300	1	A or B or D	N-Term(iTRAQ8plex); K23(iTRAQ8plex)	3098.63	78.0767	0.941678	6	15.0012	1.06732	9	9.81427	0.996749	9	8.47289
WAMLGALGCVFPEVLQK	11	1	1	gi|115793	TraesCS2A02G204800	1	TraesCS1B02G451100	1	TraesCS1D02G428200	1	A or B or D	N-Term(iTRAQ8plex); C9(Carbamidomethyl); K17(iTRAQ8plex)	2527.4	76.1033	1.11314	2	21.8002	1.06678	3	13.7394	0.967537	5	15.2703
FAVALVAAGADGVEWVSLIK	40	1	1	BAJ96477.1	NA	NA	TraesCS5B02G355900	1	NA	NA	B-specific	N-Term(iTRAQ8plex); K20(iTRAQ8plex)	2624.55	78.0633	0.910063	14	11.0899	0.926999	13	13.0008	0.901727	12	11.3254
AANIAQTVQVIDFLASR	11	1	1	XP_020156191.1	TraesCS5A02G052600	1	TraesCS5B02G064100;TraesCS5B02G064000;	1	TraesCS5D02G064000	1	A or B or D	N-Term(iTRAQ8plex)	2121.2	79.9167	0.938031	3	9.68788	0.946508	4	7.5423	1.02149	4	11.8937
DQVTSPAGTTIAGVHELEK	5	1	1	BAK03374.1	NA	NA	TraesCS3B02G538100	1	TraesCS3D02G483400	1	B or D	N-Term(iTRAQ8plex); K19(iTRAQ8plex)	2561.4	66.5433	1.01289	2	3.64933	1.01037	1		1.10919	2	5.60706
VSPAIDHLDAYDSNPMQLGMAVVER	4	3	1	AIW06651.1	TraesCS7A02G412400	1	TraesCS7B02G311600	1	TraesCS7D02G405500	1	A or B or D	N-Term(iTRAQ8plex)	3032.51	68.5167	1.05674	2	10.9129	1.1164	1		1.01527	1
AAEEGVLADGGH	3	2	1	XP_020164234.1	NA	NA	TraesCS1B02G226300	1	TraesCS1D02G215700	1	B or D	N-Term(iTRAQ8plex)	1429.73	54.8267	1.00428	1		0.952591	1		0.881068	1
DLADLVALSGAHTVGR	37	3	1	BAJ96336.1	TraesCS2A02G571500;TraesCS2A02G571700	1	TraesCS2B02G615700;TraesCS2B02G615600;	1	TraesCS2D02G583100;TraesCS2D02G583200	1	A or B or D	N-Term(iTRAQ8plex)	1899.06	83.45	1.25865	13	24.4645	1.29619	11	32.4197	1.28586	13	19.5873
NVELVCPGVVSCADITALAAR	3	1	1	EMS50649.1	TraesCS6A02G047400	1	TraesCS6B02G063700;	1	TraesCS6D02G054600;TraesCS6D02G054800	1	A or B or D	N-Term(iTRAQ8plex); C6(Carbamidomethyl); C12(Carbamidomethyl)	2519.33	69.2533	0.96075	1		1.05566	1		0.867413	1
NFEGLNLGTMDQANDSGLASYVAGQIDR	4	2	1	EMS55513.1	TraesCS5A02G424400	1	TraesCS5B02G426500	1	TraesCS5D02G432900	1	A or B or D	N-Term(iTRAQ8plex); M10(Oxidation)	3276.57	99.9867	1.19042	1		1.04973	1		1.28598	2	41.86
IFVGGLPSSLTDEEFR	25	1	1	XP_020174066.1	TraesCS1A02G150600	1	TraesCS1B02G168200	1	TraesCS1D02G147600	1	A or B or D	N-Term(iTRAQ8plex)	2071.11	80.4933	1.02779	9	9.82294	1.06247	7	17.0038	1.01527	9	11.9897
ITGQSLATVFQSSQTSLDVLR	6	4	1	XP_020159530.1	TraesCS4A02G529000;TraesCS4A02G361900	1	TraesCS5B02G510900;	1	TraesCS5D02G511200	1	A or B or D	N-Term(iTRAQ8plex)	2555.41	82.1433	0.968522	2	1.72688	1.21238	2	11.6332	1.18278	2	2.76169
MYQGAGADMPGGMDEDAPAASGGAGPK	14	1	1	EMS51616.1	TraesCS5A02G479300	1	NA	NA	TraesCS5D02G492900	1	A or D	N-Term(iTRAQ8plex); K27(iTRAQ8plex)	3117.46	86.9533	0.973647	6	21.1899	0.965294	5	6.57247	0.802831	3	4.44721
IDGLVSGIGTGGTITGSGK	18	1	1	XP_020162192.1	NA	NA	NA	NA	TraesCS5D02G027600	1	D-specific	N-Term(iTRAQ8plex); K19(iTRAQ8plex)	2298.32	74.84	0.925974	6	19.3866	1.04548	6	7.79325	0.934058	6	9.84366
ELTSLATPGQVDQTQLER	11	1	1	CDM81679.1	TraesCS3A02G107500	1	NA	NA	NA	NA	A-specific	N-Term(iTRAQ8plex)	2290.24	76.3633	0.852126	4	6.59254	0.905292	5	14.7105	0.9626	2	3.57225
GGFADEALAPTESDIDETFQR	5	1	1	CDM82240.1	TraesCS3A02G134200	1	TraesCS3B02G168000	1	TraesCS3D02G150500	1	A or B or D	N-Term(iTRAQ8plex)	2573.23	66.7933	1.14534	2	13.9825	0.977983	1		0.993162	2	9.81804
VNFCPLGACALAGTGLPIDR	9	2	1	BAJ96216.1	TraesCS4A02G119700	1	TraesCS4B02G185000	1	TraesCS4D02G186300	1	A or B or D	N-Term(iTRAQ8plex); C4(Carbamidomethyl); C9(Carbamidomethyl)	2406.27	90.09	1.09476	3	1.53651	1.08966	3	3.95823	1.16979	3	3.77023
EAPVNIGLAAFDLLEEIK	35	2	1	EMS52002.1	TraesCS7A02G474200	1	TraesCS7B02G375600	1	TraesCS7D02G461200	1	A or B or D	N-Term(iTRAQ8plex); K18(iTRAQ8plex)	2550.47	83	1.62022	13	25.1182	1.50774	12	23.0246	1.50476	10	28.3693
KVTITGTSEAIQAAEAMIMQR	8	3	1	XP_020157202.1	TraesCS6A02G402400	1	TraesCS6B02G444800	1	TraesCS6D02G499500	1	A or B or D	N-Term(iTRAQ8plex); K1(iTRAQ8plex)	2857.58	69.0267	0.880667	3	3.89044	0.837844	3	7.91102	0.845681	2	13.2193
DLEPVLYMNPLN	10	10	1	BAP59022.1	TraesCS2A02G073900	1	TraesCS2B02G168600;	1	TraesCS5D02G327000;TraesCS1D02G281300;TraesCS5D02G550700;TraesCS1D02G088300	1	A or B or D	N-Term(iTRAQ8plex)	1721.91	81.4767	0.86736	4	6.35054	0.728355	3	4.18362	0.725964	3	13.5991
AIDYLYSGIPESVDAPPVAR	4	1	1	EMS61794.1	TraesCS7A02G206300	1	NA	NA	NA	NA	A-specific	N-Term(iTRAQ8plex)	2437.31	64.555	1.10685	2	13.7468	1.03906	2	2.10179
IAPSMLSSDFANLASEAER	8	2	1	BAK03628.1	TraesCS5A02G285400	1	TraesCS5B02G284600	1	TraesCS5D02G292800	1	A or B or D	N-Term(iTRAQ8plex); M5(Oxidation)	2329.17	65.0633	1.08583	2	8.09166	0.991837	2	11.0359	0.997445	4	5.86391
LTPEEMAELESYATAGDVQGER	4	1	1	XP_020181936.1	TraesCS2A02G274700	1	NA	NA	NA	NA	A-specific	N-Term(iTRAQ8plex)	2700.3	65.6933	1.1047	1		1.0953	2	17.3405	1.16057	1
LGVLGALEVIDAAR	8	4	1	XP_020191319.1	TraesCS3A02G050800;TraesCS2A02G655200	1	TraesCS3B02G059700;TraesCS3B02G059600;	1	TraesCS3D02G050300;TraesCS3D02G050400	1	A or B or D	N-Term(iTRAQ8plex)	1701.03	79.1633	1.1131	4	12.5931	1.12745	2	23.5129	1.02608	2	12.728
HVVFGEVVEGMDVVK	448	1	1	gi|471270462	TraesCS6A02G068900	1	TraesCS6B02G093100	1	TraesCS6D02G066700	1	A or B or D	N-Term(iTRAQ8plex); K15(iTRAQ8plex)	2252.26	86.21	1.00501	151	9.87616	1.00244	151	9.68698	1.01487	146	10.2994
LLEQGDSVIVVDNFFTGR	2	1	1	CDM84875.1	TraesCS3A02G355200	1	TraesCS3B02G388100	1	TraesCS3D02G349200	1	A or B or D	N-Term(iTRAQ8plex)	2313.24	69.875	1.21482	1		1.06239	1
LDYVLALTVDNFLQR	6	3	1	EMS59613.1	TraesCS2A02G162000	1	TraesCS2B02G183500	1	TraesCS2D02G164100	1	A or B or D	N-Term(iTRAQ8plex)	2084.17	75.1633	1.96707	2	13.3597	1.58834	2	15.161	1.76598	2	24.1526
IVTGVPDAIPVIGSPLVELLR	17	8	1	AJV89812.1	TraesCS5A02G115300;TraesCS1A02G385300;TraesCS5A02G226800;TraesCS6A02G192500	1	NA	NA	TraesCS1D02G183000;TraesCS1D02G228500	1	A or D	N-Term(iTRAQ8plex)	2462.5	72.74	1.17719	6	12.9092	1.03468	5	29.5436	1.0756	6	11.7178
ANALLEFENVVK	30	1	1	ACM43995.1	TraesCS3A02G331500	1	NA	NA	TraesCS3D02G325100	1	A or D	N-Term(iTRAQ8plex); K12(iTRAQ8plex)	1955.15	83.79	1.00994	9	8.17528	0.969613	11	7.35606	0.900918	10	13.9731
MTEECGEQVQIVGDDLLVTNPTR	4	1	1	BAJ85279.1	NA	NA	TraesCS5B02G012100	1	NA	NA	B-specific	N-Term(iTRAQ8plex); M1(Oxidation); C5(Carbamidomethyl)	2924.46	75.03	1.1682	2	0.762573				1.15151	2	5.34706
LLATSGVFAADNATDVVTYR	11	1	1	XP_020199773.1	NA	NA	NA	NA	TraesCS4D02G073700	1	D-specific	N-Term(iTRAQ8plex)	2388.28	80.32	0.938508	3	1.69856	0.985599	4	10.3364	1.08831	4	11.6182
LTDSFLDGTSSVYLEELQR	14	2	1	BAJ85565.1	TraesCS2A02G079500;TraesCS2A02G284400	1	TraesCS2B02G094300;TraesCS2B02G301400;	1	TraesCS2D02G076900;TraesCS2D02G283300	1	A or B or D	N-Term(iTRAQ8plex)	2477.28	79.07	0.99009	6	7.67336	1.0346	4	11.5446	1.02043	3	6.31014
EGYEGQISANNIEIGVIR	7	1	1	EMS55235.1	TraesCS3A02G285600;TraesCS2A02G189400	1	TraesCS3B02G319500;TraesCS2B02G217800;	1	TraesCS2D02G198400;TraesCS3D02G285400	1	A or B or D	N-Term(iTRAQ8plex)	2266.2	89.73	0.862575	3	19.6452	0.84494	2	32.3686	0.890068	2	3.3369
AAVSGLQNQPIVNAVIDGDDIIYR	12	3	1	XP_020192678.1	TraesCS2A02G041100	1	TraesCS2B02G053600	1	TraesCS2D02G039500	1	A or B or D	N-Term(iTRAQ8plex)	2845.54	87.79	1.27074	2	15.7393	1.06547	5	20.5216	0.922201	5	23.7316
LEGNLPLYGFHDPASFVNSIQKPR	10	4	1	XP_020187040.1	TraesCS7A02G092300;TraesCS4A02G455900;TraesCS7A02G012000	1	TraesCS3B02G565200;	1	TraesCS3D02G491400;TraesCS7D02G030000	1	A or B or D	N-Term(iTRAQ8plex); K22(iTRAQ8plex)	3307.81	74.66	0.885705	4	7.03568	0.783147	1		0.890194	5	6.09632
TAESSFLVDDAQAGVLK	2	3	1	BAK05932.1	TraesCS6A02G036100	1	TraesCS6B02G050700	1	TraesCS6D02G041700	1	A or B or D	N-Term(iTRAQ8plex); K17(iTRAQ8plex)	2359.3	86.945	1.25508	1		1.29126	1
ALGLDDVDAANMHLAIGR	15	1	1	BAJ91401.1	TraesCS1A02G165700	1	TraesCS1B02G182400	1	NA	NA	A or B	N-Term(iTRAQ8plex)	2156.14	81.11	1.0195	6	14.0701	0.986512	5	13.1281	0.941615	4	19.9364
TNDSAGDGTTTACVLAR	13	3	1	gi|134102	NA	NA	TraesCS2B02G063000	1	TraesCS2D02G049500	1	B or D	N-Term(iTRAQ8plex); C13(Carbamidomethyl)	2013.98	83.31	0.997811	3	13.8452	1.06786	6	21.5291	1.06141	4	10.5493
NLAPFDVQTQLLFDNAYYR	28	1	1	AAW52720.1	TraesCS6A02G047600	1	NA	NA	TraesCS6D02G054900	1	A or D	N-Term(iTRAQ8plex)	2592.34	86.4967	1.07835	8	11.0936	1.04903	8	14.1206	1.23063	12	19.3439
EFFSQFNPVSANIVFEDR	5	2	1	XP_020164394.1	TraesCS2A02G448400	1	TraesCS2B02G469100	1	NA	NA	A or B	N-Term(iTRAQ8plex)	2450.23	72.3267	0.982158	2	0.0303448	1.15288	2	0.731579	1.36405	1
DGVLETEIQDSDDPR	5	2	1	BAJ97350.1	TraesCS6A02G133900	1	TraesCS6B02G162100	1	TraesCS6D02G123200	1	A or B or D	N-Term(iTRAQ8plex)	1992.97	75.0433	1.09658	2	12.7844	0.997924	2	6.2532	1.04464	1
GLSVNDMVALSGAHTIGQAQCQNFR	4	1	1	CAA59487.1	NA	NA	TraesCS2B02G124900	1	NA	NA	B-specific	N-Term(iTRAQ8plex); C21(Carbamidomethyl)	2978.5	67.5233	1.01876	2	7.67024	1.03198	1		1.04538	1
IIVSGGAPLAVAVEEFLR	6	1	1	XP_020187012.1	NA	NA	NA	NA	TraesCS7D02G110700	1	D-specific	N-Term(iTRAQ8plex)	2145.26	79.4833	0.975069	2	15.8784	0.937329	2	1.56645	0.909488	2	9.06682
LLVLDEADEMLSR	23	3	1	BAJ95254.1	TraesCS6A02G416700	1	TraesCS6B02G472700	1	TraesCS6D02G401900	1	A or B or D	N-Term(iTRAQ8plex)	1807.98	71.0467	0.961494	7	8.55962	0.935643	9	6.81412	1.03739	7	6.30855
VQLLEIAQVPDEHVNEFK	47	3	1	gi|6136111	TraesCS5A02G353700	1	TraesCS5B02G356300	1	TraesCS5D02G361000	1	A or B or D	N-Term(iTRAQ8plex); K18(iTRAQ8plex)	2716.51	70.8033	1.03052	17	9.52562	0.999305	16	10.4289	1.02019	14	6.84476
GGPISFADLVQIGASQALK	22	1	1	BAJ87776.1	TraesCS2A02G437700	1	NA	NA	NA	NA	A-specific	N-Term(iTRAQ8plex); K19(iTRAQ8plex)	2480.44	65.8667	1.05639	7	9.22568	1.07826	8	17.2966	1.02886	7	10.3695
GPVIDEVALVEHLR	24	4	1	BAJ99064.1	TraesCS6A02G000400	1	TraesCS6B02G004400;TraesCS5B02G226200;	1	TraesCS6D02G001700	1	A or B or D	N-Term(iTRAQ8plex)	1851.07	74.24	0.989614	8	11.2335	1.15983	7	7.45133	1.08538	9	11.6623
DGYMISSGQPVNEYIDAAVR	22	4	1	XP_020169630.1	TraesCS3A02G107800	1	TraesCS7B02G198400	1	TraesCS7D02G291300	1	A or B or D	N-Term(iTRAQ8plex)	2489.24	86.12	1.13215	8	12.9344	1.19655	8	7.20005	1.14201	6	11.0011
VSDDEVAFLTQGDATDEK	16	1	1	XP_020148641.1	NA	NA	TraesCS7B02G219800	1	TraesCS7D02G315500	1	B or D	N-Term(iTRAQ8plex); K18(iTRAQ8plex)	2548.29	76.4667	1.22091	5	20.6182	1.07522	6	10.6295	1.12896	5	22.08
DGQLASVAGAALALPFR	4	1	1	BAJ85244.1	TraesCS4A02G433900;TraesCS7A02G056600	1	NA	NA	TraesCS7D02G051700	1	A or D	N-Term(iTRAQ8plex)	1961.12	77.91	1.02429	2	25.5638				0.967868	2	21.1723
LTYTLDEMEGPLEVGADGTLK	225	2	1	EMS63035.1	TraesCS2A02G247300	1	TraesCS2B02G270300	1	TraesCS2D02G248400	1	A or B or D	N-Term(iTRAQ8plex); K21(iTRAQ8plex)	2860.51	89.5767	1.04922	79	16.1424	1.05102	78	11.7104	1.06566	68	16.9496
TEIMSIFDDLTQDDQDSVR	7	2	1	AEB40165.1	TraesCS5A02G168400	1	TraesCS5B02G165200	1	TraesCS5D02G172700	1	A or B or D	N-Term(iTRAQ8plex)	2532.21	68.63	1.01752	2	9.16335	0.955914	3	1.96472	0.987363	2	20.5142
SIMNSFINDIFEK	6	7	1	EMS67716.1	TraesCS3A02G110100;TraesCS2A02G312400;TraesCS6A02G086400;TraesCS6A02G086200;TraesCS6A02G040500;TraesCS3A02G357500;TraesCS7A02G491000;TraesCS7A02G490900;TraesCS3A02G357400;TraesCS6A02G040400;TraesCS1A02G190400;TraesCS4A02G030500;TraesCS7A02G491100;TraesCS3A02G075800;TraesCS6A02G035000;TraesCS6A02G034500;TraesCS3A02G102500;TraesCS1A02G285300;TraesCS4A02G099900;TraesCS3A02G088800;TraesCS5A02G384300;…	1	TraesCS7B02G394800;TraesCS6B02G116000;TraesCS6B02G115800;TraesCS3B02G390100;TraesCS3B02G114600;TraesCS3B02G089900;TraesCS3B02G390200;TraesCS3B02G390000;TraesCS7B02G394700;TraesCS7B02G394600;TraesCS7B02G394400;TraesCS7B02G394100;TraesCS7B02G394900;TraesCS6B02G082600;TraesCS6B02G049300;TraesCS6B02G049100;TraesCS6B02G048800;TraesCS1B02G357600;TraesCS6B02G048500;TraesCS1B02G294500;TraesCS7B02G661400;…	1	TraesCS6D02G046600;TraesCS6D02G046200;TraesCS3D02G351400;TraesCS3D02G351300;TraesCS3D02G099000;TraesCS3D02G075900;TraesCS7D02G485700;TraesCS6D02G046400;TraesCS7D02G477400;TraesCS7D02G477300;TraesCS4D02G205300;TraesCS7D02G648900;TraesCS7D02G648700;TraesCS7D02G648600;TraesCS6D02G040600;TraesCS6D02G040200;TraesCS1D02G284300;TraesCS1D02G396600;TraesCS4D02G054200;TraesCS3D02G088900;TraesCS2D02G310800;…	1	A or B or D	N-Term(iTRAQ8plex); K13(iTRAQ8plex)	2166.18	90.21	1.11743	2	16.3222	1.12594	2	3.20654	0.997553	2	27.9538
EVQGEAGDDDVEAAAR	6	3	1	ADR00312.1	TraesCS1A02G069300	1	TraesCS1B02G134500	1	TraesCS1D02G071800	1	A or B or D	N-Term(iTRAQ8plex)	1935.92	85.6033	0.977873	2	0.868188	1.09011	2	13.4031	1.05968	2	14.422
SGVAAAVSSDPR	54	2	1	ACF08084.1	TraesCS2A02G107800;TraesCS2A02G107600;TraesCS5A02G731600	1	TraesCS2B02G125300;TraesCS2B02G173500;TraesCS4B02G385000;	1	TraesCS2D02G107900	1	A or B or D	N-Term(iTRAQ8plex)	1420.77	82.3433	1.00374	18	7.3236	1.04394	19	14.2679	1.02124	17	12.6105
GLENTDYLCNMDPYAVLK	6	2	1	XP_020146886.1	TraesCS2A02G372000	1	TraesCS2B02G389100	1	TraesCS2D02G368300	1	A or B or D	N-Term(iTRAQ8plex); C9(Carbamidomethyl); K18(iTRAQ8plex)	2724.39	62.2733	0.895062	4	6.25587	0.936931	1		0.752518	1
EGLLVGISSGAAAAAAIK	137	1	1	gi|585032	TraesCS5A02G022200;TraesCS3A02G087100	1	TraesCS5B02G018700;TraesCS3B02G102500;	1	TraesCS3D02G087300;TraesCS5D02G027600	1	A or B or D	N-Term(iTRAQ8plex); K18(iTRAQ8plex)	2207.32	88.86	1.03298	43	12.0287	1.03062	41	8.01487	1.04473	53	9.92848
IIGLGEIMSGELVEFAEGTR	21	1	1	BAB47031.1	TraesCS1A02G543300;TraesCS5A02G499000	1	TraesCS5B02G239100;TraesCS5B02G080700;TraesCS2B02G732100;TraesCS1B02G773300;	1	TraesCS5D02G459400;TraesCS1D02G070400;TraesCS5D02G011000;TraesCS5D02G267600;TraesCS5D02G428900;TraesCS1D02G204000	1	A or B or D	N-Term(iTRAQ8plex)	2425.31	80.0567	1.09665	6	11.4684	1.00744	8	5.22579	1.00845	7	4.86212
IDDPAMAGDEGLLDVVR	4	2	1	XP_020170785.1	TraesCS7A02G439900	1	TraesCS7B02G338900	1	TraesCS7D02G429400	1	A or B or D	N-Term(iTRAQ8plex)	2090.08	63.3667	1.06872	2	4.55215	0.905428	1		1.10851	1
GTIFFTQEGDGPTTVTGSVTGLK	39	2	1	AFF27607.1	NA	NA	TraesCS2B02G192800	1	TraesCS2D02G123300	1	B or D	N-Term(iTRAQ8plex); K23(iTRAQ8plex)	2921.58	79.9133	0.853364	11	11.403	0.801203	15	20.5726	0.890949	13	16.7588
GLQEEFEEYAEK	6	1	1	XP_020177483.1	TraesCS4A02G393500	1	NA	NA	NA	NA	A-specific	N-Term(iTRAQ8plex); K12(iTRAQ8plex)	2080.07	68.88	1.17016	2	15.8172	1.04661	2	2.66377	1.08468	2	7.37322
SFDPSGLEVATPVLLER	3	3	1	BAK01220.1	TraesCS6A02G001600	1	TraesCS6B02G006400	1	TraesCS6D02G004200	1	A or B or D	N-Term(iTRAQ8plex)	2134.17	74.88	1.14686	1		1.0478	1		1.10643	1
DLLIFDAEENLAVALAK	38	1	1	XP_020157772.1	NA	NA	TraesCS5B02G317000	1	TraesCS5D02G322700	1	B or D	N-Term(iTRAQ8plex); K17(iTRAQ8plex)	2453.42	75.0867	0.940147	11	9.26131	0.961548	14	14.1771	0.911348	13	10.576
LQDDDGDLGELGAHLIGG	3	3	1	XP_020189483.1	TraesCS5A02G160900	1	TraesCS5B02G158300	1	TraesCS5D02G165800	1	A or B or D	N-Term(iTRAQ8plex)	2099.05	67.9567	1.02226	1		1.14726	1		1.04552	1
AQGLSVGSSLVEEDKLELATSLLAK	55	6	1	gi|129915	TraesCS1A02G313300	1	TraesCS1B02G325100	1	TraesCS1D02G313800	1	A or B or D	N-Term(iTRAQ8plex); K15(iTRAQ8plex); K25(iTRAQ8plex)	3471.01	81.5667	1.02547	22	15.6341	0.988838	17	14.5477	1.04419	15	19.0701
VSGPVVVADGMGGAAMYELVR	6	1	1	ABD85016.1	TraesCS7A02G489500	1	TraesCS7B02G392600	1	TraesCS7D02G475900	1	A or B or D	N-Term(iTRAQ8plex); M16(Oxidation)	2398.25	73.1333	1.18959	3	10.1883	0.952921	1		1.17224	1
AVLVDHALTAGPGEAESEATVFSK	11	1	1	BAJ97194.1	NA	NA	TraesCS6B02G258400	1	TraesCS6D02G212200	1	B or D	N-Term(iTRAQ8plex); K24(iTRAQ8plex)	3007.64	77.2967	0.977724	4	11.4776	1.15348	4	2.85336	0.979851	3	0.329048
NEGGESEEGSSAAGLLEK	10	3	1	XP_020191000.1	TraesCS1A02G223800	1	TraesCS1B02G237100	1	TraesCS1D02G225400	1	A or B or D	N-Term(iTRAQ8plex); K18(iTRAQ8plex)	2372.22	61.1233	0.777413	3	12.1767	0.932112	5	12.2095	0.885422	2	0.723992
APQAAGAIHTDFER	9	5	1	CDM85617.1	TraesCS7A02G615800;TraesCS7A02G615700;TraesCS3A02G419000;TraesCS3A02G419100	1	TraesCS3B02G454400;TraesCS3B02G454300;	1	TraesCS3D02G414600	1	A or B or D	N-Term(iTRAQ8plex)	1787.93	66.23	1.02568	3	0.222551	0.92477	2	20.0304	0.948731	4	16.7198
VIEAGANALVAGSAVFGAK	86	2	1	XP_020178759.1	TraesCS4A02G019100	1	TraesCS4B02G285000	1	TraesCS4D02G283800	1	A or B or D	N-Term(iTRAQ8plex); K19(iTRAQ8plex)	2353.35	76.9233	1.00468	27	8.82638	0.972486	31	13.4156	0.999475	28	14.4001
LNLEAVGVEVDQIGAIK	12	3	1	AAQ64632.1	TraesCS6A02G383800	1	TraesCS6B02G423100	1	TraesCS6D02G368800	1	A or B or D	N-Term(iTRAQ8plex); K17(iTRAQ8plex)	2376.4	71.6267	1.03073	7	6.33735	0.964507	2	4.10704	1.04103	3	4.3303
SATNMTEQFAALAALSQNPGQVR	11	3	1	BAJ86306.1	TraesCS5A02G168500	1	TraesCS5B02G165300	1	TraesCS5D02G172800	1	A or B or D	N-Term(iTRAQ8plex)	2709.4	61.8433	1.17413	5	4.54906	1.21136	3	3.29202	1.22584	3	4.56081
QLEETEIDEYVAEIEAEK	8	2	1	EMS67143.1	TraesCS5A02G329300	1	TraesCS5B02G329400	1	TraesCS5D02G418000	1	A or B or D	N-Term(iTRAQ8plex); K18(iTRAQ8plex)	2746.42	60.45	0.884627	3	13.3299	0.921255	2	11.8425	0.960891	3	26.545
TPGMAEVDIVDGETGR	6	1	1	BAJ98602.1	TraesCS2A02G556900;TraesCS4A02G713700	1	TraesCS2B02G587100;	1	TraesCS2D02G556900;TraesCS2D02G557900;TraesCS7D02G016800	1	A or B or D	N-Term(iTRAQ8plex)	1950.98	58.7033	0.869493	3	7.37666	0.878363	1		0.875965	2	7.83957
GFVYALEGVYDK	13	3	1	BAJ90217.1	TraesCS5A02G199400;TraesCS3A02G413900	1	TraesCS5B02G197800;TraesCS3B02G448700;	1	TraesCS5D02G205100;TraesCS3D02G408400	1	A or B or D	N-Term(iTRAQ8plex); K12(iTRAQ8plex)	1969.1	87.3167	1.08776	4	6.45156	1.17224	5	3.89467	1.02689	4	28.5951
ADGFVVQTGDPEGPAEGFIDPSTGK	4	2	1	EMS59167.1	NA	NA	TraesCS7B02G199200	1	TraesCS7D02G283600	1	B or D	N-Term(iTRAQ8plex); K25(iTRAQ8plex)	3099.58	62.79	1.0698	2	6.43447	1.03131	1		0.872877	1
VTVFNVPVTASQGAADLVTR	12	2	1	BAJ95078.1	TraesCS5A02G261400	1	TraesCS5B02G413800	1	TraesCS5D02G268800	1	A or B or D	N-Term(iTRAQ8plex)	2349.32	79.36	0.969447	5	22.5498	0.925473	4	13.5151	0.953815	3	3.53477
SEQAPTFYGVLLQGIK	20	1	1	EMS66296.1	TraesCS6A02G283500	1	TraesCS6B02G312200;	1	TraesCS6D02G264000;TraesCS2D02G569500	1	A or B or D	N-Term(iTRAQ8plex); K16(iTRAQ8plex)	2359.34	71.71	1.14174	6	23.2965	1.12995	8	18.2142	1.1069	6	25.9601
SGVVPSQIGVITPYEGQR	4	3	1	XP_020177561.1	TraesCS2A02G228000	1	TraesCS2B02G257200	1	TraesCS2D02G241300	1	A or B or D	N-Term(iTRAQ8plex)	2191.2	59.1433	1.02431	2	3.45882	1.04206	1		1.05649	1
SAELIGNAIANNPAFVALR	14	3	1	BAK00720.1	TraesCS4A02G344900;TraesCS1A02G407100	1	TraesCS5B02G528100;	1	TraesCS5D02G527100	1	A or B or D	N-Term(iTRAQ8plex)	2245.27	77.8633	1.0353	5	4.68709	1.03467	4	3.716	1.0014	5	6.60781
DAVTHLTDAQEWAGGGSMVGAVLGSTK	6	1	1	XP_020149082.1	TraesCS2A02G348500	1	TraesCS2B02G366900	1	TraesCS2D02G346900	1	A or B or D	N-Term(iTRAQ8plex); K27(iTRAQ8plex)	3266.7	59.44	1.09528	3	1.06369	1.06166	2	7.21455	0.914643	1
FALADAGDGMDDANFVTETANAAILR	3	3	1	EMS52255.1	TraesCS3A02G163300	1	TraesCS3B02G194400	1	TraesCS3D02G169600	1	A or B or D	N-Term(iTRAQ8plex)	2973.46	77.55	0.966251	1					1.11517	2	21.1309
DGFVMGEGAGVLVLEELEHAK	1	3	1	EMS61602.1	TraesCS2A02G168500	1	TraesCS2B02G194700	1	TraesCS2D02G176000	1	A or B or D	N-Term(iTRAQ8plex); K21(iTRAQ8plex)	2808.52	79.75	1.12673	1
FAPVGESYASGSEDGTIR	5	2	1	EMS49047.1	TraesCS7A02G372500	1	TraesCS7B02G254800	1	TraesCS7D02G350400	1	A or B or D	N-Term(iTRAQ8plex)	2147.06	74.8433	0.932738	2	1.07907	0.906425	1		0.96113	2	12.2792
DVLDGSSVGFVETIENDLAQLR	4	1	1	CDM84735.1	TraesCS3A02G341000	1	NA	NA	NA	NA	A-specific	N-Term(iTRAQ8plex)	2681.4	83.2933	1.23533	1		1.05454	2	15.676	0.961955	1
VDDQSAVAAQPTSGEIR	2	1	1	BAK08275.1	NA	NA	NA	NA	TraesCS1D02G210100	1	D-specific	N-Term(iTRAQ8plex)	2048.06	65.415	1.10153	1		0.910263	1
GANMAITGATAMDAPFFR	6	1	1	BAJ90380.1	TraesCS1A02G382200;TraesCS7A02G115300	1	TraesCS1B02G407500;TraesCS1B02G407300;TraesCS7B02G013200;	1	TraesCS1D02G389900;TraesCS7D02G111800	1	A or B or D	N-Term(iTRAQ8plex)	2146.07	68.2067	1.18435	2	4.595	1.17413	3	6.27854	1.06425	1
AMLDEYYVGDIDTATIPAR	4	1	1	XP_020184238.1	NA	NA	NA	NA	TraesCS5D02G152500	1	D-specific	N-Term(iTRAQ8plex)	2418.22	59.9633	1.06309	1		0.962723	1		1.07691	2	6.13202
DESPNAEPVSAAVTSLQNIDR	2	1	1	CDM81041.1	NA	NA	TraesCS3B02G067300	1	TraesCS3D02G054600	1	B or D	N-Term(iTRAQ8plex)	2517.28	69.345	0.733003	1					0.903332	1
ALQEAVAPIVAFLSSPQLVQELHADK	3	1	1	XP_020165498.1	TraesCS5A02G261900	1	TraesCS5B02G260000	1	TraesCS5D02G269200	1	A or B or D	N-Term(iTRAQ8plex); K26(iTRAQ8plex)	3382.93	80.82	1.33701	1					1.3513	2	5.6209
AAQDIALAELAPTHPIR	19	3	1	AEQ53933.1	TraesCS2A02G337300	1	TraesCS2B02G344600	1	TraesCS2D02G325600	1	A or B or D	N-Term(iTRAQ8plex)	2091.19	78.0167	1.04646	7	30.0972	0.913026	7	16.6518	0.924001	5	13.1933
SAPQSIWYGPDRPK	76	2	1	EMS46868.1	TraesCS5A02G322500	1	TraesCS5B02G322900	1	TraesCS5D02G329200	1	A or B or D	N-Term(iTRAQ8plex); K14(iTRAQ8plex)	2210.22	80.94	0.995537	26	17.7608	0.926021	23	18.7576	0.943986	26	21.0357
TLDGIQIEMQATDPSEISLDVIK	18	1	1	EMS50122.1	TraesCS5A02G478900	1	NA	NA	TraesCS5D02G492400	1	A or D	N-Term(iTRAQ8plex); K23(iTRAQ8plex)	3124.7	75.06	1.02342	5	10.7153	1.07181	4	3.35886	1.02782	9	8.06482
GDFADENSAITESDIEETLK	15	3	1	XP_020201445.1	TraesCS5A02G181800	1	TraesCS5B02G179800	1	TraesCS5D02G186200	1	A or B or D	N-Term(iTRAQ8plex); K20(iTRAQ8plex)	2792.4	69.04	1.06114	6	9.49195	1.00673	3	15.7603	1.09978	6	5.27425
DIIVISGGPWFNVPQGNLDSLAPAAQEK	24	1	1	EMS52350.1	TraesCS2A02G571300	1	NA	NA	NA	NA	A-specific	N-Term(iTRAQ8plex); K28(iTRAQ8plex)	3544.93	82.2933	1.14631	7	20.3932	1.20948	8	28.5583	0.89102	9	46.9407
GIYPAVDPLDSTSTMLQPR	26	17	1	AIG90927.1	TraesCS3A02G649900	1	TraesCS3B02G186000;	1	TraesCS1D02G181600;TraesCS2D02G584400;TraesCS5D02G511000;TraesCS2D02G284400;TraesCS1D02G269200;TraesCS2D02G678300	1	A or B or D	N-Term(iTRAQ8plex); M15(Oxidation)	2381.24	79.33	1.05166	8	13.5734	1.02866	7	27.1985	1.1036	11	11.5358
AAVQAALTSEIAIAAGLVR	16	1	1	EMS61081.1	TraesCS2A02G739600	1	NA	NA	NA	NA	A-specific	N-Term(iTRAQ8plex)	2129.27	81.38	1.03123	4	8.18598	1.01737	6	15.303	0.989493	6	11.1097
YGAQCSGITLSPVQAER	6	2	1	CAI77219.2	TraesCS6A02G269700	1	TraesCS6B02G297000	1	TraesCS6D02G245200	1	A or B or D	N-Term(iTRAQ8plex); C5(Carbamidomethyl)	2141.11	75.1667	1.02888	2	4.47797	1.0765	2	19.8848	1.12612	2	26.4122
VFEQDMGFLSSQNEVLLR	11	2	1	XP_020163178.1	TraesCS6A02G353700;TraesCS3A02G585900	1	TraesCS6B02G386400;TraesCS4B02G360100;	1	TraesCS6D02G336000	1	A or B or D	N-Term(iTRAQ8plex)	2416.25	67.8633	1.04333	4	18.0502	1.25776	5	11.0663	1.39497	2	33.9607
LASGEVFGQDQPIALK	13	3	1	EMS52743.1	NA	NA	TraesCS7B02G197000	1	TraesCS7D02G283900	1	B or D	N-Term(iTRAQ8plex); K16(iTRAQ8plex)	2281.3	72.9133	1.04905	5	6.20579	1.02083	5	0.533875	1.05363	3	16.2757
SILSDAGLQSIADVEALPAPPEMK	6	3	1	EMS47869.1	TraesCS5A02G442800	1	TraesCS5B02G447300	1	TraesCS5D02G450200	1	A or B or D	N-Term(iTRAQ8plex); K24(iTRAQ8plex)	3060.7	69.13	1.25641	3	14.4611	0.994219	2	10.8932	1.18345	1
GYWQFDMGDVLVGGK	25	2	1	BAE20413.1	TraesCS1A02G404500	1	TraesCS1B02G434000	1	TraesCS1D02G412200	1	A or B or D	N-Term(iTRAQ8plex); K15(iTRAQ8plex)	2280.19	55.7433	1.00778	9	19.3792	1.04659	6	13.6231	1.06431	10	17.3543
SNQYETASLVQIEGVNTR	11	2	1	EMS50804.1	NA	NA	TraesCS6B02G376800	1	TraesCS6D02G326700	1	B or D	N-Term(iTRAQ8plex)	2313.21	70.9367	0.900989	5	13.0796	0.928454	2	5.91166	0.96379	4	8.71967
RLEEGNLDQNELSVAR	3	1	1	EMS50285.1	TraesCS3A02G120200	1	NA	NA	NA	NA	A-specific	N-Term(iTRAQ8plex)	2147.14	59.8267	0.69918	1		0.795989	1		0.776656	1
VSALSQVSGVLGSQWGDEGK	11	1	1	XP_020179092.1	NA	NA	TraesCS4B02G290200	1	TraesCS4D02G289300	1	B or D	N-Term(iTRAQ8plex); K20(iTRAQ8plex)	2612.4	76.76	1.12164	4	5.45546	1.02838	4	2.37093	1.0768	3	6.41724
GEDGQLGHGDAEDR	10	2	1	BAJ88198.1	TraesCS2A02G306400	1	TraesCS2B02G323100	1	TraesCS2D02G304900	1	A or B or D	N-Term(iTRAQ8plex)	1759.82	74.3967	1.07913	3	42.2958	1.08477	4	26.2765	1.19595	3	18.8729
LELDLAEVEMPGLMACR	27	1	1	XP_020185059.1	TraesCS2A02G493600	1	NA	NA	TraesCS2D02G493500	1	A or D	N-Term(iTRAQ8plex); C16(Carbamidomethyl)	2251.15	72.3533	1.07692	11	20.5755	1.08096	8	12.1915	1.01298	8	20.993
KLASLADLFVNDAFGTAHR	34	2	1	gi|129915	TraesCS1A02G313300	1	TraesCS1B02G325100	1	TraesCS1D02G313800	1	A or B or D	N-Term(iTRAQ8plex); K1(iTRAQ8plex)	2654.49	80.0833	0.918094	12	17.4196	0.866024	13	10.1018	0.916791	9	5.42334
TLTAGQDLTVVDTDVGR	8	2	1	BAK00414.1	TraesCS4A02G012200	1	TraesCS4B02G292100	1	NA	NA	A or B	N-Term(iTRAQ8plex)	2065.11	80.04	0.965948	3	4.13255	0.985241	2	4.6013	0.957642	3	11.9484
TAMMGVVGMIAPEALGK	110	1	1	EMS56059.1	TraesCS6A02G159800	1	TraesCS6B02G191500	1	TraesCS6D02G152700	1	A or B or D	N-Term(iTRAQ8plex); K17(iTRAQ8plex)	2284.27	85.7533	1.12486	36	15.0341	1.10248	37	11.6415	1.11716	36	15.8846
MIGTDAFQETPIVEVTR	3	2	1	XP_020168960.1	TraesCS6A02G288000	1	TraesCS6B02G317400	1	TraesCS6D02G268700	1	A or B or D	N-Term(iTRAQ8plex); M1(Oxidation)	2227.16	73.0767	1.13645	1		1.15667	1		1.12585	1
IVMDGSPETPLEYIQVQIANVESK	2	2	1	CBL74666.1	TraesCS2A02G508900	1	NA	NA	TraesCS2D02G627500	1	A or D	N-Term(iTRAQ8plex); K24(iTRAQ8plex)	3268.77	76.625	0.990327	1					0.931532	1
IVSSTGALALTEIPK	19	3	1	BAK03695.1	TraesCS1A02G105600	1	TraesCS1B02G131300	1	TraesCS1D02G109600	1	A or B or D	N-Term(iTRAQ8plex); K15(iTRAQ8plex)	2108.28	80.4167	1.06519	6	5.11488	1.07346	7	6.25119	1.15754	6	8.14477
IHNIGATLVGVDTFGNK	15	1	1	XP_020159324.1	TraesCS1A02G197300	1	TraesCS1B02G211900	1	TraesCS1D02G200800	1	A or B or D	N-Term(iTRAQ8plex); K17(iTRAQ8plex)	2364.36	72.1333	0.93051	6	7.77142	0.911826	4	5.8068	0.993372	5	7.08497
EGSQQIASDLDVTMADANTSHPR	3	3	1	BAJ93674.1	TraesCS6A02G165900	1	TraesCS6B02G193300	1	TraesCS6D02G154500	1	A or B or D	N-Term(iTRAQ8plex)	2747.33	72.2767	1.13132	1		1.00426	1		0.911308	1
ANFLSADDFEPALVPSK	8	1	1	XP_020180689.1	NA	NA	NA	NA	TraesCS6D02G090400	1	D-specific	N-Term(iTRAQ8plex); K17(iTRAQ8plex)	2429.33	75.7467	1.05241	4	3.06298	1.05191	1		1.01229	3	7.73227
DAEVYEEDLVDYDEEVENAVDGAAANPSVDVVK	1	3	1	XP_020183629.1	TraesCS3A02G200100	1	TraesCS3B02G224400	1	TraesCS3D02G204400	1	A or B or D	N-Term(iTRAQ8plex); K33(iTRAQ8plex)	4177.02	78.72	1.09208	1
ITTGSLLSLSEQELIDCDR	14	2	1	BAJ90119.1	TraesCS2A02G034000	1	TraesCS1B02G338500;	1	TraesCS1D02G327000;TraesCS2D02G033500	1	A or B or D	N-Term(iTRAQ8plex); C17(Carbamidomethyl)	2454.27	78.7733	1.07133	4	5.0651	0.982664	5	18.2437	0.972181	5	10.2471
VWLDPNEVNEISMANSR	19	7	1	XP_020176275.1	TraesCS4A02G137200;TraesCS2A02G094200;TraesCS2A02G108900	1	TraesCS2B02G109000;TraesCS2B02G126500;TraesCS4B02G303700;	1	TraesCS2D02G109000;TraesCS4D02G170100;TraesCS2D02G092800	1	A or B or D	N-Term(iTRAQ8plex)	2278.15	67.58	0.709189	7	24.53	0.773694	8	24.2798	0.725982	4	22.6731
FDAGFTESQMLEHMAHLASMNK	17	1	1	CDM83805.1	TraesCS3A02G250200	1	TraesCS3B02G279700	1	NA	NA	A or B	N-Term(iTRAQ8plex); K22(iTRAQ8plex)	3103.53	71.5533	0.97538	7	14.4483	0.985025	4	3.79859	0.937872	6	5.44395
ADAENLPGPFDGLDVLR	42	2	1	XP_020154683.1	TraesCS7A02G424100	1	TraesCS7B02G325800	1	TraesCS7D02G417400	1	A or B or D	N-Term(iTRAQ8plex)	2103.11	79.5267	1.15989	13	11.5904	1.22076	14	9.94011	1.15597	15	7.35025
SLLALQGPLAAPTLQVLTK	27	1	1	BAK00392.1	NA	NA	TraesCS2B02G490900	1	NA	NA	B-specific	N-Term(iTRAQ8plex); K19(iTRAQ8plex)	2542.58	71.25	1.05547	8	6.75592	1.04945	9	10.6821	1.12956	9	22.0662
SGVDSGATLVTGGDK	7	3	1	EMS51754.1	TraesCS7A02G210100	1	TraesCS7B02G116800	1	TraesCS7D02G211900	1	A or B or D	N-Term(iTRAQ8plex); K15(iTRAQ8plex)	1972.08	73.1767	0.975681	2	1.19065	0.917141	3	11.1127	0.888598	2	8.06215
VESEILDVVGASK	48	2	1	XP_020175622.1	TraesCS6A02G275200	1	TraesCS6B02G302700	1	NA	NA	A or B	N-Term(iTRAQ8plex); K13(iTRAQ8plex)	1954.14	74.1767	1.0053	18	8.06165	1.01229	15	9.63147	0.967514	15	12.7606
VAGGPLGEIVDPLYPGGSFDPLGLAEDPEAFAELK	11	2	1	XP_020183099.1	TraesCS6A02G094400;TraesCS6A02G094500;TraesCS5A02G350600	1	TraesCS5B02G353200;TraesCS6B02G122800;	1	TraesCS5D02G357600	1	A or B or D	N-Term(iTRAQ8plex); K35(iTRAQ8plex)	4149.2	74.78	0.945336	5	66.3758	1.08096	4	17.9346	0.769754	2	2.49454
IWMFSGDTDAVIPVTSTR	9	2	1	BAJ99024.1	TraesCS7A02G150900	1	TraesCS7B02G054900	1	TraesCS7D02G152800	1	A or B or D	N-Term(iTRAQ8plex)	2300.19	79.1133	1.30761	2	20.8552	1.37436	3	3.47468	1.21004	4	16.3786
YAMQGNPDLIGTGALER	12	1	1	BAK05969.1	TraesCS5A02G671500	1	TraesCS4B02G330800	1	TraesCS4D02G327700	1	A or B or D	N-Term(iTRAQ8plex)	2110.09	71.07	1.05397	5	10.0444	0.949799	4	18.6327	1.11984	3	5.02757
YLGGSGDPAYPGGPIFNPLGFGTK	101	1	1	EMS56059.1	TraesCS6A02G159800	1	TraesCS6B02G191500	1	TraesCS6D02G152700	1	A or B or D	N-Term(iTRAQ8plex); K24(iTRAQ8plex)	2990.6	80.3067	1.04186	38	23.3497	1.04975	31	19.2647	1.08806	32	31.1615
GGSTGYDNAVALPAGGR	53	9	1	EMS63035.1	TraesCS2A02G247300	1	TraesCS2B02G270300	1	TraesCS2D02G248400	1	A or B or D	N-Term(iTRAQ8plex)	1866.96	79.7267	0.936587	16	11.2171	0.981012	20	17.2541	0.933347	17	12.0661
FNIFSGCPSGQTATIVLR	7	3	1	EMS57178.1	TraesCS6A02G131400	1	TraesCS6B02G159800	1	TraesCS6D02G121300	1	A or B or D	N-Term(iTRAQ8plex); C7(Carbamidomethyl)	2272.21	69.9233	1.09496	3	13.1157	1.07275	2	2.36234	1.12639	2	2.5517
DGTTTAGNASQVSDGAGAVLLMR	2	2	1	EMS60447.1	TraesCS1A02G143900	1	TraesCS1B02G161300	1	TraesCS1D02G142700	1	A or B or D	N-Term(iTRAQ8plex)	2496.27	74.725	1.1553	1		0.804363	1
YAAISQDNGLVPIVEPEILLDGEHGIER	13	2	1	BAJ90789.1	TraesCS5A02G108000	1	TraesCS5B02G115300	1	TraesCS5D02G122700	1	A or B or D	N-Term(iTRAQ8plex)	3351.78	78.01	0.993334	3	0.18219	1.15693	6	18.8884	0.956633	4	13.6508
GNFGNTVVMDDVLTEGTSASSAAVGR	5	2	1	XP_020181073.1	NA	NA	TraesCS5B02G172200;TraesCS5B02G172000;	1	TraesCS5D02G179300;TraesCS5D02G179200	1	B or D	N-Term(iTRAQ8plex)	2859.41	89.68	0.966832	2	8.21692	1.04917	2	14.1084	0.893488	1
DMPDADIDVLPAGSAATLDFR	10	1	1	EMS48066.1	NA	NA	TraesCS1B02G035100	1	NA	NA	B-specific	N-Term(iTRAQ8plex)	2494.25	89.3667	1.31652	2	7.01174	1.23107	5	19.948	1.24503	3	2.10464
QAFDEAIAELDSLGEESYK	71	1	1	CAA44259.1	TraesCS4A02G268700	1	TraesCS4B02G045500	1	TraesCS4D02G046400	1	A or B or D	N-Term(iTRAQ8plex); K19(iTRAQ8plex)	2723.4	83.71	0.987891	27	13.5585	1.03348	24	7.1748	0.982006	20	9.52133
LMDIDSEHLGIPDSEYQAIVR	14	5	1	BAJ99542.1	TraesCS6A02G373400;TraesCS2A02G364000	1	TraesCS6B02G411100;TraesCS2B02G382000;	1	TraesCS6D02G357600;TraesCS2D02G361800	1	A or B or D	N-Term(iTRAQ8plex)	2705.39	67.49	1.07939	4	3.90734	1.04219	4	15.2851	1.06568	6	7.78482
ITFPGEADEAPDTVTGDIIFVLQQK	4	2	1	XP_020156323.1	TraesCS5A02G426100	1	TraesCS5B02G428000	1	TraesCS5D02G434100	1	A or B or D	N-Term(iTRAQ8plex); K25(iTRAQ8plex)	3312.79	57.0033	0.867925	1		1.07593	1		0.891051	2	10.0492
AGTVEDSGNTAPSSPAGLR	23	1	1	EMS67341.1	TraesCS1A02G248700	1	NA	NA	NA	NA	A-specific	N-Term(iTRAQ8plex)	2091.07	88.4267	0.971264	8	14.3888	0.976583	8	13.6308	0.962461	7	6.39597
AVDGITLADVSSVAEK	8	1	1	CDM81679.1	NA	NA	TraesCS3B02G126300	1	NA	NA	B-specific	N-Term(iTRAQ8plex); K16(iTRAQ8plex)	2183.23	77.1	0.958311	2	5.89435	0.894924	4	13.2483	0.998792	2	9.4268
GFIFGPPIALAIGAK	24	3	1	BAJ97272.1	TraesCS5A02G067500	1	TraesCS5B02G074400	1	TraesCS5D02G078700	1	A or B or D	N-Term(iTRAQ8plex); K15(iTRAQ8plex)	2080.29	74.85	0.743589	7	8.15375	0.785033	8	19.2408	0.757374	9	26.4852
TANFQSLFLGTCDALLPVMSSR	3	2	1	BAJ95078.1	TraesCS5A02G261400	1	TraesCS5B02G413800	1	TraesCS5D02G268800	1	A or B or D	N-Term(iTRAQ8plex); C12(Carbamidomethyl)	2732.41	75.975	1.2413	2	8.12464				1.10722	1
TEDGIFGTSGGIGFTK	54	1	1	CDM85166.1	TraesCS3A02G381000	1	TraesCS3B02G413700	1	TraesCS3D02G374200	1	A or B or D	N-Term(iTRAQ8plex); K16(iTRAQ8plex)	2195.17	79.5033	1.02519	18	12.8102	0.952698	16	18.0896	1.01845	19	10.2624
LDYVLALTAENFLAR	20	2	1	EMS50632.1	TraesCS5A02G104000	1	TraesCS5B02G112200	1	TraesCS5D02G121600	1	A or B or D	N-Term(iTRAQ8plex)	2013.14	79.09	2.02851	6	32.7319	1.93336	7	82.5839	1.30305	7	31.517
QILIEPIFAQWIQSAHGK	98	2	1	BAB47033.1	TraesCS1A02G543500	1	TraesCS1B02G679900;	1	TraesCS5D02G553800;TraesCS5D02G012900;TraesCS1D02G181100	1	A or B or D	N-Term(iTRAQ8plex); K18(iTRAQ8plex)	2687.55	74.92	1.00568	34	22.015	1.00795	27	21.0151	0.986974	35	17.469
QFSAEEISSMVLIK	25	1	1	XP_020200619.1	TraesCS5A02G479300	1	TraesCS5B02G492500	1	TraesCS5D02G492900	1	A or B or D	N-Term(iTRAQ8plex); K14(iTRAQ8plex)	2190.23	63.4	1.14445	7	17.5684	1.1686	8	7.7534	1.13641	10	14.0114
SLSDLAGGGSALGNEASTFLDIAAQNAVTVMLK	7	1	1	XP_020191310.1	NA	NA	TraesCS3B02G181300	1	NA	NA	B-specific	N-Term(iTRAQ8plex); K33(iTRAQ8plex)	3830.08	71.9733	0.874051	2	11.0893	0.910289	3	10.2237	0.923404	2	9.58906
AEGLVVADAFVVVDR	44	1	1	CDM86579.1	NA	NA	TraesCS3B02G547900	1	TraesCS3D02G494000	1	B or D	N-Term(iTRAQ8plex)	1864.06	79.7333	1.12668	16	10.3115	1.11176	16	8.35415	1.09616	12	14.208
GWETENVEEIALK	21	3	1	XP_020187467.1	TraesCS6A02G223400	1	TraesCS6B02G257900	1	TraesCS6D02G212000	1	A or B or D	N-Term(iTRAQ8plex); K13(iTRAQ8plex)	2126.17	77.2633	0.95239	9	10.2902	0.906006	5	9.78226	0.894275	7	15.0176
FDGALNVDVNEFQTNLVPYPR	22	4	1	ABD92930.1	TraesCS1A02G350200;TraesCS4A02G257800	1	TraesCS1B02G364500;TraesCS4B02G056700;	1	TraesCS1D02G353100;TraesCS4D02G057000	1	A or B or D	N-Term(iTRAQ8plex)	2712.4	93.22	1.27363	6	22.8843	1.21669	8	11.694	1.36409	8	18.4029
ELGVPNVMHDYLTGGFTANTTLAHYCR	73	1	1	CAA90002.1	TraesCS3A02G215900	1	NA	NA	NA	NA	A-specific	N-Term(iTRAQ8plex); C26(Carbamidomethyl)	3341.67	71.62	1.04978	23	11.5521	1.00281	14	7.28474	1.04094	35	16.2352
QAFDEAISELDTLSEESYK	32	3	1	AEQ53933.1	TraesCS2A02G337300	1	TraesCS2B02G344600	1	TraesCS2D02G325600	1	A or B or D	N-Term(iTRAQ8plex); K19(iTRAQ8plex)	2783.42	79.2333	0.848096	9	12.4079	0.833007	10	24.4419	0.868723	13	17.3433
AVTSGDCLLIMGSTK	6	3	1	EMS49802.1	TraesCS4A02G281500	1	TraesCS4B02G031500;	1	TraesCS4D02G029200;TraesCS5D02G522100;TraesCS2D02G489900;TraesCS5D02G153700;TraesCS7D02G423200;TraesCS1D02G570100;TraesCS5D02G291800	1	A or B or D	N-Term(iTRAQ8plex); C7(Carbamidomethyl); K15(iTRAQ8plex)	2161.19	72.24	0.89966	2	1.40091	0.903494	2	1.05878	0.895232	2	0.923845
LTGLHETASISDFSWGVANR	32	2	1	CAY33787.1	TraesCS2A02G500400	1	TraesCS2B02G528300	1	TraesCS2D02G500600	1	A or B or D	N-Term(iTRAQ8plex)	2465.28	76.3833	0.986237	12	12.0981	0.997068	11	17.8831	0.987034	9	12.8763
VYGYDINYVIDGEGMR	8	3	1	XP_020146550.1	TraesCS2A02G343900	1	TraesCS2B02G341300;TraesCS2B02G341400;	1	TraesCS2D02G322200;TraesCS2D02G322100	1	A or B or D	N-Term(iTRAQ8plex)	2168.07	65.62	1.16306	4	3.62833	1.23699	2	17.4693	1.18153	2	22.526
APFTSGLGLENINVVTQR	6	2	1	BAJ85452.1	TraesCS1A02G099500	1	NA	NA	TraesCS1D02G107400	1	A or D	N-Term(iTRAQ8plex)	2220.25	93.1467	1.10459	2	0.673099	1.09876	2	7.18145	1.04137	2	12.4094
SGVEEVMGLGELSALEK	16	2	1	BAJ85181.1	TraesCS1A02G412900	1	TraesCS1B02G443200	1	TraesCS1D02G420500	1	A or B or D	N-Term(iTRAQ8plex); K17(iTRAQ8plex)	2356.29	66.02	1.03109	7	9.51536	1.09177	5	12.4188	1.06103	4	6.62585
IINDNFGIIEGLMTTVHAITATQK	6	3	1	CAZ76054.1	TraesCS7A02G313100	1	TraesCS7B02G213300	1	TraesCS7D02G309500	1	A or B or D	N-Term(iTRAQ8plex); M13(Oxidation); K24(iTRAQ8plex)	3224.79	83.45	0.93501	2	11.726	0.920888	1		0.864736	3	1.38269
IAETQENAEEVATYQR	2	3	1	BAJ90466.1	NA	NA	TraesCS4B02G160000	1	TraesCS4D02G159400	1	B or D	N-Term(iTRAQ8plex)	2156.08	84.17	1.06365	1					0.942356	1
DGVEALGSMGNDAPLAVMSNR	5	2	1	AGT29557.1	TraesCS3A02G266300	1	TraesCS3B02G299800	1	TraesCS3D02G266400	1	A or B or D	N-Term(iTRAQ8plex)	2408.19	80.25	0.947183	2	10.6109	0.818006	2	29.7777	0.883686	1
AGTVDLFAILPGFPDNVR	6	3	1	XP_020149067.1	TraesCS5A02G390200	1	TraesCS5B02G395100	1	TraesCS5D02G400000	1	A or B or D	N-Term(iTRAQ8plex)	2206.22	66.8167	1.1251	2	10.5716	1.08634	2	7.50602	1.09023	2	2.4999
SYQDLDAPGDEVTVLDYR	3	3	1	XP_020157182.1	TraesCS7A02G254300	1	TraesCS7B02G150500	1	TraesCS7D02G252800	1	A or B or D	N-Term(iTRAQ8plex)	2360.16	66.34	0.984197	1		0.988829	2	1.98345
AICIVHNETATGVTNDLHAVR	10	2	1	EMS66805.1	TraesCS7A02G312700	1	TraesCS7B02G148000	1	TraesCS7D02G297400	1	A or B or D	N-Term(iTRAQ8plex); C3(Carbamidomethyl)	2595.37	73.95	0.930765	4	3.14534	0.840374	2	13.7042	0.896327	4	5.32007
ELDYLDGAVSNPK	53	3	1	gi|129915	TraesCS1A02G313300	1	TraesCS1B02G325100	1	TraesCS1D02G313800	1	A or B or D	N-Term(iTRAQ8plex); K13(iTRAQ8plex)	2029.1	76.1733	0.92422	19	5.15526	0.890746	17	10.6204	0.917046	15	12.5879
DELETALIEHEMGDADTIKDIISEVDTDNDGR	1	4	1	ABY59008.1	TraesCS2A02G223100	1	TraesCS2B02G248700	1	TraesCS2D02G229100	1	A or B or D	N-Term(iTRAQ8plex); K19(iTRAQ8plex)	4168.04	77.35	1.05542	1
VAIGQVLLSVR	24	2	1	BAK07136.1	TraesCS1A02G112500	1	NA	NA	TraesCS1D02G114100	1	A or D	N-Term(iTRAQ8plex)	1458.93	75.09	1.08718	10	11.4642	1.10678	6	12.1556	1.06017	8	15.715
QCGELFEGLETLTDCGGGDGTTAR	4	1	1	XP_020163459.1	NA	NA	NA	NA	TraesCS6D02G373900	1	D-specific	N-Term(iTRAQ8plex); C2(Carbamidomethyl); C15(Carbamidomethyl)	2848.31	73.5733	0.977741	1		0.929952	2	1.90072	0.813897	1
LVPFNPEYLDESVMWTESGDVGK	30	1	1	EMS65756.1	TraesCS4A02G130800	1	TraesCS4B02G173700	1	NA	NA	A or B	N-Term(iTRAQ8plex); K23(iTRAQ8plex)	3220.64	72.8467	1.06916	7	10.7418	1.0196	14	15.2561	1.15044	9	9.84913
IMANPEVAVAFQNPK	7	3	1	BAJ97578.1	TraesCS2A02G308600	1	TraesCS2B02G325100	1	TraesCS2D02G306800	1	A or B or D	N-Term(iTRAQ8plex); K15(iTRAQ8plex)	2237.25	61.7867	1.0078	3	1.47418	0.961271	3	3.1066	0.953921	1
AAVAYEANKPLVVEDVQVAPPQAGEVR	8	1	1	XP_020193200.1	TraesCS6A02G386600	1	TraesCS6B02G425700	1	TraesCS6D02G371200	1	A or B or D	N-Term(iTRAQ8plex); K9(iTRAQ8plex)	3428.91	60.96	0.866597	3	16.9969	0.792017	2	0.430298	0.703292	3	14.3655
SSSAGATSTTAAAAATTTTTTR	5	1	1	XP_020146541.1	TraesCS1A02G222500	1	TraesCS1B02G235800	1	TraesCS1D02G224100	1	A or B or D	N-Term(iTRAQ8plex)	2291.16	46.3767	0.974112	2	5.46037	0.930578	2	10.06	1.18005	1
GLLYLGMGVSGGEEGAR	43	3	1	XP_020187040.1	TraesCS7A02G092300;TraesCS7A02G012000;TraesCS4A02G455900	1	TraesCS3B02G565200;	1	TraesCS3D02G491400;TraesCS7D02G030000	1	A or B or D	N-Term(iTRAQ8plex)	1970.03	80.13	1.08712	14	12.4115	1.09891	14	12.1768	1.10056	15	19.0218
IAIGAPGELSHPDTFR	55	1	1	CDM84344.1	TraesCS3A02G535300	1	TraesCS3B02G608500	1	TraesCS3D02G540900	1	A or B or D	N-Term(iTRAQ8plex)	1985.08	72.1533	1.01806	21	11.5539	0.952684	18	18.669	1.00573	16	19.2531
GYTLPLEVMPAGQFEPLYR	7	3	1	XP_020200276.1	TraesCS2A02G202300	1	TraesCS2B02G229400	1	TraesCS2D02G208600	1	A or B or D	N-Term(iTRAQ8plex)	2485.31	72.4467	0.924661	3	1.75859	1.04015	2	1.15214	1.02155	2	15.1662
GISADDMEAVYK	23	2	1	XP_020184068.1	TraesCS5A02G372700	1	TraesCS5B02G374800;TraesCS5B02G565800;	1	TraesCS5D02G475000;TraesCS5D02G474800	1	A or B or D	N-Term(iTRAQ8plex); K12(iTRAQ8plex)	1907.01	65.81	0.939475	8	14.8133	0.901962	6	8.99348	0.930476	9	9.55212
MYQGAGAEMPGGMDEDAPASAAGGSSGPGPK	6	3	1	XP_020177775.1	TraesCS4A02G097900	1	TraesCS4B02G206700	1	TraesCS4D02G207500	1	A or B or D	N-Term(iTRAQ8plex); K31(iTRAQ8plex)	3459.62	74.8033	0.701853	2	22.8646	0.935248	1		0.826867	3	23.1803
YDFDNTMGGFYIAPAFMDK	55	3	1	XP_020172225.1	TraesCS4A02G177500	1	TraesCS4B02G140300	1	TraesCS4D02G135000	1	A or B or D	N-Term(iTRAQ8plex); K19(iTRAQ8plex)	2811.37	75.8633	1.06458	21	16.6096	1.06038	18	6.73697	1.0693	16	11.3917
VLYLGPLSGDPPSYLTGEFPGDYGWDTAGLSADPETFAK	17	1	1	EMS51257.1	TraesCS5A02G350600;TraesCS1A02G403300	1	TraesCS5B02G353200;TraesCS1B02G432700;	1	TraesCS1D02G375000;TraesCS1D02G411300;TraesCS5D02G357600	1	A or B or D	N-Term(iTRAQ8plex); K39(iTRAQ8plex)	4712.36	70.56	0.873487	5	19.2633	0.778504	5	26.3088	0.999395	7	5.22714
MDDDAQQVVVDK	10	3	1	AAC49404.1	TraesCS5A02G478500	1	TraesCS5B02G491500	1	TraesCS5D02G491900	1	A or B or D	N-Term(iTRAQ8plex); K12(iTRAQ8plex)	1971.04	57.5133	0.747384	3	8.84106	0.812927	3	18.7695	0.886329	4	17.4571
VTEWPDLLQMAAVDLIR	6	1	1	CDM82914.1	TraesCS3A02G192400	1	TraesCS3B02G221200	1	TraesCS3D02G195500	1	A or B or D	N-Term(iTRAQ8plex)	2274.25	71.8733	1.33538	2	11.7907	1.2958	2	11.7783	1.43895	2	24.5279
TMEINPENAIMDELR	34	2	1	ABG57075.1	TraesCS5A02G260600	1	TraesCS5B02G258900	1	TraesCS5D02G268000	1	A or B or D	N-Term(iTRAQ8plex)	2080.04	79.4533	0.915607	12	4.03972	0.93819	10	13.3836	0.953307	12	16.1132
MYQGAGADMEGGMDDDTPAASGGAGPK	7	2	1	EMS52605.1	TraesCS6A02G337100	1	TraesCS6B02G367800;TraesCS2B02G374700;	1	TraesCS6D02G317700	1	A or B or D	N-Term(iTRAQ8plex); K27(iTRAQ8plex)	3165.44	79.3033	0.973313	2	8.26715	1.0122	3	14.7664	0.979985	2	14.2107
HVVFGEVVEGMDVVK	50	1	1	gi|471270462	TraesCS6A02G068900	1	TraesCS6B02G093100	1	TraesCS6D02G066700	1	A or B or D	N-Term(iTRAQ8plex); M11(Oxidation); K15(iTRAQ8plex)	2268.25	74.06	0.962537	15	5.77037	0.976755	17	8.75771	1.03318	18	5.70091
TLHGLQAPEPASHTLFNDK	23	3	1	gi|50400847	TraesCS2A02G502400	1	TraesCS2B02G530500	1	TraesCS2D02G503000	1	A or B or D	N-Term(iTRAQ8plex); K19(iTRAQ8plex)	2684.47	65.5	0.826466	8	14.0393	0.791604	7	12.5298	0.833526	8	7.00123
TDGLMGLGGDAQSLISQTAATYGR	11	1	1	EMS66296.1	TraesCS6A02G283500	1	NA	NA	TraesCS6D02G264000;TraesCS2D02G569500	1	A or D	N-Term(iTRAQ8plex)	2687.36	90.7733	1.26927	2	2.72385	1.02642	5	13.0842	1.0104	4	8.77183
VASPAQAQEVHANLR	41	1	1	CAC14917.1	NA	NA	NA	NA	TraesCS3D02G073000	1	D-specific	N-Term(iTRAQ8plex)	1895.04	65.6433	0.915926	15	14.1464	0.887981	14	11.0039	0.917527	12	9.88792
GCAQQLFTVEQWLATDAAPYK	27	1	1	BAJ97172.1	TraesCS6A02G488600	1	TraesCS6B02G330700	1	TraesCS6D02G280900	1	A or B or D	N-Term(iTRAQ8plex); C2(Carbamidomethyl); K21(iTRAQ8plex)	3005.58	76.7567	0.777379	11	21.4888	0.868664	9	11.1173	0.920867	7	14.9581
GFTVTDMVALSGAHTIGQAQCQNFR	5	5	1	EMS51084.1	TraesCS2A02G108600;TraesCS2A02G110900	1	TraesCS2B02G125800;TraesCS2B02G126200;TraesCS2B02G124600;	1	TraesCS2D02G107600;TraesCS2D02G108500	1	A or B or D	N-Term(iTRAQ8plex); C21(Carbamidomethyl)	3013.49	74.5033	1.41116	2	14.4459	1.39112	2	2.93083	1.24051	1
AEATDVANAVLDGTDGILLGAETLR	6	3	1	XP_020164287.1	TraesCS4A02G203300	1	TraesCS4B02G107200	1	TraesCS4D02G104100	1	A or B or D	N-Term(iTRAQ8plex)	2789.49	69.0567	1.19493	1		0.965312	2	15.9966
EAGSTMAVVAEQTK	21	2	1	CAC14917.1	TraesCS3A02G073300	1	NA	NA	TraesCS3D02G073000	1	A or D	N-Term(iTRAQ8plex); K14(iTRAQ8plex)	2030.11	86.23	0.900924	8	7.52273	0.883588	5	11.3407	0.890749	8	11.3278
AGDPEAGGGAALSPTDQVLFSR	5	1	1	XP_020194453.1	TraesCS7A02G388300	1	TraesCS7B02G290300	1	TraesCS7D02G518200	1	A or B or D	N-Term(iTRAQ8plex)	2420.24	81.5733	1.00788	1		1.0003	2	5.88807	0.999734	2	1.98208
VFLDSGDLLLGLQSLK	17	3	1	BAK00720.1	TraesCS1A02G407100;TraesCS4A02G344900	1	TraesCS5B02G528100;	1	TraesCS5D02G527100	1	A or B or D	N-Term(iTRAQ8plex); K16(iTRAQ8plex)	2326.4	84.44	0.931292	6	2.7063	0.939499	5	7.77378	0.913786	6	6.74799
DLGPPDQVADALVR	17	1	1	BAJ93986.1	NA	NA	TraesCS4B02G003600	1	NA	NA	B-specific	N-Term(iTRAQ8plex)	1769.97	68.2267	1.01104	5	10.7165	0.953197	5	14.2235	0.902248	7	27.4117
ETVEIPATENSTVVWELR	6	2	1	BAK04984.1	TraesCS1A02G268500	1	TraesCS1B02G279200	1	TraesCS1D02G268600	1	A or B or D	N-Term(iTRAQ8plex)	2377.26	75.2667	0.987629	2	10.8432	1.03072	3	7.70233	1.06182	1
IVDILVEQGVVPGIK	43	1	1	BAJ90789.1	NA	NA	TraesCS5B02G115300	1	NA	NA	B-specific	N-Term(iTRAQ8plex); K15(iTRAQ8plex)	2187.35	73.9933	1.02286	13	11.4226	0.987864	16	9.34237	1.11727	14	18.9345
GAGYTFGQDISEQFNHTNNLR	1	2	1	BAJ93161.1	TraesCS5A02G455000	1	TraesCS5B02G464000	1	TraesCS5D02G465400	1	A or B or D	N-Term(iTRAQ8plex)	2673.31	76.51	0.750231	1
ISMAGVTTGNVAYLANAIHDVTK	9	3	1	BAJ95933.1	TraesCS6A02G018600	1	TraesCS6B02G026900	1	TraesCS6D02G022800	1	A or B or D	N-Term(iTRAQ8plex); K23(iTRAQ8plex)	2954.64	80.42	0.78766	4	3.09938	0.858918	2	17.2083	0.909746	3	3.26518
AYLPVAELLEGEEIDR	22	1	1	CDM81985.1	NA	NA	TraesCS3B02G149100	1	NA	NA	B-specific	N-Term(iTRAQ8plex)	2121.14	74.37	1.05098	8	7.77335	1.0823	8	12.1939	1.04598	6	8.62547
ETTENESANEGYK	43	2	1	CAB58232.1	TraesCS4A02G153400;TraesCS2A02G315700;TraesCS4A02G227800;TraesCS1A02G543700	1	TraesCS4B02G159100;	1	TraesCS1D02G179900;TraesCS5D02G550000;TraesCS1D02G071400;TraesCS6D02G079900;TraesCS1D02G245900	1	A or B or D	N-Term(iTRAQ8plex); K13(iTRAQ8plex)	2080.02	69.1733	0.853583	16	9.04916	0.895244	12	11.2889	0.888679	15	13.2508
IQGVWYAQLESN	57	3	1	EMS63035.1	TraesCS2A02G247300	1	TraesCS2B02G270300	1	TraesCS2D02G248400	1	A or B or D	N-Term(iTRAQ8plex)	1711.9	76.53	0.986719	18	17.391	0.932544	18	15.7975	0.986016	21	16.9895
GANMAITGATAMDAPFFR	14	1	1	BAJ90380.1	TraesCS1A02G382200;TraesCS7A02G115300	1	TraesCS1B02G407500;TraesCS1B02G407300;TraesCS7B02G013200;	1	TraesCS1D02G389900;TraesCS7D02G111800	1	A or B or D	N-Term(iTRAQ8plex); M12(Oxidation)	2162.06	70.0733	1.05259	4	5.47711	1.19893	5	4.87949	1.18234	5	4.65664
VGDVIESIQVVSGLDNLVNPSYK	5	2	1	EMS59167.1	TraesCS7A02G286700	1	NA	NA	TraesCS7D02G283600	1	A or D	N-Term(iTRAQ8plex); K23(iTRAQ8plex)	3053.7	76.05	1.07224	2	1.28975	1.07385	1		1.04668	2	6.91224
YTEQGMDEELAYK	15	3	1	BAJ89855.1	TraesCS1A02G411900	1	TraesCS1B02G442300	1	TraesCS1D02G419800	1	A or B or D	N-Term(iTRAQ8plex); K13(iTRAQ8plex)	2185.1	71.95	1.20622	4	5.46552	1.12816	6	10.9405	1.1823	5	7.57156
THAGDAAALNAVFAK	5	2	1	XP_020167034.1	TraesCS2A02G418300	1	TraesCS2B02G437300	1	TraesCS2D02G415700	1	A or B or D	N-Term(iTRAQ8plex); K15(iTRAQ8plex)	2065.17	58.24	0.871583	2	4.28021	0.856757	1		0.906742	2	5.88186
AGEAEQGEELQAPSGWTK	21	1	1	XP_020174976.1	TraesCS5A02G372100	1	TraesCS5B02G374200	1	TraesCS5D02G381600	1	A or B or D	N-Term(iTRAQ8plex); K18(iTRAQ8plex)	2496.29	77.34	0.894616	8	13.1245	0.887388	6	20.5073	0.979756	7	14.8946
GFGFVTMASQPELDDAIAALDGQSLEGR	4	2	1	BAA22411.1	NA	NA	TraesCS5B02G370700	1	TraesCS5D02G378000	1	B or D	N-Term(iTRAQ8plex)	3199.6	85.7233	0.821643	1		0.948112	1		1.07682	2	11.5382
VLLDGIQVNLLETAK	8	2	1	EMS59935.1	TraesCS3A02G419600	1	TraesCS3B02G455000	1	NA	NA	A or B	N-Term(iTRAQ8plex); K15(iTRAQ8plex)	2234.36	71.1133	0.895406	3	12.748	0.893903	2	6.14072	0.896354	3	10.7956
EGHLVVIDEGTAAAEGAAAR	2	2	1	XP_020160663.1	TraesCS1A02G129400	1	TraesCS1B02G146200	1	NA	NA	A or B	N-Term(iTRAQ8plex)	2241.19	68.815	0.976226	1		1.06436	1
SLDVADLVSLSGAHTFGVAHCPAFEDR	16	1	1	CAI47635.1	TraesCS2A02G573900	1	TraesCS2B02G613900	1	TraesCS2D02G719900	1	A or B or D	N-Term(iTRAQ8plex); C21(Carbamidomethyl)	3175.58	86.73	1.17544	4	9.57796	1.35309	6	5.5254	1.36207	6	8.82144
AQVSIYDPQVTEEQIQR	15	1	1	BAJ88568.1	TraesCS5A02G394900	1	NA	NA	TraesCS5D02G404300	1	A or D	N-Term(iTRAQ8plex)	2308.22	67.2633	1.05562	6	7.26342	1.04451	4	2.44617	1.0762	5	13.9971
IDQSGLTGESLPVTK	29	2	1	gi|50400847	TraesCS2A02G502400	1	TraesCS2B02G530500	1	TraesCS2D02G503000	1	A or B or D	N-Term(iTRAQ8plex); K15(iTRAQ8plex)	2153.23	83.1833	0.884632	9	30.5954	0.926858	9	12.3135	0.87588	11	21.4852
ASLVNDVDDVEEHFPGTLTAIR	31	3	1	BAJ86854.1	TraesCS6A02G329500	1	TraesCS6B02G360300	1	TraesCS6D02G308400	1	A or B or D	N-Term(iTRAQ8plex)	2702.4	73.8333	1.16374	8	18.6194	1.14899	11	20.8608	1.09483	12	13.9272
QINVTCEVQQLLGNNR	46	15	1	AIG90927.1	TraesCS4A02G222500;TraesCS7A02G402800	1	TraesCS5B02G196400;TraesCS3B02G186000;	1	TraesCS5D02G511000;TraesCS2D02G284400;TraesCS2D02G584400;TraesCS2D02G678300;TraesCS4D02G050200;TraesCS2D02G211800	1	A or B or D	N-Term(iTRAQ8plex); C6(Carbamidomethyl)	2190.16	82.2033	1.0465	13	12.8334	1.11699	19	13.2751	1.06379	14	16.0081
EIVQSIVAQAVAQETR	9	3	1	CDM82669.1	TraesCS3A02G180300	1	TraesCS3B02G210000	1	TraesCS3D02G185200	1	A or B or D	N-Term(iTRAQ8plex)	2046.16	75.4333	1.13173	3	2.10773	0.94737	1		0.993351	5	1.71619
FIGDNQGFVLGNDGVLLR	23	3	1	XP_020163505.1	TraesCS7A02G560200	1	TraesCS7B02G486500	1	TraesCS7D02G549100	1	A or B or D	N-Term(iTRAQ8plex)	2238.22	83.72	1.08621	9	9.59076	1.08944	7	10.8198	0.981588	7	5.15615
SVAAELFAASPDDLETTYEAVR	8	1	1	CBH32545.1	TraesCS3A02G417000	1	TraesCS3B02G656600	1	TraesCS3D02G412500	1	A or B or D	N-Term(iTRAQ8plex)	2659.34	83.235	1.23158	1		1.04532	7	2.91056
ISVTGAGGFIGSHIAR	11	2	1	XP_020180904.1	TraesCS1A02G402500	1	TraesCS1B02G431500	1	TraesCS1D02G410200	1	A or B or D	N-Term(iTRAQ8plex)	1847.05	74.0167	1.09647	4	6.87048	1.04712	4	3.52865	1.15945	3	2.44778
AVPCEDLVPLVADLLVER	9	1	1	ACL13515.1	NA	NA	NA	NA	TraesCS6D02G313100	1	D-specific	N-Term(iTRAQ8plex); C4(Carbamidomethyl)	2312.29	72.12	0.940874	4	8.33224	0.86287	3	24.3046	0.760334	2	13.4245
TDVIQALGGVEGILEHTLFK	2	5	1	XP_020159010.1	TraesCS7A02G129700;TraesCS5A02G189600	1	TraesCS7B02G029700;TraesCS5B02G193600;	1	TraesCS7D02G128800;TraesCS5D02G201300	1	A or B or D	N-Term(iTRAQ8plex); K20(iTRAQ8plex)	2748.57	87.725	1.31324	1		1.16149	1
TEGGQEYAEFLHAPR	8	1	1	XP_020149581.1	TraesCS4A02G266600	1	TraesCS4B02G047700	1	TraesCS4D02G047600	1	A or B or D	N-Term(iTRAQ8plex)	2009.01	74.8733	1.06547	2	10.5946	0.98475	4	3.02151	1.1385	2	6.82544
LHPGGPFDPLGLATDPDQAALLK	68	2	1	XP_020195129.1	TraesCS4A02G226900	1	TraesCS4B02G089500	1	TraesCS4D02G086400	1	A or B or D	N-Term(iTRAQ8plex); K23(iTRAQ8plex)	2951.64	73.8067	1.06988	23	14.7065	1.0265	18	24.5292	0.993201	27	23.9699
AAMVSMGNISPLTGTQGQVR	13	1	1	CAA59487.1	NA	NA	NA	NA	TraesCS2D02G107500	1	D-specific	N-Term(iTRAQ8plex)	2322.22	77.2167	1.0171	4	9.55145	1.07186	6	20.044	1.05299	3	6.0981
DILLLDVAPLTLGIETVGGVMTK	20	3	1	AGN94840.1	TraesCS6A02G042600	1	TraesCS6B02G058300	1	TraesCS6D02G049100	1	A or B or D	N-Term(iTRAQ8plex); K23(iTRAQ8plex)	2976.76	86.5967	1.15022	7	8.46208	1.06412	8	6.81315	1.14759	5	9.06784
LPSTANPAAADMVDR	18	1	1	XP_020147440.1	TraesCS7A02G333900	1	TraesCS7B02G245500	1	TraesCS7D02G341500	1	A or B or D	N-Term(iTRAQ8plex)	1832.95	69.77	0.937385	6	19.5699	0.86247	5	18.582	0.929349	7	10.8918
YTEDMELDDAIHTAILTLK	13	1	1	EMS55235.1	TraesCS3A02G285600;TraesCS2A02G189400	1	TraesCS3B02G319500;TraesCS2B02G217800;	1	TraesCS3D02G285400;TraesCS2D02G198400	1	A or B or D	N-Term(iTRAQ8plex); K19(iTRAQ8plex)	2800.5	59.9167	0.929196	5	5.99612	0.997822	3	6.71408	0.993431	5	5.78207
LEEIDMLQEVTK	23	2	1	EMS64088.1	TraesCS2A02G234200	1	TraesCS2B02G259100	1	TraesCS2D02G237400	1	A or B or D	N-Term(iTRAQ8plex); K12(iTRAQ8plex)	2056.15	71.2533	1.01744	7	9.13731	0.990834	9	14.921	1.09878	7	14.8428
VFVHVPSEIAAHEVEEIGVEHLLR	22	2	1	BAJ95452.1	TraesCS2A02G495800	1	TraesCS2B02G524100	1	TraesCS2D02G496100	1	A or B or D	N-Term(iTRAQ8plex)	3013.65	68.97	0.992315	7	6.36494	1.06931	9	10.1576	0.952782	6	7.29336
FLPGGAGEAVDVTGNR	5	1	1	EMS57097.1	TraesCS1A02G177300	1	TraesCS1B02G203000;	1	TraesCS1D02G175700;TraesCS1D02G175500	1	A or B or D	N-Term(iTRAQ8plex)	1863.99	57.1267	1.06085	2	6.07063	0.984213	2	1.83774	0.997652	1
SFSGVDVCDDAHPQCPK	36	4	1	ABY49937.1	TraesCS1A02G265500;TraesCS1A02G265800	1	TraesCS1B02G276400;TraesCS1B02G276300;TraesCS1B02G276200;TraesCS1B02G276800;	1	TraesCS1D02G265600;TraesCS1D02G266000	1	A or B or D	N-Term(iTRAQ8plex); C8(Carbamidomethyl); C15(Carbamidomethyl); K17(iTRAQ8plex)	2527.22	67.8833	1.13976	9	13.2202	1.1072	9	10.929	1.11792	18	7.82226
TVPDALTSAEVDELITANR	2	1	1	DAA79903.1	NA	NA	TraesCS6B02G326500	1	TraesCS6D02G276900	1	B or D	N-Term(iTRAQ8plex)	2319.24	70.63	1.00924	1					1.11466	1
GFQVAPAELEALLITHPEIK	19	4	1	CDJ26623.1	TraesCS6A02G151700	1	TraesCS6B02G179900	1	TraesCS6D02G141700	1	A or B or D	N-Term(iTRAQ8plex); K20(iTRAQ8plex)	2784.62	72.9733	0.981939	5	4.17347	1.01924	8	6.32974	1.07465	6	7.27484
ANLTLLEAQLPEGK	5	1	1	CDM86461.1	NA	NA	TraesCS3B02G540100	1	TraesCS3D02G486200	1	B or D	N-Term(iTRAQ8plex); K14(iTRAQ8plex)	2105.25	72.51	0.868578	2	4.25761	0.785217	2	20.2063	0.763016	1
VESGTQPDIDLATITDR	4	3	1	XP_020188325.1	TraesCS4A02G076400	1	TraesCS4B02G232300	1	TraesCS4D02G233600	1	A or B or D	N-Term(iTRAQ8plex)	2135.11	55.6367	1.02777	1		1.05471	2	8.0957	1.06843	1
GCFYTTSGGLQSFEHPLNELK	5	3	1	BAJ94066.1	TraesCS5A02G383200	1	TraesCS5B02G387700	1	TraesCS5D02G392600	1	A or B or D	N-Term(iTRAQ8plex); C2(Carbamidomethyl); K21(iTRAQ8plex)	2993.53	48.66	0.905158	3	4.66141	0.886907	1		0.948717	1
VLQNDIDLLNPPAELEK	72	1	1	CAA59732.2	TraesCS7A02G501300;TraesCS4A02G022600;TraesCS4A02G233300	1	TraesCS7B02G408800;TraesCS4B02G280800;TraesCS4B02G082600;	1	TraesCS7D02G488700;TraesCS4D02G080900;TraesCS5D02G023400;TraesCS4D02G382500;TraesCS1D02G370400	1	A or B or D	N-Term(iTRAQ8plex); K17(iTRAQ8plex)	2529.45	70.1733	0.855088	26	16.9675	0.812163	21	15.272	0.803005	25	14.6269
VVIDQAIAYVDSLK	14	3	1	EMS54507.1	TraesCS4A02G431300	1	TraesCS4B02G364100	1	TraesCS7D02G066200	1	A or B or D	N-Term(iTRAQ8plex); K14(iTRAQ8plex)	2142.25	70.2967	1.00045	6	16.1672	1.05361	3	3.52005	0.960791	5	2.81109
VLLLGGGSLLAYVSATASPDLLPIK	16	1	1	XP_020196787.1	TraesCS1A02G392000	1	TraesCS1B02G420100	1	TraesCS1D02G400100	1	A or B or D	N-Term(iTRAQ8plex); K25(iTRAQ8plex)	3076.85	63.7967	0.99516	7	17.9355	0.92766	5	3.73563	0.907294	4	18.9176
VAGASAEMLDSAAK	13	1	1	EMS49685.1	TraesCS3A02G148700	1	NA	NA	NA	NA	A-specific	N-Term(iTRAQ8plex); K14(iTRAQ8plex)	1929.07	79.4	0.902297	3	10.4641	0.772144	5	14.211	0.879842	5	10.1851
YTIGGDLGGGEGHTGWVSCVR	6	2	1	CDM83867.1	TraesCS3A02G263900	1	TraesCS3B02G297300	1	TraesCS3D02G264000	1	A or B or D	N-Term(iTRAQ8plex); C19(Carbamidomethyl)	2482.21	69.07	1.08199	2	8.2819	1.10597	2	4.26198	1.06127	2	14.3161
VFVGGISYGTDDQSLADAFSNYGQVVESK	3	2	1	XP_020175791.1	TraesCS5A02G460900	1	TraesCS5B02G470700	1	TraesCS5D02G473100	1	A or B or D	N-Term(iTRAQ8plex); K29(iTRAQ8plex)	3661.85	55.02	0.996882	1					1.13212	2	5.14856
VFIMDNCEELIPEYLSFVK	8	2	1	ABG57075.1	TraesCS5A02G260600	1	TraesCS5B02G258900	1	TraesCS5D02G268000	1	A or B or D	N-Term(iTRAQ8plex); C7(Carbamidomethyl); K19(iTRAQ8plex)	2954.56	74.99	0.782276	5	4.21847	0.749965	1		0.763031	2	2.90044
GEEVVSMTVEGPPPPDESR	4	3	1	XP_020156266.1	TraesCS2A02G243500	1	TraesCS2B02G270200	1	TraesCS2D02G248300	1	A or B or D	N-Term(iTRAQ8plex); M7(Oxidation)	2332.13	66.705	0.975899	2	12.087	1.02753	2	4.07503
VTSQVPWFGIEQEYTLMQR	21	1	1	CAY33787.1	NA	NA	TraesCS2B02G528300	1	NA	NA	B-specific	N-Term(iTRAQ8plex)	2616.35	75.8667	1.13389	7	9.3071	1.09323	5	10.3825	1.17163	9	8.51032
APELQEEAVYGLTEVLR	17	3	1	BAJ85916.1	TraesCS4A02G234400	1	TraesCS4B02G080800	1	TraesCS4D02G079600	1	A or B or D	N-Term(iTRAQ8plex)	2221.21	70.6667	1.03838	5	2.28231	1.16781	7	18.451	1.39177	5	16.095
AALFYDNSLSGEDIYDPFLR	9	2	1	BAJ84958.1	TraesCS2A02G212100	1	NA	NA	TraesCS2D02G218000	1	A or D	N-Term(iTRAQ8plex)	2610.31	68.7033	1.03342	4	14.1777	0.882734	3	17.7656	0.873574	2	17.8623
DVSGEGVQQALLK	1	8	1	BAJ98835.1	TraesCS1A02G352700;TraesCS6A02G197300;TraesCS3A02G404000	1	TraesCS1B02G369100;TraesCS6B02G231000;TraesCS3B02G437500;	1	TraesCS1D02G357300;TraesCS6D02G182300;TraesCS3D02G399200	1	A or B or D	N-Term(iTRAQ8plex); K13(iTRAQ8plex)	1952.14	74.97	0.69032	1
DLTEEFVGEYIYPCLR	11	2	1	XP_020149777.1	TraesCS1A02G246600	1	TraesCS1B02G257300	1	NA	NA	A or B	N-Term(iTRAQ8plex); C14(Carbamidomethyl)	2308.15	66.2633	1.06238	3	2.83369	1.12189	4	15.9797	1.12576	4	5.56543
LIWSTQFENFLAQK	16	3	1	BAJ85565.1	TraesCS2A02G284400	1	TraesCS2B02G301400	1	TraesCS2D02G283300	1	A or B or D	N-Term(iTRAQ8plex); K14(iTRAQ8plex)	2333.32	68.5233	1.0503	4	2.00396	1.01899	5	6.88237	1.0427	7	6.2759
TNVIGTLNMLGLAK	13	2	1	EMS54364.1	TraesCS4A02G099100	1	TraesCS4B02G205200	1	TraesCS4D02G206100	1	A or B or D	N-Term(iTRAQ8plex); K14(iTRAQ8plex)	2053.24	63.5333	1.1323	4	5.79188	1.14163	4	1.17218	1.0486	5	6.12298
VATNAADGSVPFSEQTISQALATAR	5	3	1	XP_020188211.1	TraesCS5A02G168700	1	TraesCS5B02G165500	1	TraesCS5D02G173000	1	A or B or D	N-Term(iTRAQ8plex)	2809.47	78.685	0.9411	2	4.39491				1.04934	3	3.81834
DVVSFLSWAAEPEMEER	14	4	1	EMS57629.1	TraesCS7A02G278100;TraesCS3A02G458200	1	TraesCS7B02G175500;	1	TraesCS3D02G451000;TraesCS7D02G277900	1	A or B or D	N-Term(iTRAQ8plex)	2299.12	80.7167	1.00629	6	7.68216	1.10292	4	10.7224	0.854972	4	14.9826
AAGMNLDGVEFLWSSEEINR	5	3	1	BAK05692.1	TraesCS7A02G304700	1	TraesCS7B02G205000	1	TraesCS7D02G300200	1	A or B or D	N-Term(iTRAQ8plex)	2542.25	70.2267	1.21574	1		1.15891	1		1.20637	3	6.34109
AAQDSSEASSGSVVK	10	1	1	CDM84272.1	NA	NA	TraesCS3B02G331600	1	TraesCS3D02G296900	1	B or D	N-Term(iTRAQ8plex); K15(iTRAQ8plex)	2031.08	70.6133	0.944603	3	47.4228	0.963293	3	45.9639	0.920281	4	27.0993
SFIADDDEDDNEDDVR	4	3	1	XP_020198004.1	TraesCS5A02G495000	1	TraesCS4B02G322900	1	TraesCS4D02G319300	1	A or B or D	N-Term(iTRAQ8plex)	2173.93	68.6367	0.897242	1		1.02293	2	8.59806	1.13453	1
YNPDTLDESVLWTESR	13	5	1	BAK03652.1	TraesCS3A02G078200	1	TraesCS3B02G093100;	1	TraesCS3D02G078700;TraesCS3D02G078600	1	A or B or D	N-Term(iTRAQ8plex)	2229.1	74.8833	1.10465	3	4.48551	0.993862	4	11.4555	0.905618	6	5.88908
AAVTPAFVGQFPGVNGLGISAAR	11	4	1	EMS51159.1	TraesCS7A02G178300;TraesCS2A02G075000	1	TraesCS7B02G084000;TraesCS2B02G090300;	1	TraesCS7D02G180200;TraesCS2D02G073700;TraesCS2D02G073600	1	A or B or D	N-Term(iTRAQ8plex)	2504.41	73.7633	1.15995	4	18.3297	1.32499	2	22.1112	1.17951	5	23.436
IVIDQALAYVDSLK	6	1	1	XP_020177105.1	NA	NA	TraesCS4B02G363900	1	NA	NA	B-specific	N-Term(iTRAQ8plex); K14(iTRAQ8plex)	2156.28	71.6833	0.755887	2	0.0592576	0.784797	3	0.216591	0.84341	1
DLVDEIAESLAK	21	3	1	XP_020191000.1	TraesCS1A02G223800	1	TraesCS1B02G237100	1	TraesCS1D02G225400	1	A or B or D	N-Term(iTRAQ8plex); K12(iTRAQ8plex)	1911.09	66.5133	1.19609	7	6.15971	1.20672	7	11.4613	1.19373	7	28.2671
DPNTGMLVTEPPVMFYGR	8	2	1	XP_020176563.1	TraesCS1A02G062100	1	TraesCS1B02G080500	1	NA	NA	A or B	N-Term(iTRAQ8plex)	2328.17	69.3667	1.14455	2	5.33326	1.13506	3	13.6269	1.04738	3	10.1471
AILSEFTEIPVENR	31	3	1	XP_020170497.1	TraesCS7A02G471000	1	TraesCS7B02G373000	1	TraesCS7D02G458400	1	A or B or D	N-Term(iTRAQ8plex)	1922.06	79.1533	1.00663	11	21.5942	0.984465	12	19.7727	1.00844	8	5.07277
LDLEEQLANASQENK	9	1	1	CDM83821.1	TraesCS3A02G257000	1	TraesCS3B02G290000	1	TraesCS3D02G257100	1	A or B or D	N-Term(iTRAQ8plex); K15(iTRAQ8plex)	2310.24	64.49	0.896428	4	3.27419	0.787833	4	13.2761	0.836934	1
WAMLGAAGFIIPEALNK	16	2	1	XP_020195129.1	TraesCS4A02G226900	1	TraesCS4B02G089500	1	TraesCS4D02G086400	1	A or B or D	N-Term(iTRAQ8plex); K17(iTRAQ8plex)	2410.37	73.8733	1.06354	5	5.55687	0.958202	6	16.0665	1.04441	5	10.4663
LVYQTALMESGFNLPDPK	20	2	1	EMS56078.1	TraesCS7A02G529900	1	TraesCS7B02G446900	1	TraesCS7D02G517800	1	A or B or D	N-Term(iTRAQ8plex); K18(iTRAQ8plex)	2631.44	62.68	1.071	5	9.50762	1.04572	7	10.7064	1.02551	8	5.17216
LCQAIHDMPISSLVIGSR	8	1	1	XP_020165534.1	TraesCS1A02G106600	1	NA	NA	TraesCS1D02G108300	1	A or D	N-Term(iTRAQ8plex); C2(Carbamidomethyl)	2301.24	57.14	0.992559	2	7.25949	0.787326	2	67.2651	1.09678	4	11.1931
ATGLAADEGAGGK	9	1	1	BAJ97573.1	TraesCS5A02G278900	1	TraesCS5B02G278200	1	TraesCS5D02G285900	1	A or B or D	N-Term(iTRAQ8plex); K13(iTRAQ8plex)	1725.97	63.5567	0.840967	3	5.79213	0.986684	2	1.10584	0.921043	4	20.9871
WVDFFNPDSQSVEWATPWSR	5	6	1	XP_020200697.1	TraesCS2A02G342600	1	TraesCS2B02G340300	1	TraesCS2D02G320900	1	A or B or D	N-Term(iTRAQ8plex)	2758.33	84.9867	1.00819	2	29.8649	0.820981	2	8.44459	0.840825	1
EKPSVGTVVAVGPGGLGDDGSR	9	1	1	BAJ93264.1	NA	NA	TraesCS5B02G211200	1	NA	NA	B-specific	N-Term(iTRAQ8plex); K2(iTRAQ8plex)	2662.46	78.2267	1.03699	3	40.3103	1.09537	3	5.11791	0.930813	3	10.5693
LVVIVDVVDQNR	133	6	1	XP_020158347.1	TraesCS2A02G171900;TraesCS7A02G594800;TraesCS2A02G383600;TraesCS6A02G224600	1	TraesCS1B02G149700;TraesCS2B02G400600;TraesCS6B02G256900;	1	TraesCS7D02G536000;TraesCS2D02G379700;TraesCS6D02G209400	1	A or B or D	N-Term(iTRAQ8plex)	1672.99	70.65	1.01044	51	8.73194	1.00051	42	8.61207	0.999635	38	17.7933
VLEQLSGQSPVFSK	38	3	1	gi|582044896	TraesCS3A02G136800;TraesCS1A02G125100;TraesCS2A02G109400;TraesCS5A02G311100	1	TraesCS1B02G144300;TraesCS3B02G154600;	1	TraesCS1D02G128800;TraesCS3D02G137600	1	A or B or D	N-Term(iTRAQ8plex); K14(iTRAQ8plex)	2127.23	75.77	0.941801	11	6.02537	0.924221	14	13.62	0.934317	13	8.68411
DGGTYIEAIFPGSSAEQTGK	10	2	1	AGH18694.1	TraesCS2A02G237200	1	NA	NA	TraesCS2D02G236100	1	A or D	N-Term(iTRAQ8plex); K20(iTRAQ8plex)	2636.37	67.0633	0.981674	2	5.72379	1.03735	4	16.5682	1.0067	4	10.0214
VADFFDSAVNLALK	23	2	1	CAM82616.1	TraesCS4A02G246100	1	TraesCS4B02G069300	1	TraesCS4D02G068100	1	A or B or D	N-Term(iTRAQ8plex); K14(iTRAQ8plex)	2118.21	92.8267	0.983282	6	22.5051	0.970314	7	4.64658	0.977172	10	3.97677
VQLGNITVDMVLGGMR	23	2	1	XP_020157391.1	TraesCS6A02G167300	1	TraesCS6B02G194700	1	TraesCS6D02G155800	1	A or B or D	N-Term(iTRAQ8plex)	2007.11	69.97	1.0233	9	7.26619	0.99987	6	5.15274	1.01781	8	11.8026
VFGEGYVSTGGFETTK	10	4	1	AAL40895.1	TraesCS1A02G369600	1	TraesCS1B02G388700;	1	TraesCS1D02G375500;TraesCS1D02G375700;TraesCS1D02G375600	1	A or B or D	N-Term(iTRAQ8plex); K16(iTRAQ8plex)	2287.21	49.1133	0.915903	3	4.68536	0.965934	4	5.22795	0.979784	3	0.127154
HSGNISLDDVIEIAK	19	2	1	XP_020156097.1	NA	NA	NA	NA	TraesCS6D02G246600	1	D-specific	N-Term(iTRAQ8plex); K15(iTRAQ8plex)	2219.26	57.96	1.01678	6	3.91295	1.03354	6	11.3969	0.966235	7	8.77919
ANLGMEVMHER	62	5	1	CAB58232.1	TraesCS4A02G153400;TraesCS2A02G315700;TraesCS4A02G227800;TraesCS1A02G543700;TraesCS5A02G420900	1	TraesCS4B02G159100;	1	TraesCS1D02G179900;TraesCS3D02G608300;TraesCS6D02G079900;TraesCS5D02G008300	1	A or B or D	N-Term(iTRAQ8plex)	1590.8	75.2867	0.933933	19	11.8458	0.980196	20	18.2012	0.991458	23	15.9223
VESEILDVVGAAK	21	1	1	XP_020175622.1	NA	NA	NA	NA	TraesCS6D02G255500	1	D-specific	N-Term(iTRAQ8plex); K13(iTRAQ8plex)	1938.14	72.3533	0.996458	8	15.2634	0.980843	7	20.8317	0.955863	6	12.5278
VLVVANPANTNALILK	42	3	1	XP_020157252.1	TraesCS1A02G155200	1	TraesCS1B02G172400	1	TraesCS1D02G153900	1	A or B or D	N-Term(iTRAQ8plex); K16(iTRAQ8plex)	2258.41	78.5367	0.793598	13	44.3027	0.85458	15	22.1319	0.865925	14	21.3812
AIVAANIGVTPSNDGEVIR	18	2	1	BAJ90140.1	TraesCS2A02G197900	1	TraesCS2B02G225300	1	TraesCS2D02G205900	1	A or B or D	N-Term(iTRAQ8plex)	2200.24	75.08	0.952439	5	3.23937	0.942984	6	11.2718	0.915607	7	8.77737
MDQANDSGLASYVAGQIDR	7	3	1	XP_020184729.1	TraesCS2A02G250800;TraesCS5A02G424400	1	TraesCS2B02G264100;TraesCS5B02G426500;	1	TraesCS2D02G251800;TraesCS5D02G432900	1	A or B or D	N-Term(iTRAQ8plex)	2315.13	78.0167	0.916109	2	20.0609	1.1975	2	6.15079	0.921577	3	28.0652
AAVVLISDVYGFEAPNLR	16	2	1	BAJ98176.1	TraesCS1A02G249600	1	TraesCS1B02G260400	1	NA	NA	A or B	N-Term(iTRAQ8plex)	2238.25	77.6733	0.903391	6	15.4256	0.836902	5	19.2736	0.901203	5	7.16694
LQPHGEALTFEDGNVTLVESR	5	2	1	EMS66136.1	TraesCS1A02G203900	1	TraesCS1B02G217700	1	NA	NA	A or B	N-Term(iTRAQ8plex)	2616.36	57.1367	0.981724	2	2.4034	0.971796	2	21.2053	0.956431	1
EGDHVLLPEYGGLEVK	17	3	1	XP_020169444.1	TraesCS2A02G146000	1	TraesCS2B02G171400	1	TraesCS2D02G150600	1	A or B or D	N-Term(iTRAQ8plex); K16(iTRAQ8plex)	2363.31	54.9267	0.977017	5	13.2543	1.02966	6	13.9518	0.807249	6	14.066
LGVPAAVWAGGANAPLSAAELLPPGHPDPSVLER	14	1	1	BAJ96291.1	TraesCS6A02G405200	1	TraesCS6B02G449400	1	TraesCS6D02G388700	1	A or B or D	N-Term(iTRAQ8plex)	3633.97	62.4967	1.56961	3	20.1979	1.22109	7	16.4611	1.47506	4	4.36351
GVNPWIEVDGGVSPK	23	2	1	XP_020178759.1	TraesCS4A02G019100	1	TraesCS4B02G285000	1	TraesCS4D02G283800	1	A or B or D	N-Term(iTRAQ8plex); K15(iTRAQ8plex)	2162.22	83.76	1.06915	7	7.49032	0.932377	7	8.3648	0.893753	9	11.5402
FSGPLASTSVSTNAK	9	1	1	BAJ98727.1	TraesCS5A02G164600	1	TraesCS5B02G162100	1	TraesCS5D02G243000	1	A or B or D	N-Term(iTRAQ8plex); K15(iTRAQ8plex)	2075.16	59.91	0.930449	3	5.01743	0.979138	2	2.65851	0.941262	4	2.14004
IQNVADVVLGDSSER	8	3	1	BAK07415.1	TraesCS5A02G177400	1	TraesCS5B02G174600	1	TraesCS5D02G181600	1	A or B or D	N-Term(iTRAQ8plex)	1906.02	62.3867	1.14635	3	1.50731	1.13326	2	14.7627	1.0986	3	15.8115
IVAVAAFPGLVTDDDISQR	4	3	1	XP_020146349.1	TraesCS7A02G200300	1	TraesCS7B02G107100	1	TraesCS7D02G203300	1	A or B or D	N-Term(iTRAQ8plex)	2291.26	67.8167	1.02819	1		1.21651	1		0.998578	2	3.54827
DVEGATTQWDDIQR	5	4	1	EMS49090.1	TraesCS3A02G112100;TraesCS2A02G124900	1	TraesCS3B02G131900;TraesCS2B02G147400;	1	TraesCS3D02G114100;TraesCS2D02G127800	1	A or B or D	N-Term(iTRAQ8plex)	1937.96	53.3233	1.05807	2	9.72444	0.985602	2	0.11881	0.890909	1
FLGMEQLLVENPELR	8	1	1	XP_020195026.1	TraesCS6A02G351300	1	TraesCS6B02G384500	1	TraesCS6D02G334000	1	A or B or D	N-Term(iTRAQ8plex)	2092.15	61.6867	1.09428	2	4.55396	0.935851	3	14.1988	0.913897	3	0.359256
EAVNVSLQNLNTYPFVK	61	1	1	XP_020158822.1	TraesCS7A02G454300	1	NA	NA	NA	NA	A-specific	N-Term(iTRAQ8plex); K17(iTRAQ8plex)	2544.48	63.6733	1.05281	24	16.372	1.05552	18	15.5524	1.01008	19	13.6661
SEAFAASGLDYTDIPNAQIR	9	1	1	XP_020166760.1	NA	NA	NA	NA	TraesCS6D02G024400	1	D-specific	N-Term(iTRAQ8plex)	2443.25	71.6667	0.913595	4	6.79747	0.964447	3	4.1422	0.941001	2	20.8056
EYGITAESVIAAAK	18	1	1	CAY37266.1	TraesCS7A02G071100	1	NA	NA	NA	NA	A-specific	N-Term(iTRAQ8plex); K14(iTRAQ8plex)	2031.15	67.7033	0.938596	7	7.37002	1.04749	5	12.6798	0.946382	6	12.1065
ANLGMEVMHER	54	5	1	CAB58232.1	TraesCS4A02G153400;TraesCS2A02G315700;TraesCS4A02G227800;TraesCS1A02G543700;TraesCS5A02G420900	1	TraesCS4B02G159100;	1	TraesCS1D02G179900;TraesCS3D02G608300;TraesCS6D02G079900;TraesCS5D02G008300	1	A or B or D	N-Term(iTRAQ8plex); M5(Oxidation)	1606.8	76.1167	0.933037	19	9.9885	0.922456	16	7.00705	0.902466	19	6.93872
VFIMDNCEELIPEYLSFVK	14	2	1	ABG57075.1	TraesCS5A02G260600	1	TraesCS5B02G258900	1	TraesCS5D02G268000	1	A or B or D	N-Term(iTRAQ8plex); M4(Oxidation); C7(Carbamidomethyl); K19(iTRAQ8plex)	2970.56	64.5267	0.884134	7	20.9449	0.901466	4	8.45685	1.01396	3	17.5854
AGGAYTMNTASAVTVR	6	5	1	CBH32602.1	TraesCS7A02G331900;TraesCS1A02G386300;TraesCS3A02G267900	1	TraesCS7B02G429800;TraesCS3B02G302300;TraesCS1B02G413700;	1	TraesCS7D02G340100;TraesCS3D02G268000;TraesCS1D02G394700	1	A or B or D	N-Term(iTRAQ8plex); M7(Oxidation)	1889.97	54.9	0.878968	2	13.7526	0.919372	1		0.919138	3	2.74763
EGQNEIYYITGESK	22	2	1	ABG57075.1	TraesCS5A02G260600	1	TraesCS5B02G258900	1	TraesCS5D02G268000	1	A or B or D	N-Term(iTRAQ8plex); K14(iTRAQ8plex)	2239.18	73.68	0.997886	6	25.7576	0.972033	8	18.6427	0.861804	8	35.5429
DEDAGAVAAAVPGFLPK	5	1	1	EMS53366.1	TraesCS1A02G077700	1	NA	NA	NA	NA	A-specific	N-Term(iTRAQ8plex); K17(iTRAQ8plex)	2236.25	73.5033	1.50067	1		1.33903	1		1.34711	3	0.0414352
VMNNQEAVDVVK	4	3	1	BAJ92145.1	TraesCS2A02G339900	1	TraesCS2B02G337800	1	TraesCS2D02G317400	1	A or B or D	N-Term(iTRAQ8plex); K12(iTRAQ8plex)	1954.09	67.1733	0.795789	1		0.909752	1		0.899721	2	4.8923
RQEAYDEEDDDEGGAPR	4	1	1	AGR45906.1	TraesCS6A02G250800	1	TraesCS6B02G274600	1	TraesCS6D02G232600	1	A or B or D	N-Term(iTRAQ8plex)	2256	62.145	0.886121	2	12.2406	0.715393	2	36.0363
LSGVTAAGQGVK	14	1	1	CAB90214.1	TraesCS2A02G169800	1	NA	NA	NA	NA	A-specific	N-Term(iTRAQ8plex); K12(iTRAQ8plex)	1696.03	70.3567	0.809042	5	10.1346	0.814598	5	4.98943	0.809152	4	12.3742
TIEVQNPATGEVLANVACMGNR	8	2	1	CBK51437.1	TraesCS6A02G155500	1	NA	NA	TraesCS6D02G145400	1	A or D	N-Term(iTRAQ8plex); C18(Carbamidomethyl)	2648.36	66.3233	0.96605	1		1.08698	4	7.69912	1.0354	3	19.1191
VFSPEEISAMILGK	40	3	1	AGN94840.1	TraesCS6A02G042600	1	TraesCS6B02G058300	1	TraesCS6D02G049100	1	A or B or D	N-Term(iTRAQ8plex); K14(iTRAQ8plex)	2129.22	75.3	0.965396	12	9.83078	0.98328	15	11.0018	0.984205	13	10.5796
IAIAVDLSDESAFAVR	69	1	1	CDM84442.1	TraesCS3A02G315600	1	TraesCS3B02G351300	1	TraesCS3D02G315900	1	A or B or D	N-Term(iTRAQ8plex)	1981.09	73.9233	1.06292	30	12.915	1.00347	20	11.6779	1.017	18	11.5006
ELELLNEGANVYK	5	3	1	CDM82052.1	TraesCS3A02G124600	1	TraesCS3B02G143500	1	TraesCS3D02G126100	1	A or B or D	N-Term(iTRAQ8plex); K13(iTRAQ8plex)	2100.18	64.42	0.85746	2	2.53908	0.87016	2	6.00693	0.871771	1
WNIEWFGDSSPGTFASK	13	2	1	EMS56250.1	TraesCS2A02G487900	1	NA	NA	TraesCS2D02G488200	1	A or D	N-Term(iTRAQ8plex); K17(iTRAQ8plex)	2537.29	58.5167	1.17075	4	1.7243	1.06548	5	11.5475	1.12744	4	22.8148
TAISHVQNLITGVTK	28	7	1	EMS50458.1	TraesCS7A02G020200;TraesCS3A02G007300;TraesCS4A02G472200	1	TraesCS3B02G011900;TraesCS3B02G011300;TraesCS3B02G006500;TraesCS3B02G007200;	1	TraesCS7D02G016500;TraesCS3D02G003800;TraesCS3D02G003200	1	A or B or D	N-Term(iTRAQ8plex); K15(iTRAQ8plex)	2190.3	67.4867	1.0621	8	8.52179	1.01482	8	6.40774	0.991481	12	5.93239
DVAEAVLYLASDEAR	9	2	1	XP_020198917.1	NA	NA	TraesCS5B02G476900	1	TraesCS5D02G477700	1	B or D	N-Term(iTRAQ8plex)	1926.01	70.68	0.980361	3	2.55554	1.01754	3	0.00114796	1.00597	3	10.0272
TAALLEASVVIGAIIGGGSEEQIER	2	1	1	XP_020151436.1	TraesCS2A02G187900	1	TraesCS2B02G219400	1	TraesCS2D02G199700	1	A or B or D	N-Term(iTRAQ8plex)	2787.53	62.315	1.39041	1					1.02588	1
VYVGNLPYDVDSER	25	1	1	BAA22411.1	TraesCS7A02G278300;TraesCS5A02G368400	1	TraesCS7B02G176100;TraesCS5B02G370700;	1	TraesCS7D02G278100;TraesCS5D02G378000	1	A or B or D	N-Term(iTRAQ8plex)	1929.99	63.56	0.975112	9	9.33421	1.02775	9	13.1856	1.02268	7	15.8224
AAVAWGPGEPLVMEEVGVAPPAR	3	1	1	BAJ92604.1	NA	NA	TraesCS1B02G066400	1	NA	NA	B-specific	N-Term(iTRAQ8plex)	2607.41	66.235	1.03983	2	0.385633	1.0569	1
SLLALQGPLAAPTLQLLTK	61	1	1	XP_020149110.1	TraesCS2A02G467900	1	NA	NA	TraesCS2D02G467900	1	A or D	N-Term(iTRAQ8plex); K19(iTRAQ8plex)	2556.59	75.9067	1.03433	20	12.426	1.05172	22	12.3926	0.999925	19	11.3541
SSLDAFQQILAK	49	2	1	EMS54584.1	TraesCS6A02G282200	1	NA	NA	TraesCS6D02G262700	1	A or D	N-Term(iTRAQ8plex); K12(iTRAQ8plex)	1929.13	74.4033	0.831017	15	30.3815	0.772228	15	17.9835	0.855403	19	20.4231
MVDASDDDSLGSAVTTLPDIVIEK	1	1	1	EMS68330.1	TraesCS2A02G480300	1	NA	NA	TraesCS2D02G479600	1	A or D	N-Term(iTRAQ8plex); K24(iTRAQ8plex)	3099.64	73.27	1.20707	1
LNLASFVTTWMEPECGK	6	3	1	CBH32633.1	TraesCS7A02G647100;TraesCS3A02G022600;TraesCS5A02G413900	1	TraesCS3B02G022900;TraesCS3B02G858600;	1	TraesCS3D02G023900	1	A or B or D	N-Term(iTRAQ8plex); C15(Carbamidomethyl); K17(iTRAQ8plex)	2591.35	68.6767	1.01459	2	9.433	1.19051	2	10.073	1.17176	2	2.67726
VDAQAATAWVDSGAQLGELYYAIGK	3	1	1	BAJ95078.1	TraesCS5A02G261400	1	NA	NA	TraesCS5D02G268800	1	A or D	N-Term(iTRAQ8plex); K25(iTRAQ8plex)	3205.72	60.65	1.0565	1		0.989318	1		1.15866	1
LYSLDAGSIINSLCFSPNR	10	2	1	CDM83867.1	TraesCS3A02G263900	1	TraesCS3B02G297300	1	TraesCS3D02G264000	1	A or B or D	N-Term(iTRAQ8plex); C14(Carbamidomethyl)	2431.26	77.5867	1.17153	4	10.2644	1.09669	3	2.3343	1.12993	3	12.9502
AHNELLEYSTVLQK	9	2	1	AEH95770.1	NA	NA	TraesCS4B02G222700	1	TraesCS4D02G223300	1	B or D	N-Term(iTRAQ8plex); K14(iTRAQ8plex)	2253.27	64.6267	0.864187	4	5.75159	0.901588	2	2.24932	0.938172	3	0.496292
AFGAQLVLTDPAK	9	3	1	ADG60234.1	TraesCS5A02G300400	1	TraesCS5B02G300800	1	TraesCS5D02G389100	1	A or B or D	N-Term(iTRAQ8plex); K13(iTRAQ8plex)	1939.15	53.39	0.994771	3	5.25732	0.914496	3	8.50749	0.992183	3	3.92527
ETADALVSTGLAAVGYK	7	1	1	EMS66521.1	NA	NA	TraesCS1B02G182000	1	NA	NA	B-specific	N-Term(iTRAQ8plex); K17(iTRAQ8plex)	2274.28	55.4833	0.942099	3	4.21535	0.958128	2	2.39152	0.99278	2	20.457
ELPGVVALDEGVMTR	50	3	1	gi|129915	TraesCS1A02G313300	1	TraesCS1B02G325100	1	TraesCS1D02G313800	1	A or B or D	N-Term(iTRAQ8plex)	1890.03	68.47	0.996622	17	21.1164	0.966576	17	17.4504	1.03175	16	14.8303
GVEQGPQIDDEQFK	15	3	1	EMS51754.1	TraesCS7A02G210100	1	TraesCS7B02G116800	1	TraesCS7D02G211900	1	A or B or D	N-Term(iTRAQ8plex); K14(iTRAQ8plex)	2198.16	64.21	0.967701	6	6.04406	0.925055	4	2.5296	0.918931	5	5.58308
AVANQPISVAIEAGGR	41	3	1	XP_020188869.1	TraesCS2A02G512100	1	TraesCS2B02G540100	1	TraesCS2D02G513600	1	A or B or D	N-Term(iTRAQ8plex)	1857.05	71.78	0.982626	12	5.73556	0.973108	16	18.2496	0.934288	13	10.5377
GFMVQTGDPLGDGTGGQSIWGR	2	1	1	BAJ87264.1	TraesCS7A02G277700	1	TraesCS7B02G175400	1	TraesCS7D02G277600	1	A or B or D	N-Term(iTRAQ8plex)	2540.26	70.89	1.01092	1					0.891492	1
LEIQAIADDITSK	37	8	1	AJV89812.1	TraesCS7A02G402500;TraesCS6A02G192500	1	TraesCS6B02G434400;TraesCS6B02G228000;TraesCS3B02G255700;TraesCS7B02G144800;TraesCS4B02G599100;TraesCS4B02G337200;	1	TraesCS6D02G234300;TraesCS2D02G109300;TraesCS6D02G342400;TraesCS5D02G656000;TraesCS1D02G228500;TraesCS1D02G183000;TraesCS5D02G221600;TraesCS4D02G274300	1	A or B or D	N-Term(iTRAQ8plex); K13(iTRAQ8plex)	2025.17	75.8933	1.08054	14	9.565	0.974424	10	24.7739	1.15282	13	11.2732
GGGGGGGGGGGGGAR	2	1	1	XP_020172852.1	TraesCS4A02G121700	1	TraesCS6B02G337200;TraesCS4B02G181800;	1	TraesCS4D02G184200;TraesCS2D02G350300	1	A or B or D	N-Term(iTRAQ8plex)	1291.64	77.64	1.0181	1					1.58379	1
SENPDAANSLETDGLAR	7	1	1	CDM82757.1	NA	NA	TraesCS3B02G215400	1	NA	NA	B-specific	N-Term(iTRAQ8plex)	2064.01	70.17	0.951565	3	0.73437	0.862158	3	0.98666	0.837024	1
VDPMQAAQTPVDDMMR	3	1	1	XP_020176465.1	TraesCS5A02G296400	1	TraesCS5B02G295600	1	TraesCS5D02G303600	1	A or B or D	N-Term(iTRAQ8plex)	2109.01	65.8367	0.847024	1		1.20176	1		1.0046	1
TTGIVMDSGDGVSHTVPIYEGFTLPHAIIR	12	1	1	CDM85132.1	TraesCS3A02G377300	1	TraesCS3B02G410000	1	TraesCS3D02G370400	1	A or B or D	N-Term(iTRAQ8plex)	3487.83	66.4933	1.03741	5	4.28835	0.975924	3	9.41182	0.967154	4	1.27867
ILLTSTSEVYGDPLEHPQTEAYWGNVNPIGVR	22	2	1	EMS54364.1	TraesCS4A02G099100	1	TraesCS4B02G205200	1	TraesCS4D02G206100	1	A or B or D	N-Term(iTRAQ8plex)	3860	79.63	1.13811	8	10.5645	1.10734	8	21.0856	1.18103	6	7.6442
SAQDIALADLPTTHPIR	32	1	1	CAA44259.1	TraesCS4A02G268700	1	TraesCS4B02G045500	1	TraesCS4D02G046400	1	A or B or D	N-Term(iTRAQ8plex)	2123.19	73.3433	0.881661	11	16.327	0.891609	10	15.8435	0.946807	11	10.0587
SLEIEDQYFYPGSPVPR	1	3	1	XP_020146920.1	TraesCS1A02G215400	1	TraesCS1B02G228900	1	TraesCS1D02G217900	1	A or B or D	N-Term(iTRAQ8plex)	2301.17	72.99	1.08667	1
ADEPIHPGSSVTYAAVR	4	1	1	XP_020156564.1	TraesCS4A02G283500	1	TraesCS4B02G029200	1	TraesCS4D02G027100	1	A or B or D	N-Term(iTRAQ8plex)	2074.09	57.29	1.10584	2	7.7432	1.07302	1		1.17468	1
VYPLDAVYDSPEDVPEDVK	15	3	1	EMS66302.1	TraesCS7A02G370200	1	TraesCS7B02G258300	1	TraesCS7D02G352900	1	A or B or D	N-Term(iTRAQ8plex); K19(iTRAQ8plex)	2758.44	67.7633	1.12436	3	9.68404	1.08311	7	7.64355	1.07925	5	20.2984
TQVTVEYLNEGGAMVPVR	20	3	1	EMS55466.1	TraesCS3A02G195300	1	TraesCS3B02G228500;	1	TraesCS3D02G198600;TraesCS2D02G042300	1	A or B or D	N-Term(iTRAQ8plex)	2267.2	74.8133	0.908623	7	1.95914	0.915904	5	11.4276	0.979262	8	9.88029
GEYDESGPAIVHR	22	2	1	BAJ96385.1	TraesCS5A02G124300;TraesCS1A02G020500	1	TraesCS5B02G124100;TraesCS1B02G024500;	1	TraesCS1D02G020000	1	A or B or D	N-Term(iTRAQ8plex)	1733.88	71.7833	1.07	8	20.3244	1.02052	7	33.4791	1.1103	7	24.0052
DALVNAGGPHFDVAFGR	15	1	1	EMS63040.1	TraesCS2A02G573500	1	NA	NA	NA	NA	A-specific	N-Term(iTRAQ8plex)	2047.07	72.87	0.93659	5	5.79463	1.07407	7	4.05992	1.0647	3	1.66214
VVGGEMTAIPGISDAIEGTIR	2	3	1	BAJ85381.1	TraesCS6A02G098900	1	TraesCS6B02G187000	1	TraesCS6D02G083600	1	A or B or D	N-Term(iTRAQ8plex)	2390.29	63.875	1.10318	1		1.1108	1
FALEVVDAVAK	12	1	1	AFC87832.1	NA	NA	TraesCS2B02G040000	1	TraesCS2D02G028600	1	B or D	N-Term(iTRAQ8plex); K11(iTRAQ8plex)	1770.06	62.54	0.920209	3	2.14573	1.01775	3	22.704	0.989392	6	7.18584
MMDHGEAGDNVGLLLR	6	2	1	BAJ99738.1	TraesCS4A02G330400	1	TraesCS5B02G545200	1	TraesCS5D02G542300	1	A or B or D	N-Term(iTRAQ8plex)	2032.04	51.37	1.02899	4	4.27661	0.96428	1		0.956183	1
VGQLDSYEIEGGETK	22	3	1	BAJ87277.1	TraesCS1A02G138800	1	TraesCS1B02G148500	1	TraesCS1D02G132700	1	A or B or D	N-Term(iTRAQ8plex); K15(iTRAQ8plex)	2233.19	72.2467	0.878927	8	1.96252	0.931799	7	5.34646	0.892412	7	4.65173
DVDLLNITSMACPALPLCPLAQTEAER	5	3	1	AGI97001.1	TraesCS1A02G323400	1	TraesCS1B02G336300	1	TraesCS1D02G324200	1	A or B or D	N-Term(iTRAQ8plex); C12(Carbamidomethyl); C18(Carbamidomethyl)	3302.68	54.4867	0.878929	2	1.27427	0.930863	2	0.133983	0.804201	1
LLFEVAPLGFLIEK	20	1	1	CBH32512.1	TraesCS3A02G367000	1	TraesCS3B02G398300	1	TraesCS3D02G359900	1	A or B or D	N-Term(iTRAQ8plex); K14(iTRAQ8plex)	2197.34	67.7067	0.981495	6	20.8171	1.02084	6	9.88694	0.97615	7	22.6425
LELAQFAELQAFAQFASALDK	5	1	1	BAB47031.1	TraesCS7A02G520800;TraesCS3A02G159000;TraesCS3A02G481400;TraesCS1A02G543300;TraesCS5A02G499000	1	TraesCS5B02G080600;TraesCS6B02G483200;TraesCS1B02G405200;TraesCS2B02G732100;	1	TraesCS1D02G567100;TraesCS4D02G042900;TraesCS1D02G203900;TraesCS5D02G482400;TraesCS5D02G428800;TraesCS5D02G459400;TraesCS1D02G181000;TraesCS6D02G300100;TraesCS5D02G458900	1	A or B or D	N-Term(iTRAQ8plex); K21(iTRAQ8plex)	2919.61	54.1133	1.28086	3	5.72821	1.00629	1		1.08043	1
EMIDSSSFTSSPVNQLHSR	3	2	1	XP_020165498.1	TraesCS5A02G261900	1	TraesCS5B02G260000	1	TraesCS5D02G269200	1	A or B or D	N-Term(iTRAQ8plex)	2426.19	67.8567	0.880492	1		0.878535	1		0.958687	1
VEPEVAAAAPAEETTTR	32	1	1	EMS54120.1	TraesCS3A02G156800	1	NA	NA	NA	NA	A-specific	N-Term(iTRAQ8plex)	2046.07	70.4033	1.00038	9	21.6485	1.0766	12	15.787	1.0308	11	16.1132
DIATATGIVLDPVYSGK	7	3	1	EMS48554.1	TraesCS6A02G323700	1	TraesCS6B02G354300	1	TraesCS6D02G303500	1	A or B or D	N-Term(iTRAQ8plex); K17(iTRAQ8plex)	2328.33	65.9133	1.08767	4	8.2937	1.01391	2	5.00685	1.14124	1
AAPAAAAAGGGFGGYESAGDR	3	1	1	XP_020168191.1	NA	NA	TraesCS5B02G314900	1	NA	NA	B-specific	N-Term(iTRAQ8plex)	2128.03	65.3533	0.88725	1		0.816378	1		0.825457	1
EKPSVGTVVAVGPGPLGDDGSR	12	2	1	BAJ93264.1	TraesCS5A02G212500	1	NA	NA	TraesCS5D02G219500	1	A or D	N-Term(iTRAQ8plex); K2(iTRAQ8plex)	2702.5	67.9133	0.988983	5	8.53154	1.0425	4	1.38896	0.936624	3	10.1126
ELGLEAVESGDADLVSFGR	3	2	1	AIW06651.1	TraesCS7A02G412400	1	TraesCS7B02G311600	1	TraesCS7D02G405500	1	A or B or D	N-Term(iTRAQ8plex)	2268.17	64.23	0.989311	1					1.24064	2	6.05108
VVDVGGGTGFTTLGIVR	15	1	1	CAX36917.1	TraesCS5A02G035100	1	TraesCS5B02G035200	1	TraesCS5D02G043300	1	A or B or D	N-Term(iTRAQ8plex)	1952.11	66.9967	1.10176	4	12.9442	1.10263	6	8.83315	1.08905	5	11.7163
ALDGDMATDAAGVPMPHVMK	25	1	1	BAJ89925.1	TraesCS5A02G439100	1	TraesCS1B02G274700;TraesCS5B02G442100;	1	TraesCS1D02G264200;TraesCS5D02G446300	1	A or B or D	N-Term(iTRAQ8plex); K20(iTRAQ8plex)	2635.34	73.0067	0.75267	9	24.9964	0.76057	9	23.8345	0.759832	7	8.5855
VLSGGETLGGLSVK	2	2	1	BAJ85794.1	TraesCS2A02G520200	1	TraesCS2B02G549400	1	NA	NA	A or B	N-Term(iTRAQ8plex); K14(iTRAQ8plex)	1925.16	64.325	1.07964	1		1.13677	1
DHPGMIQVFLGHSGGLDTEGNELPR	2	5	1	XP_020161082.1	TraesCS2A02G102600;TraesCS1A02G116200;TraesCS5A02G222500	1	TraesCS5B02G221600;TraesCS2B02G119700;	1	TraesCS2D02G102100;TraesCS5D02G230300	1	A or B or D	N-Term(iTRAQ8plex)	2980.5	69.755	0.920777	1		0.98651	1
GGGQSALGSALGLMSR	10	3	1	XP_020154130.1	TraesCS1A02G201600	1	TraesCS1B02G215800	1	TraesCS1D02G204900	1	A or B or D	N-Term(iTRAQ8plex)	1765.95	62.85	1.0828	4	13.7478	1.20485	3	2.26936	1.20832	3	5.96618
ALGNVGAELAHQVPGR	3	2	1	BAJ97939.1	TraesCS7A02G302300	1	TraesCS7B02G202400	1	NA	NA	A or B	N-Term(iTRAQ8plex)	1893.07	67.8133	1.04447	1		1.08214	1		0.984145	1
TASCGGTACVNSFGDEQLAVDMLADK	3	1	1	CBH32512.1	TraesCS3A02G367000	1	TraesCS3B02G398300	1	TraesCS3D02G359900	1	A or B or D	N-Term(iTRAQ8plex); C4(Carbamidomethyl); C9(Carbamidomethyl); K26(iTRAQ8plex)	3325.59	55.235	0.955711	2	5.99988				1.25544	1
VILTDIQDDLGHAVAAELGPDASYAR	2	1	1	BAJ92401.1	NA	NA	NA	NA	TraesCS2D02G058400	1	D-specific	N-Term(iTRAQ8plex)	3014.58	72.505	0.934879	1					0.950205	1
STLIEGGGISAAIETATSHIK	21	1	1	XP_020152344.1	NA	NA	NA	NA	TraesCS5D02G018700	1	D-specific	N-Term(iTRAQ8plex); K21(iTRAQ8plex)	2664.51	74.9833	0.851114	5	17.3852	0.761931	8	21.1913	0.855203	8	10.8003
INNAVAQALLAK	8	3	1	EMS49383.1	TraesCS7A02G308600	1	TraesCS7B02G208700	1	TraesCS7D02G305300	1	A or B or D	N-Term(iTRAQ8plex); K12(iTRAQ8plex)	1834.14	61.5533	0.850972	3	0.0856765	0.997542	2	0.659651	0.899866	3	10.349
IVIDQAVAYVDSLK	14	1	1	EMS46715.1	TraesCS5A02G532300	1	TraesCS4B02G363800	1	NA	NA	A or B	N-Term(iTRAQ8plex); K14(iTRAQ8plex)	2142.27	74.6733	1.17015	5	9.79419	1.19847	4	5.32862	1.23324	5	3.76877
SSDGEEFEVEEAVAMESQTIR	6	3	1	CAE53885.1	TraesCS6A02G000300;TraesCS4A02G472600;TraesCS7A02G020600	1	TraesCS6B02G004300;	1	TraesCS7D02G016900;TraesCS6D02G001600	1	A or B or D	N-Term(iTRAQ8plex); M15(Oxidation)	2663.24	78.9833	1.02915	2	13.9324	1.03973	3	0.468391	1.02267	1
GCDASVLLDASPENPHPEK	17	2	1	EMS52002.1	TraesCS7A02G474200	1	TraesCS7B02G375600	1	TraesCS7D02G461200	1	A or B or D	N-Term(iTRAQ8plex); C2(Carbamidomethyl); K19(iTRAQ8plex)	2644.34	57.3167	1.18251	8	23.2461	1.04232	3	17.3616	1.06967	6	19.3961
QVFNVAGVPIEWEEHYVGTEVDPR	11	1	1	EMS48397.1	TraesCS6A02G198200	1	TraesCS6B02G235000	1	TraesCS6D02G183400	1	A or B or D	N-Term(iTRAQ8plex)	3074.56	67.4567	0.915523	5	14.9081	0.947743	3	3.01121	0.786412	3	19.7754
STAQLAWADAGAEVADPEVAR	7	1	1	BAJ86340.1	NA	NA	TraesCS2B02G053100	1	NA	NA	B-specific	N-Term(iTRAQ8plex)	2432.25	62.3667	0.882792	3	9.78848	0.945349	2	0.428343	1.01641	2	1.58901
CFVGGLAWATDDNNLQQAFSQYGEILDAK	6	1	1	AAA75104.1	TraesCS5A02G015000	1	TraesCS5B02G013200	1	NA	NA	A or B	N-Term(iTRAQ8plex); C1(Carbamidomethyl); K29(iTRAQ8plex)	3839.93	71.78	0.57934	2	13.5747	0.553244	2	8.31962	0.567972	2	11.326
ATGDNVGPLLVK	9	3	1	BAJ89870.1	TraesCS5A02G301100	1	TraesCS5B02G300200	1	TraesCS5D02G388500	1	A or B or D	N-Term(iTRAQ8plex); K12(iTRAQ8plex)	1792.08	67.2933	0.94814	3	22.2217	1.0051	3	19.8101	1.07066	3	10.3066
ANLINATSISLEQLEK	36	1	1	AFH89505.1	TraesCS5A02G499100;TraesCS3A02G159100;TraesCS7A02G521000;TraesCS1A02G543200	1	TraesCS2B02G487200;TraesCS7B02G793300;TraesCS7B02G665000;TraesCS1B02G405000;	1	TraesCS6D02G149400;TraesCS1D02G180900;TraesCS5D02G267700;TraesCS7D02G256300;TraesCS5D02G011100;TraesCS4D02G154800;TraesCS1D02G265300;TraesCS2D02G226700;TraesCS4D02G042800;TraesCS1D02G070500	1	A or B or D	N-Term(iTRAQ8plex); K16(iTRAQ8plex)	2352.35	62.1133	0.991553	12	11.8839	0.964476	13	10.7554	1.02248	11	12.4372
DLSSIGDTVIISVTK	20	5	1	BAJ99542.1	TraesCS2A02G364000;TraesCS6A02G373400	1	TraesCS2B02G382000;TraesCS6B02G411100;	1	TraesCS2D02G361800;TraesCS6D02G357600	1	A or B or D	N-Term(iTRAQ8plex); K15(iTRAQ8plex)	2156.27	60.88	1.09065	8	6.07473	1.08786	6	4.88552	1.08047	6	7.73877
SGVPNALVVAALDPAAAGAPPALSPEPVFR	4	1	1	XP_020182159.1	NA	NA	TraesCS7B02G367500;TraesCS4B02G166000;	1	TraesCS4D02G152300;TraesCS7D02G453800	1	B or D	N-Term(iTRAQ8plex)	3158.77	65.1	1.01817	1		1.17731	2	6.01894	1.01654	1
STDVEMTVAEAIDAAK	9	1	1	EMS68368.1	TraesCS5A02G027400	1	TraesCS5B02G026600	1	NA	NA	A or B	N-Term(iTRAQ8plex); K16(iTRAQ8plex)	2259.2	60.7633	1.06033	3	8.37228	1.02959	2	3.22957	1.03724	4	6.05393
SVPEGGVICNVEHHVGDR	29	2	1	BAJ89887.1	TraesCS5A02G082800;TraesCS4A02G189200	1	TraesCS5B02G088900;TraesCS4B02G128700;	1	TraesCS5D02G095400;TraesCS4D02G123700	1	A or B or D	N-Term(iTRAQ8plex); C9(Carbamidomethyl)	2265.14	68.95	0.946773	9	4.21216	0.987681	9	19.4454	0.932987	11	7.21009
VSDLPDAELDPAVK	7	3	1	BAJ97540.1	TraesCS2A02G292100	1	TraesCS2B02G308600	1	TraesCS2D02G290100	1	A or B or D	N-Term(iTRAQ8plex); K14(iTRAQ8plex)	2077.16	57.7167	0.988628	2	2.23705	0.978117	3	16.855	1.0079	2	15.2201
IVDTFPGQSIDFFGALR	134	3	1	XP_020172225.1	TraesCS4A02G177500	1	TraesCS4B02G140300	1	TraesCS4D02G135000	1	A or B or D	N-Term(iTRAQ8plex)	2187.17	76	1.03508	40	19.5391	0.991498	36	25.42	1.07187	41	11.7488
ITIDPDDQTAVANYAQVMR	11	1	1	XP_020171603.1	NA	NA	NA	NA	TraesCS6D02G081200	1	D-specific	N-Term(iTRAQ8plex)	2425.24	80.6267	0.952766	2	1.24553	0.898618	5	5.44834	0.997443	4	11.0387
AVSGEGSSSGLPIDLR	14	1	1	EMS66302.1	NA	NA	TraesCS7B02G258300	1	TraesCS7D02G352900	1	B or D	N-Term(iTRAQ8plex)	1849	57.1667	0.983865	6	15.0145	0.862386	4	11.5648	1.01354	4	7.7971
LDELGEMITSLDPGDSIVIAK	8	3	1	XP_020201445.1	TraesCS5A02G181800	1	TraesCS5B02G179800	1	TraesCS5D02G186200	1	A or B or D	N-Term(iTRAQ8plex); K21(iTRAQ8plex)	2824.56	69.8867	1.0494	4	5.45155	1.11807	2	15.6262	1.04075	2	8.33693
LLGMVTIASGGVMPNIHNLLLPK	4	2	1	gi|75282511	TraesCS2A02G214600	1	TraesCS2B02G239600	1	TraesCS2D02G220400	1	A or B or D	N-Term(iTRAQ8plex); K23(iTRAQ8plex)	2996.76	67.9967	1.01456	1		0.98007	1		1.00134	2	5.95338
VDIAAPEQCPPEGR	15	1	1	ABM55781.1	NA	NA	TraesCS6B02G462300	1	NA	NA	B-specific	N-Term(iTRAQ8plex); C9(Carbamidomethyl)	1842.93	55.4033	0.943573	5	16.4338	0.983649	4	11.8629	0.945056	6	4.26691
VSGLFFAIGHEPATK	7	1	1	ABX09990.1	TraesCS6A02G278000	1	TraesCS6B02G306300	1	TraesCS6D02G258600	1	A or B or D	N-Term(iTRAQ8plex); K15(iTRAQ8plex)	2182.25	64.1267	0.959364	3	6.62663	0.996706	2	14.0373	1.07449	2	11.3918
AHPGGPALSEFVWATGNTPR	16	1	1	XP_020174976.1	TraesCS5A02G372100	1	TraesCS5B02G374200	1	TraesCS5D02G381600	1	A or B or D	N-Term(iTRAQ8plex)	2369.24	72.23	1.00203	6	4.74013	0.972164	5	3.36576	0.971111	5	1.21511
LISEATAIAGTGLIELR	34	2	1	BAK01622.1	TraesCS2A02G337100	1	TraesCS2B02G344800	1	TraesCS2D02G325800	1	A or B or D	N-Term(iTRAQ8plex)	2032.21	69.46	0.994223	11	14.4371	1.07506	12	16.9608	0.911574	11	11.3899
QDFMEVVEFLK	46	2	1	XP_020170497.1	TraesCS7A02G471000	1	TraesCS7B02G373000	1	TraesCS7D02G458400	1	A or B or D	N-Term(iTRAQ8plex); K11(iTRAQ8plex)	1993.09	67.51	1.05494	18	14.7164	1.06969	14	8.00267	1.02336	14	7.05673
EEEQAVAAHNALQGR	8	3	1	XP_020185814.1	TraesCS1A02G397300	1	TraesCS1B02G425600	1	TraesCS1D02G405300	1	A or B or D	N-Term(iTRAQ8plex)	1926.99	69.02	0.860725	3	11.4449	0.851682	2	2.87325	0.950413	3	13.351
VSEDDKLIEYDALLLDR	15	2	1	XP_020201445.1	TraesCS5A02G181800	1	TraesCS5B02G179800	1	TraesCS5D02G186200	1	A or B or D	N-Term(iTRAQ8plex); K6(iTRAQ8plex)	2615.45	69.1733	1.00342	5	1.82986	1.0294	5	4.62336	1.0461	5	5.46789
MELSTLTQANISLPFITATADGPK	5	2	1	ADD23344.1	TraesCS5A02G106200	1	TraesCS5B02G111200	1	TraesCS5D02G117600	1	A or B or D	N-Term(iTRAQ8plex); K24(iTRAQ8plex)	3127.73	59.045	0.99626	3	4.66648	1.23092	2	15.0489
QVQCVSFIAFKPPGCEESGK	42	4	1	BAJ89663.1	TraesCS5A02G165400;TraesCS5A02G165700	1	TraesCS5B02G162600;TraesCS5B02G162800;	1	TraesCS5D02G169900;TraesCS5D02G169600	1	A or B or D	N-Term(iTRAQ8plex); C4(Carbamidomethyl); K11(iTRAQ8plex); C15(Carbamidomethyl); K20(iTRAQ8plex)	3180.68	67.7833	0.961848	13	18.2574	0.963135	11	6.85952	0.974317	18	20.0413
EQTVAGTVHHLTLEALEAGR	11	1	1	BAE92726.1	TraesCS3A02G185800	1	NA	NA	NA	NA	A-specific	N-Term(iTRAQ8plex)	2436.32	64.2233	0.937716	4	3.05333	0.956969	3	2.66636	0.938146	4	6.52166
YTSDGEAAEASENMFVK	21	2	1	EMS47455.1	TraesCS4A02G206400	1	NA	NA	TraesCS4D02G107400	1	A or D	N-Term(iTRAQ8plex); K17(iTRAQ8plex)	2457.2	84.3233	0.923351	6	11.5569	0.931881	8	19.806	0.967471	7	6.91247
SNQYESTSLVQVEGVNTK	15	3	1	BAJ90670.1	TraesCS3A02G130700;TraesCS3A02G109400;TraesCS7A02G155900;TraesCS7A02G437600	1	TraesCS3B02G400700;TraesCS7B02G060000;TraesCS5B02G429200;TraesCS5B02G551100;	1	TraesCS7D02G156300	1	A or B or D	N-Term(iTRAQ8plex); K18(iTRAQ8plex)	2591.39	63.3133	0.787503	6	6.82819	0.854826	4	10.9733	0.946471	5	2.0061
YGFNPEVGSVGVPVAATIR	8	3	1	XP_020188382.1	TraesCS1A02G244700	1	TraesCS1B02G255900	1	TraesCS1D02G244400	1	A or B or D	N-Term(iTRAQ8plex)	2237.23	48.8167	1.13463	3	2.9134	0.937157	2	7.10808	1.02079	3	2.5071
IQASGTCISSPEDGLLSSCTWDPR	7	1	1	EMS48861.1	TraesCS7A02G317500	1	TraesCS7B02G218900	1	TraesCS7D02G314200	1	A or B or D	N-Term(iTRAQ8plex); C7(Carbamidomethyl); C19(Carbamidomethyl)	2941.4	60.94	0.85883	3	11.0438	0.971536	2	4.31281	0.787749	2	34.7651
GLLSTDGALLLNEDTR	6	1	1	BAJ99495.1	TraesCS4A02G379400	1	NA	NA	NA	NA	A-specific	N-Term(iTRAQ8plex)	1992.1	67.1167	0.776891	2	25.1054	0.810936	2	14.5693	0.78694	2	10.4372
FAPDANSQTVPASAIPDGWMGLDIGPDSVK	18	3	1	gi|129915	TraesCS1A02G313300	1	TraesCS1B02G325100	1	TraesCS1D02G313800	1	A or B or D	N-Term(iTRAQ8plex); K30(iTRAQ8plex)	3664.89	63.9967	0.999888	6	12.2712	0.918496	8	6.68128	0.978664	4	23.9792
AVDSAANIQPENVEDIWNLR	5	1	1	BAJ86785.1	TraesCS7A02G259700	1	NA	NA	NA	NA	A-specific	N-Term(iTRAQ8plex)	2558.31	57.0933	1.21345	1		1.09577	2	4.53135	0.963791	2	14.41
EVEAVCNPIVSAVYQR	20	2	1	AGN94840.1	TraesCS6A02G042600	1	TraesCS6B02G058300	1	TraesCS6D02G049100	1	A or B or D	N-Term(iTRAQ8plex); C6(Carbamidomethyl)	2138.12	77.2367	1.16417	5	26.4196	1.2677	7	20.7703	1.26623	8	9.12206
GGLATPVGGGVSSLNMQLR	9	3	1	EMS60224.1	TraesCS2A02G325600	1	TraesCS2B02G356300	1	TraesCS2D02G337100	1	A or B or D	N-Term(iTRAQ8plex)	2118.17	68.4967	0.78993	3	9.88869	0.99926	3	9.96073	1.07705	3	18.6618
LLDVVYNSSNNELVR	38	2	1	EMS65111.1	TraesCS2A02G276100	1	TraesCS2B02G293800	1	TraesCS2D02G275100	1	A or B or D	N-Term(iTRAQ8plex)	2039.11	74.19	0.774745	12	20.9565	0.839295	12	25.9637	0.829585	14	22.1129
AGDSTPEELATATQVQGDYLPITR	9	1	1	XP_020155120.1	TraesCS7A02G296800	1	NA	NA	NA	NA	A-specific	N-Term(iTRAQ8plex)	2837.46	68.7233	1.03368	4	23.3471	1.05199	2	8.4765	1.04004	3	4.86324
VIDNVQADGVVNYVAGDMFK	17	1	1	XP_020199773.1	NA	NA	NA	NA	TraesCS4D02G073700	1	D-specific	N-Term(iTRAQ8plex); K20(iTRAQ8plex)	2762.47	85.9033	0.950986	7	6.05635	0.838768	6	20.3925	0.798055	4	16.4572
NIDVLLVEQEIVGDDR	7	1	1	CDM84880.1	TraesCS3A02G355700	1	TraesCS3B02G388600;TraesCS1B02G430800;	1	TraesCS3D02G349700;TraesCS1D02G409400	1	A or B or D	N-Term(iTRAQ8plex)	2131.16	66.9133	1.02335	3	1.49247	1.1237	2	1.76566	1.16699	2	1.65452
IVGLHQNTATESTDITDTWEPLEEGLLPLETTR	3	3	1	XP_020173149.1	TraesCS5A02G335400	1	TraesCS5B02G334600	1	TraesCS5D02G340200	1	A or B or D	N-Term(iTRAQ8plex)	3984.06	65.095	0.943836	1					0.944705	2	7.69077
LELQEVVDFLK	43	1	1	XP_020181913.1	TraesCS7A02G547500	1	TraesCS7B02G471600	1	TraesCS7D02G534500	1	A or B or D	N-Term(iTRAQ8plex); K11(iTRAQ8plex)	1941.15	74.3633	1.02942	15	18.0028	1.02907	14	21.4554	1.01977	14	25.818
VAILGAAGGIGQPLSLLMK	25	1	1	CDM83547.1	TraesCS3A02G234800	1	TraesCS3B02G265000	1	TraesCS3D02G236200	1	A or B or D	N-Term(iTRAQ8plex); K19(iTRAQ8plex)	2417.49	83.6033	1.11606	10	18.3855	1.27387	8	26.0742	1.43565	7	17.2
SYAPEMVEVLVDSVR	14	3	1	XP_020197169.1	TraesCS1A02G499000	1	TraesCS1B02G356900	1	TraesCS1D02G346100	1	A or B or D	N-Term(iTRAQ8plex)	1998.06	72.1133	1.09536	4	21.2328	1.05595	5	10.4061	1.04928	5	8.59884
VALVGLGQSAPSTAAACR	14	1	1	EMS53149.1	TraesCS6A02G357200	1	TraesCS6B02G389200	1	NA	NA	A or B	N-Term(iTRAQ8plex); C17(Carbamidomethyl)	2033.11	69.4433	1.03028	5	10.422	1.04066	4	13.6393	1.03932	5	6.21779
VAPEEHPVLLTEAPMNPK	17	1	1	CDM85132.1	TraesCS3A02G377300	1	TraesCS3B02G410000	1	TraesCS3D02G370400	1	A or B or D	N-Term(iTRAQ8plex); K18(iTRAQ8plex)	2580.43	62.6567	0.916654	8	7.31823	0.952973	4	15.4523	0.968754	5	7.05336
VVIGLFGEVVPR	2	1	1	EMS61245.1	TraesCS3A02G151100	1	NA	NA	NA	NA	A-specific	N-Term(iTRAQ8plex)	1588.97	43.635	1.22132	1					1.29337	1
VNNAVLFDQATYDK	54	4	1	BAJ87069.1	TraesCS4A02G307100;TraesCS7A02G710000;TraesCS2A02G411300	1	TraesCS4B02G008900;TraesCS7B02G407300;TraesCS7B02G402300;	1	TraesCS1D02G165700;TraesCS7D02G487600;TraesCS1D02G425400	1	A or B or D	N-Term(iTRAQ8plex); K14(iTRAQ8plex)	2206.21	74.95	0.779436	9	18.2342	0.821157	10	15.5296	0.805714	8	11.3693
AADGVGPVTWDNSVAR	16	1	1	AEH25629.1	TraesCS7A02G198800	1	TraesCS7B02G105200;TraesCS7B02G105100;TraesCS7B02G105000;	1	TraesCS7D02G201300	1	A or B or D	N-Term(iTRAQ8plex)	1918.99	73.5033	1.0367	6	8.38257	1.08928	6	10.2488	0.968327	4	4.02618
GFFEVTHDVSHLTCADFLR	33	2	1	gi|2493543	TraesCS5A02G498000	1	TraesCS4B02G325800	1	TraesCS4D02G322700	1	A or B or D	N-Term(iTRAQ8plex); C14(Carbamidomethyl)	2555.27	72.1267	1.07713	10	6.85084	1.00256	11	8.48118	1.11003	12	11.4514
APCIVFIDEIDAVGR	33	1	1	XP_020181913.1	TraesCS7A02G547500;TraesCS3A02G222300	1	TraesCS7B02G471600;TraesCS3B02G252900;	1	TraesCS7D02G534500;TraesCS3D02G230100	1	A or B or D	N-Term(iTRAQ8plex); C3(Carbamidomethyl)	1979.06	70.9967	1.06413	10	12.0072	1.06664	13	9.20427	1.11482	10	8.67152
YVLLPQDGVDIDILHDATR	8	2	1	BAJ85447.1	TraesCS7A02G302100	1	TraesCS7B02G202200	1	TraesCS7D02G297400	1	A or B or D	N-Term(iTRAQ8plex)	2457.34	71.8667	1.12335	3	5.56727	1.27485	2	1.04536	1.20272	3	4.4054
DMPVLQDGPPPGGFAPVR	18	1	1	XP_020159375.1	TraesCS4A02G038200	1	TraesCS4B02G267500	1	TraesCS4D02G267100	1	A or B or D	N-Term(iTRAQ8plex)	2154.14	67.83	0.934063	5	15.9013	0.977085	7	0.375229	0.977927	6	7.53783
VQTECASMPFDDQCTVLEK	40	2	1	CDM83497.1	TraesCS3A02G230000	1	TraesCS3B02G259300	1	TraesCS3D02G223300	1	A or B or D	N-Term(iTRAQ8plex); C5(Carbamidomethyl); C14(Carbamidomethyl); K19(iTRAQ8plex)	2866.39	68.8767	1.08031	10	12.5419	0.95427	13	26.3461	0.968687	17	14.7309
INDAVVTVPAYFNDAQR	21	3	1	AGN94840.1	TraesCS6A02G042600	1	TraesCS6B02G058300	1	TraesCS6D02G049100	1	A or B or D	N-Term(iTRAQ8plex)	2197.16	71.1233	0.837147	7	8.03749	0.833123	7	0.740707	0.793604	7	11.23
LLGGATIASGGVMPNIHQHLLPK	23	3	1	EMS68939.1	TraesCS2A02G214700	1	TraesCS2B02G239700	1	TraesCS2D02G220500	1	A or B or D	N-Term(iTRAQ8plex); K23(iTRAQ8plex)	2932.71	69.8033	0.999295	8	2.60423	0.965675	6	4.33329	0.974489	9	5.50826
IVQGVLVEAHQSDPR	2	2	1	XP_020154683.1	TraesCS7A02G424100	1	NA	NA	TraesCS7D02G417400	1	A or D	N-Term(iTRAQ8plex)	1952.09	59.52	0.953239	1					0.989724	1
TLTAGQDLTIVDTDVGR	7	1	1	BAK00414.1	NA	NA	NA	NA	TraesCS4D02G290800	1	D-specific	N-Term(iTRAQ8plex)	2079.12	74.1167	0.910109	1		0.921878	2	0.975485	0.935816	4	6.52052
YMVANQLYELCEAVGPEPTR	7	2	1	AEB40165.1	TraesCS5A02G168400	1	TraesCS5B02G165200	1	TraesCS5D02G172700	1	A or B or D	N-Term(iTRAQ8plex); C11(Carbamidomethyl)	2644.31	72.1133	0.834981	2	39.1449	1.10773	2	2.01557	1.0517	3	4.0903
ATNTLTIVDSGIGMTK	8	1	1	ABG57075.1	NA	NA	TraesCS5B02G258900	1	TraesCS5D02G268000	1	B or D	N-Term(iTRAQ8plex); M14(Oxidation); K16(iTRAQ8plex)	2246.23	59.68	0.8437	3	4.52768	0.800569	2	11.7564	0.968607	3	5.29567
ALADEIGIPFLETSAK	23	2	1	CAY07658.1	TraesCS3A02G203100	1	TraesCS3B02G230700	1	TraesCS3D02G206600	1	A or B or D	N-Term(iTRAQ8plex); K16(iTRAQ8plex)	2283.31	66.6033	0.854976	9	12.0641	0.845218	6	10.2564	0.911146	8	2.96407
VCLDDQCEGLVIQGK	3	1	1	BAJ95309.1	NA	NA	TraesCS5B02G496400	1	NA	NA	B-specific	N-Term(iTRAQ8plex); C2(Carbamidomethyl); C7(Carbamidomethyl); K15(iTRAQ8plex)	2342.23	63.915	1.02013	2	0.786481				1.08684	1
DGADDSFHFVEDWVR	66	3	1	CDM83497.1	TraesCS3A02G230000	1	TraesCS3B02G259300	1	TraesCS3D02G223300	1	A or B or D	N-Term(iTRAQ8plex)	2098.98	72.78	1.06483	23	11.1361	1.10583	21	17.3795	1.07385	22	11.7046
ALSLPTGLGIVCASPK	23	1	1	BAJ90006.1	NA	NA	TraesCS7B02G148000	1	NA	NA	B-specific	N-Term(iTRAQ8plex); C12(Carbamidomethyl); K16(iTRAQ8plex)	2192.28	65.6367	1.00493	6	16.4737	0.957538	7	20.372	0.896585	10	20.6026
QVLDQEEDEEEEDEGR	4	3	1	BAK04566.1	TraesCS2A02G260500	1	TraesCS2B02G281500	1	TraesCS2D02G263200	1	A or B or D	N-Term(iTRAQ8plex)	2253	59.4	0.738818	1		0.917044	2	12.405	0.695866	1
IVLIDGAAVEHAK	5	2	1	XP_020170476.1	TraesCS1A02G152900	1	TraesCS1B02G170300	1	TraesCS1D02G149900	1	A or B or D	N-Term(iTRAQ8plex); K13(iTRAQ8plex)	1944.17	70.5067	1.0576	2	5.51773	1.12452	2	7.33464	1.0943	1
DMPDADIDVLPAGSAATLDFR	3	1	1	EMS48066.1	NA	NA	TraesCS1B02G035100	1	NA	NA	B-specific	N-Term(iTRAQ8plex); M2(Oxidation)	2510.24	87.4367	1.21575	1		1.27604	1		1.31187	1
VENLYEGPLDDVYANAIR	12	1	1	AKC03607.1	NA	NA	NA	NA	TraesCS5D02G509800	1	D-specific	N-Term(iTRAQ8plex)	2355.22	73.57	0.965872	5	9.59959	0.843251	4	13.5264	0.989827	3	3.78069
DGPQLYMIEPSGLSYK	9	3	1	BAK00162.1	TraesCS1A02G308400;TraesCS5A02G287400	1	TraesCS1B02G319100;TraesCS5B02G286900;	1	TraesCS1D02G307800;TraesCS5D02G295300	1	A or B or D	N-Term(iTRAQ8plex); K16(iTRAQ8plex)	2406.29	51.5633	1.04245	4	6.6283	0.854234	2	35.1552	1.1275	3	0.723618
DSVVTLGGPSWTVPLGR	11	1	1	CAA59487.1	TraesCS2A02G107300	1	NA	NA	NA	NA	A-specific	N-Term(iTRAQ8plex)	2045.13	70.0767	1.20691	3	13.6081	1.20995	4	3.89882	1.21682	4	5.3025
LANDTQGTVEAAK	29	2	1	XP_020184271.1	TraesCS3A02G439800	1	TraesCS3B02G473800	1	TraesCS3D02G432600	1	A or B or D	N-Term(iTRAQ8plex); K13(iTRAQ8plex)	1926.08	70.4567	0.679802	11	18.5382	0.816131	9	20.9839	0.738859	9	21.018
LLVFQSVLPSVGTGSLSAR	13	6	1	BAJ89896.1	TraesCS4A02G202700;TraesCS5A02G106900	1	TraesCS5B02G111600;TraesCS4B02G106800;	1	TraesCS5D02G120300;TraesCS4D02G103700	1	A or B or D	N-Term(iTRAQ8plex)	2235.31	70.6867	1.16724	6	13.4822	1.29055	3	3.96433	1.12351	4	11.1604
ILVTGGAGFIGSHLVDK	36	1	1	EMS54364.1	TraesCS4A02G099100	1	TraesCS4B02G205200	1	TraesCS4D02G206100	1	A or B or D	N-Term(iTRAQ8plex); K17(iTRAQ8plex)	2292.36	82.3533	1.15794	12	6.70973	1.12426	12	6.02889	1.08901	12	18.8476
VLENVHIAANK	22	2	1	CAM82616.1	TraesCS4A02G246100	1	TraesCS4B02G069300	1	TraesCS4D02G068100	1	A or B or D	N-Term(iTRAQ8plex); K11(iTRAQ8plex)	1816.09	70.9533	0.863774	8	10.7897	0.884674	6	14.0242	0.849289	8	10.0626
TIISNQEVIAVNQDSLGVQGK	5	3	1	XP_020155600.1	TraesCS1A02G164800	1	TraesCS1B02G181800	1	TraesCS1D02G161900	1	A or B or D	N-Term(iTRAQ8plex); K21(iTRAQ8plex)	2821.59	66.3867	0.988412	1		1.11488	2	5.93471	1.07671	2	8.92941
TLATYGINAVCTHLGCVVPWNAAENK	7	1	1	gi|68566191	TraesCS2A02G207900	1	TraesCS2B02G234500	1	TraesCS2D02G214700	1	A or B or D	N-Term(iTRAQ8plex); C11(Carbamidomethyl); C16(Carbamidomethyl); K26(iTRAQ8plex)	3467.82	60.125	1.0654	2	1.68391	0.976933	5	9.64801
SAVDTFNSSLSSLFTSVSK	10	1	1	XP_020176087.1	TraesCS7A02G413800	1	NA	NA	NA	NA	A-specific	N-Term(iTRAQ8plex); K19(iTRAQ8plex)	2585.39	48.5667	1.11036	2	2.93455	1.02798	5	9.84418	1.11586	3	5.56525
DLTDSIAAGNYPEWK	4	1	1	gi|1705612	TraesCS5A02G498000	1	TraesCS4B02G325800	1	TraesCS4D02G322700	1	A or B or D	N-Term(iTRAQ8plex); K15(iTRAQ8plex)	2288.2	53.78	1.03886	2	24.6649	1.0441	1		0.92209	1
DSIVALGGSSYDVLLGR	1	2	1	XP_020179743.1	TraesCS2A02G106700	1	TraesCS2B02G124300	1	TraesCS2D02G107300	1	A or B or D	N-Term(iTRAQ8plex)	2026.11	70.68	0.152768	1
ALVATDLSIAIPEGTYAR	4	2	1	EMS45784.1	TraesCS4A02G293900	1	TraesCS4B02G019800	1	TraesCS4D02G017900	1	A or B or D	N-Term(iTRAQ8plex)	2165.21	73.865	1.12028	1		1.10483	3	0.836524
AQVSIYDPQVTEDQIQR	20	1	1	BAJ88568.1	NA	NA	TraesCS5B02G399800	1	NA	NA	B-specific	N-Term(iTRAQ8plex)	2294.2	70.3067	0.939826	5	13.8518	0.907841	8	29.9393	1.01494	7	22.43
IAEDLQEQTEESALVISGITGR	10	1	1	BAJ85385.1	NA	NA	NA	NA	TraesCS4D02G149800	1	D-specific	N-Term(iTRAQ8plex)	2663.41	62.0133	1.04725	3	3.59288	0.94821	4	15.2809	1.18555	3	0.718794
GELLVGILGSLDSGNK	19	17	1	CDM83750.1	TraesCS4A02G181600;TraesCS4A02G181900;TraesCS4A02G279200;TraesCS4A02G279100;TraesCS4A02G279300;TraesCS4A02G181700	1	TraesCS4B02G033600;TraesCS4B02G033500;TraesCS4B02G033400;TraesCS4B02G033300;TraesCS4B02G033200;TraesCS4B02G033100;TraesCS3B02G282500;TraesCS3B02G282400;	1	TraesCS4D02G030600;TraesCS4D02G032000;TraesCS4D02G031600;TraesCS4D02G030800;TraesCS4D02G030700;TraesCS4D02G032200;TraesCS4D02G031700	1	A or B or D	N-Term(iTRAQ8plex); K16(iTRAQ8plex)	2180.27	64.1233	1.02451	9	13.3585	0.998173	4	14.605	1.0367	6	5.8994
EVNSVNDNPVIDVHR	14	1	1	BAJ97194.1	TraesCS6A02G222900	1	TraesCS6B02G258400	1	TraesCS6D02G212200	1	A or B or D	N-Term(iTRAQ8plex)	2011.05	71.6767	1.00022	4	6.8075	0.94766	5	25.7881	1.03639	5	27.3737
LRDEPLFLVLAQNVQEYQER	16	3	1	EMS45627.1	TraesCS5A02G220000	1	TraesCS5B02G219100	1	TraesCS5D02G228100	1	A or B or D	N-Term(iTRAQ8plex)	2764.5	69.03	0.964037	6	6.52478	0.946071	6	8.66699	1.02397	4	9.439
NEPEEELYMPDTVDVVGGNR	4	1	1	CAY07556.1	TraesCS1A02G337800	1	TraesCS1B02G350200	1	TraesCS1D02G339700	1	A or B or D	N-Term(iTRAQ8plex)	2567.24	75.2	1.3114	1		1.46629	2	1.63826	1.37207	1
VIADGTLLDFLR	69	3	1	XP_020201445.1	TraesCS5A02G181800	1	TraesCS5B02G179800	1	TraesCS5D02G186200	1	A or B or D	N-Term(iTRAQ8plex)	1636.96	70.34	1.56092	23	28.4134	1.48193	23	30.9322	1.50607	23	22.8344
AAQEIALAELPPTHPIR	12	1	1	gi|2492487	TraesCS3A02G055600	1	NA	NA	NA	NA	A-specific	N-Term(iTRAQ8plex)	2131.22	72.2433	0.871283	3	4.06054	1.08246	3	8.99035	0.984097	6	9.56469
GPPPFIVIPEVVPR	18	3	1	EMS45627.1	TraesCS5A02G220000	1	TraesCS5B02G219100	1	TraesCS5D02G228100	1	A or B or D	N-Term(iTRAQ8plex)	1821.1	68.8533	0.972342	6	9.18728	0.950499	6	14.6699	1.08105	6	8.50968
EGMATLAALNVLGK	17	3	1	BAJ99064.1	TraesCS6A02G000400	1	TraesCS6B02G004400;TraesCS5B02G226200;	1	TraesCS6D02G001700	1	A or B or D	N-Term(iTRAQ8plex); K14(iTRAQ8plex)	1996.17	63.7367	0.990888	5	8.44598	1.07796	5	21.4256	0.948129	7	9.08262
VELSSTPQTEINLPFITADASGAK	5	3	1	AFD04130.1	TraesCS5A02G268100	1	TraesCS5B02G267900	1	TraesCS5D02G276100	1	A or B or D	N-Term(iTRAQ8plex); K24(iTRAQ8plex)	3097.69	59.8533	1.04233	2	3.99448	1.13252	1		1.2287	2	15.2535
FSETVAQSDVDEALR	9	2	1	EMS64030.1	TraesCS5A02G088400	1	TraesCS5B02G094600	1	TraesCS5D02G100800	1	A or B or D	N-Term(iTRAQ8plex)	1971.01	58.74	1.10346	3	4.45571	1.04989	3	4.24849	1.03047	3	1.15811
VNDQYLSNLLLK	2	3	1	AGO99012.1	TraesCS1A02G445500	1	TraesCS1B02G480100	1	TraesCS1D02G453600	1	A or B or D	N-Term(iTRAQ8plex); K12(iTRAQ8plex)	2028.2	66.7	1.06244	1					1.03215	1
EVVPGMIVTGMEVAEIDGAPR	5	5	1	XP_020185336.1	TraesCS7A02G376800	1	TraesCS7B02G278200	1	TraesCS7D02G373100	1	A or B or D	N-Term(iTRAQ8plex)	2474.3	68.8133	1.21343	2	3.24859	1.1466	1		1.21985	2	6.76137
GSALAAGYDLSSAVETVVPAR	5	2	1	EMS45784.1	TraesCS4A02G293900	1	TraesCS4B02G019800	1	TraesCS4D02G017900	1	A or B or D	N-Term(iTRAQ8plex)	2338.24	74.77	1.03803	2	12.8945	1.04682	1		0.982923	2	8.04023
AVAALETLEGAFAECSK	4	1	1	CAC94004.1	TraesCS1A02G186100	1	TraesCS1B02G375900	1	TraesCS1D02G191100	1	A or B or D	N-Term(iTRAQ8plex); C15(Carbamidomethyl); K17(iTRAQ8plex)	2375.27	63.58	0.895757	2	5.25407	0.893026	1		0.935613	1
TTSETDLMTEYVVTR	2	3	1	BAJ97968.1	TraesCS1A02G184500	1	TraesCS1B02G192600	1	TraesCS1D02G192200	1	A or B or D	N-Term(iTRAQ8plex); M8(Oxidation)	2066.04	68.545	0.909573	1		1.12296	1
GTGIVEDFEEASVQSR	15	3	1	XP_020163505.1	TraesCS7A02G560200	1	TraesCS7B02G486500	1	TraesCS7D02G549100	1	A or B or D	N-Term(iTRAQ8plex)	2028.02	66.4567	0.991775	6	22.7539	1.02968	5	18.6518	1.00794	4	7.99827
GLDVGVLVNNAGVSYPYAR	3	2	1	CAY04545.1	TraesCS6A02G213100	1	TraesCS6B02G241000	1	TraesCS6D02G194600	1	A or B or D	N-Term(iTRAQ8plex)	2268.24	75.6733	0.816486	1		0.701791	1		0.724326	1
VIDNVPADGVVNYLAGDMFK	32	1	1	XP_020199773.1	NA	NA	TraesCS4B02G075000	1	NA	NA	B-specific	N-Term(iTRAQ8plex); K20(iTRAQ8plex)	2745.48	69.3267	0.894918	14	10.8216	0.848701	6	11.2869	0.878673	12	14.8399
LAGAEIAADGGAGGGEEEPR	4	1	1	EMS56848.1	NA	NA	TraesCS5B02G446300	1	NA	NA	B-specific	N-Term(iTRAQ8plex)	2131.06	72.4133	0.851536	2	14.9438	0.884536	1		0.763259	1
LLVLSDEIYEHIIYHPAK	8	3	1	XP_020169081.1	TraesCS1A02G270300	1	TraesCS1B02G280600	1	TraesCS1D02G270500	1	A or B or D	N-Term(iTRAQ8plex); K18(iTRAQ8plex)	2761.58	69.3767	1.06629	3	27.2171	1.33508	3	0.00682427	1.19741	2	18.8908
SLGMELTPLETSLK	6	1	1	CAY04852.1	NA	NA	TraesCS5B02G547200;TraesCS5B02G546700;	1	TraesCS5D02G541100	1	B or D	N-Term(iTRAQ8plex); K14(iTRAQ8plex)	2127.22	60.48	1.10851	3	7.96386	1.179	1		0.881389	2	20.2214
VENAEGLEHFDEILQEADGIIISR	6	3	1	XP_020164287.1	TraesCS4A02G203300	1	TraesCS4B02G107200	1	TraesCS4D02G104100	1	A or B or D	N-Term(iTRAQ8plex)	3001.55	69.4533	0.994592	1		0.953114	3	3.39592	0.918602	2	5.12154
AASQLESITAEIASGK	9	1	1	BAJ95108.1	NA	NA	TraesCS2B02G320000	1	NA	NA	B-specific	N-Term(iTRAQ8plex); K16(iTRAQ8plex)	2184.23	54.0867	1.1691	4	11.4079	1.04523	2	1.73643	1.0946	3	3.54227
EVAVDAFLPATTAR	17	3	1	CDM85064.1	TraesCS2A02G576400	1	TraesCS3B02G077900	1	TraesCS2D02G587100	1	A or B or D	N-Term(iTRAQ8plex)	1764.99	68.29	0.958908	6	10.2492	1.03219	5	5.99473	0.999903	6	8.25742
ANPVALLLSSAMMLR	11	3	1	EMS60224.1	TraesCS2A02G325600	1	TraesCS2B02G356300	1	TraesCS2D02G337100	1	A or B or D	N-Term(iTRAQ8plex)	1891.09	66.4567	0.959774	4	12.0758	0.862037	4	6.12063	0.998433	3	6.62898
VIDNVPADGVVNYVAGDMFK	21	1	1	EMS57229.1	TraesCS4A02G239900	1	NA	NA	NA	NA	A-specific	N-Term(iTRAQ8plex); K20(iTRAQ8plex)	2731.48	74.0033	0.953455	8	14.6067	0.984544	6	5.6296	1.06079	7	7.74718
LATGQDVGVHQADVR	5	1	1	BAJ96763.1	TraesCS6A02G270000	1	TraesCS6B02G297300	1	TraesCS6D02G245000	1	A or B or D	N-Term(iTRAQ8plex)	1870.01	59.0733	0.91911	2	0.973206	0.951742	2	13.4673	0.915475	1
NIAVVVGTITDDMR	59	2	1	XP_020162292.1	TraesCS1A02G096500	1	TraesCS1B02G127200	1	TraesCS1D02G105500	1	A or B or D	N-Term(iTRAQ8plex)	1807.99	68.87	1.03004	25	9.88216	1.08967	16	6.8051	1.06324	18	5.50149
QLNAPLEEVDPEIADIIELEK	32	2	1	CAM82616.1	TraesCS4A02G246100	1	TraesCS4B02G069300	1	TraesCS4D02G068100	1	A or B or D	N-Term(iTRAQ8plex); K21(iTRAQ8plex)	2986.65	68.4933	0.879395	9	19.8138	0.938267	12	13.3423	0.982396	11	25.1054
VLTSGYDDSSWPLQTR	3	2	1	EMS59188.1	TraesCS7A02G524400	1	TraesCS7B02G441900;TraesCS7B02G441800;	1	NA	NA	A or B	N-Term(iTRAQ8plex)	2129.09	82.075	0.950048	1		0.972991	2	2.11882
VYPAVLADVGR	8	1	1	gi|75298015	TraesCS6A02G060700	1	NA	NA	TraesCS6D02G064300;TraesCS6D02G064200;TraesCS6D02G064400	1	A or D	N-Term(iTRAQ8plex)	1463.86	77.19	1.11812	3	0.761559	1.0347	2	11.6444	1.07069	3	6.21593
NAWGEAYDQLVAAIK	39	1	1	BAN09079.1	TraesCS4A02G061700	1	TraesCS4B02G237300	1	TraesCS4D02G238600	1	A or B or D	N-Term(iTRAQ8plex); K15(iTRAQ8plex)	2257.25	69.02	1.12973	10	15.0599	1.14099	16	10.9895	1.17386	13	16.5443
AYLPVIESFGFSSTLR	95	9	1	AKC03607.1	TraesCS7A02G461100;TraesCS4A02G363800;TraesCS4A02G363700;TraesCS4A02G363900	1	TraesCS7B02G362600;TraesCS5B02G509700;TraesCS5B02G509600;TraesCS5B02G509500;	1	TraesCS7D02G449300;TraesCS5D02G509600;TraesCS5D02G509700	1	A or B or D	N-Term(iTRAQ8plex)	2091.15	70.8433	1.07311	33	10.6517	1.06453	28	15.2026	1.07039	33	10.8055
DGLAPASLDTILGALPPPTSK	64	1	1	BAK00894.1	TraesCS3A02G509600;TraesCS3A02G510900	1	TraesCS3B02G578600;	1	TraesCS3D02G517800;TraesCS3D02G518200	1	A or B or D	N-Term(iTRAQ8plex); K21(iTRAQ8plex)	2642.53	82.4333	1.15449	23	12.9613	1.2049	21	20.9545	1.1864	20	17.9665
GPLENLFDHLDDPVANNAWVFATK	16	2	1	gi|115793	TraesCS2A02G204800	1	TraesCS1B02G451100	1	TraesCS1D02G428200	1	A or B or D	N-Term(iTRAQ8plex); K24(iTRAQ8plex)	3291.72	63.81	1.03019	7	5.71617	1.06507	4	2.87217	1.12064	5	4.17542
SLDVADLVALSGAHTFGVAHCPSFSDR	5	1	1	EMS63040.1	TraesCS2A02G573500	1	NA	NA	NA	NA	A-specific	N-Term(iTRAQ8plex); C21(Carbamidomethyl)	3133.57	59.4667	1.28065	2	34.2175	1.33645	2	0.337797	1.35842	1
LEAACPGIVSCADVLALAAR	5	1	1	EMS60543.1	NA	NA	TraesCS2B02G472900	1	NA	NA	B-specific	N-Term(iTRAQ8plex); C5(Carbamidomethyl); C11(Carbamidomethyl)	2361.26	75.06	0.992704	2	41.6833	0.923848	1		0.957049	2	14.7567
IHNAILQTIAEGK	10	3	1	EMS48397.1	TraesCS6A02G198200	1	TraesCS6B02G235000	1	TraesCS6D02G183400	1	A or B or D	N-Term(iTRAQ8plex); K13(iTRAQ8plex)	2016.21	69.83	0.778992	4	3.16029	0.846522	4	1.26018	0.873576	2	11.9886
TITVGDVFVFPR	47	1	1	XP_020170947.1	NA	NA	TraesCS6B02G420700;TraesCS6B02G421300;	1	TraesCS6D02G367000	1	B or D	N-Term(iTRAQ8plex)	1654.95	71.8467	1.02374	15	13.3676	1.05397	16	12.894	1.00545	16	9.75298
FNDSFMEQYQNHSR	3	1	1	EMS58349.1	NA	NA	TraesCS2B02G280600	1	NA	NA	B-specific	N-Term(iTRAQ8plex)	2106.96	62.62	0.966332	1		1.06886	1		0.983252	1
LSETPGLINSSPYEEGWMIK	24	2	1	CBM35166.1	TraesCS6A02G312200	1	NA	NA	TraesCS6D02G291600	1	A or D	N-Term(iTRAQ8plex); K20(iTRAQ8plex)	2859.51	61.0367	1.1028	10	13.2642	1.15052	7	9.81643	1.00621	7	11.0387
TTTTNAGQPVWNDNEALTVGPR	17	2	1	EMS51034.1	TraesCS6A02G041700	1	TraesCS6B02G056800	1	TraesCS6D02G048300	1	A or B or D	N-Term(iTRAQ8plex)	2646.34	93.5733	0.977087	5	7.27901	1.064	6	5.47453	0.884412	6	20.645
LSTNENTLTVGGLYTVDPQTAVK	11	2	1	XP_020176711.1	TraesCS4A02G046000	1	TraesCS4B02G259600	1	TraesCS4D02G258900	1	A or B or D	N-Term(iTRAQ8plex); K23(iTRAQ8plex)	3029.66	68.3467	0.94456	3	20.2941	1.03973	3	0.387143	1.03107	5	19.4205
GAIVNIGSGAASVVPSDPLYSVYAATK	6	2	1	CAY04545.1	TraesCS6A02G213100	1	TraesCS6B02G241000	1	TraesCS6D02G194600	1	A or B or D	N-Term(iTRAQ8plex); K27(iTRAQ8plex)	3215.78	65.1367	1.09979	1		0.953513	2	17.6968	0.876634	3	16.2837
IIADEGVLALWK	17	3	1	CDM82038.1	TraesCS3A02G135800	1	TraesCS3B02G153900	1	TraesCS3D02G136800	1	A or B or D	N-Term(iTRAQ8plex); K12(iTRAQ8plex)	1936.17	68.1267	1.0821	4	11.3939	0.980009	6	9.07992	1.07806	7	16.8325
HIVGMTGDGVNDAPALK	23	3	1	gi|50400847	TraesCS2A02G502400;TraesCS7A02G145400;TraesCS5A02G021200	1	TraesCS2B02G530500;TraesCS7B02G047600;	1	TraesCS2D02G503000;TraesCS7D02G146700	1	A or B or D	N-Term(iTRAQ8plex); K17(iTRAQ8plex)	2303.27	74.57	0.937751	8	9.68456	0.892264	9	9.22764	0.847791	6	21.3868
VALVYGQMNEPPGAR	41	19	1	AIG90927.1	TraesCS2A02G498900;TraesCS1A02G379000;TraesCS3A02G264700	1	TraesCS1B02G400300;TraesCS3B02G298000;TraesCS5B02G303100;	1	TraesCS4D02G464800;TraesCS1D02G181600;TraesCS1D02G136000;TraesCS2D02G584400;TraesCS5D02G511000;TraesCS2D02G284400;TraesCS2D02G678300;TraesCS3D02G052900;TraesCS1D02G507900;TraesCS3D02G264800	1	A or B or D	N-Term(iTRAQ8plex)	1906.02	65.28	1.06794	16	15.7112	1.0849	12	11.8314	1.08154	13	10.0459
AEPEDAAPAEETTTR	39	1	1	CDM82529.1	NA	NA	TraesCS3B02G183300	1	NA	NA	B-specific	N-Term(iTRAQ8plex)	1891.92	70.84	0.978607	14	23.6371	1.137	11	24.6361	0.994537	14	23.386
GIDVQCQVPLYVATK	1	2	1	CAY04545.1	TraesCS6A02G213100	1	TraesCS6B02G241000	1	TraesCS6D02G194600	1	A or B or D	N-Term(iTRAQ8plex); C6(Carbamidomethyl); K15(iTRAQ8plex)	2299.3	69.85	0.782992	1
EPELGGGGSGGGDGAGSGGGGGGGSDPQGGGDEGEDEK	2	1	1	XP_020161755.1	NA	NA	NA	NA	TraesCS2D02G507100	1	D-specific	N-Term(iTRAQ8plex); K38(iTRAQ8plex)	3768.66	45.03	0.947302	1					1.07615	1
GDATLAEGASESLHVK	12	2	1	CDM85265.1	NA	NA	TraesCS3B02G422900;	1	TraesCS3D02G384000;TraesCS3D02G383700	1	B or D	N-Term(iTRAQ8plex); K16(iTRAQ8plex)	2193.21	67.3833	1.19717	4	23.5619	0.880264	5	14.8139	1.05069	3	10.6552
NEAVDLENIPIEEVFEQLK	24	1	1	gi|50400847	TraesCS2A02G502400	1	TraesCS2B02G530500	1	TraesCS2D02G503000	1	A or B or D	N-Term(iTRAQ8plex); K19(iTRAQ8plex)	2837.54	61.6567	0.920103	8	10.9595	0.960606	8	14.6159	0.953868	8	9.81857
IAFVGLPGLYVVNSDGSGGR	7	2	1	BAJ88545.1	TraesCS4A02G349400	1	TraesCS5B02G523300	1	TraesCS5D02G522400	1	A or B or D	N-Term(iTRAQ8plex)	2282.24	68.73	0.891328	3	4.65923	0.854512	1		1.0009	3	5.81575
FTHFVDPAGASSGGPSGASPSLTGLAR	8	2	1	XP_020196433.1	TraesCS2A02G520400	1	TraesCS2B02G549600	1	TraesCS2D02G521600	1	A or B or D	N-Term(iTRAQ8plex)	2848.46	78.9733	1.00908	1		1.03728	3	6.8974	0.972691	4	8.53851
GNVTPDAVLQTVSK	11	3	1	BAJ92563.1	TraesCS7A02G335400	1	TraesCS7B02G247000	1	TraesCS7D02G342900	1	A or B or D	N-Term(iTRAQ8plex); K14(iTRAQ8plex)	2037.18	65.0533	0.894234	4	12.3229	0.971826	4	12.4878	1.05661	3	5.45693
ATTVQATGVASNLVEAIQGVGFK	7	3	1	BAJ98599.1	TraesCS1A02G259700	1	TraesCS1B02G270000	1	TraesCS1D02G259500	1	A or B or D	N-Term(iTRAQ8plex); K23(iTRAQ8plex)	2869.63	67.74	1.15641	5	24.2409				1.39754	2	3.00472
FIASEGDTVTPGTIVAIVSK	23	3	1	XP_020192678.1	TraesCS2A02G041100	1	TraesCS2B02G053600	1	TraesCS2D02G039500	1	A or B or D	N-Term(iTRAQ8plex); K20(iTRAQ8plex)	2613.51	78.4467	0.975107	7	18.7557	0.886239	9	20.3766	0.905066	7	18.6993
DPMAATPEDFFNAAMLDQPR	15	3	1	EMS48121.1	TraesCS7A02G386800	1	TraesCS7B02G289600	1	TraesCS7D02G383300	1	A or B or D	N-Term(iTRAQ8plex); M3(Oxidation); M15(Oxidation)	2573.19	78.31	1.3637	7	26.3722	1.45624	4	23.4521	1.39342	4	38.6028
FAAVPSGGGAIAVGAPAAASGGAAAPAAESK	24	2	1	EMS66726.1	TraesCS1A02G277500	1	TraesCS1B02G286500	1	NA	NA	A or B	N-Term(iTRAQ8plex); K31(iTRAQ8plex)	3160.73	71.6567	1.04611	7	9.39452	0.978621	7	16.0307	0.96583	10	18.1421
ASDGFGLDDVMK	12	1	1	EMS49685.1	TraesCS3A02G148700	1	NA	NA	NA	NA	A-specific	N-Term(iTRAQ8plex); K12(iTRAQ8plex)	1862.98	71.8	0.654496	4	9.29229	0.630839	3	6.22046	0.644471	5	4.01589
AFGAELVLTDPLLGMK	41	1	1	XP_020162192.1	NA	NA	NA	NA	TraesCS5D02G027600	1	D-specific	N-Term(iTRAQ8plex); K16(iTRAQ8plex)	2283.32	64.3267	0.999649	15	12.0384	0.942911	14	8.94909	0.961518	12	10.2151
DVNWPLGWPVGGYPGPQGPYYCAVGSDK	37	1	1	CAY33787.1	TraesCS2A02G500400	1	TraesCS2B02G528300	1	TraesCS2D02G500600	1	A or B or D	N-Term(iTRAQ8plex); C22(Carbamidomethyl); K28(iTRAQ8plex)	3644.82	72.5167	1.03831	11	14.9095	0.929946	11	29.4961	1.15	15	19.3562
AAELYGLQVLADGVQDDAGNVTR	2	1	1	BAK05493.1	TraesCS5A02G370200	1	TraesCS5B02G372500	1	TraesCS5D02G379700	1	A or B or D	N-Term(iTRAQ8plex)	2679.39	65.59	0.92041	1		1.04884	1
DSGAFAWEIVPVEVPVGR	4	3	1	CBD35255.1	TraesCS2A02G036300	1	TraesCS2B02G049200	1	TraesCS2D02G035400	1	A or B or D	N-Term(iTRAQ8plex)	2232.2	65.645	1.07445	2	2.33212	1.03535	2	4.24403
SIVGATLEVIQK	46	2	1	XP_020181122.1	TraesCS3A02G339200	1	TraesCS3B02G370900	1	TraesCS3D02G332800	1	A or B or D	N-Term(iTRAQ8plex); K12(iTRAQ8plex)	1866.16	67.2767	0.913003	16	30.405	0.991517	14	7.62653	0.945697	16	10.3183
GEAEGLHALAEQVVQVVLADASGAGGPR	4	1	1	EMS56486.1	NA	NA	NA	NA	TraesCS4D02G078000	1	D-specific	N-Term(iTRAQ8plex)	3005.6	66.1067	1.18453	2	2.92314	1.01103	1		1.17666	1
NFHSGLVELMAK	9	2	1	BAK04391.1	TraesCS6A02G125800	1	TraesCS6B02G153900	1	NA	NA	A or B	N-Term(iTRAQ8plex); K12(iTRAQ8plex)	1954.1	72.3267	0.803965	2	9.37526	0.87601	3	2.779	0.871166	4	3.08138
VAINDIAESIMAFNTNYK	5	1	1	BAJ87789.1	NA	NA	TraesCS4B02G248700	1	NA	NA	B-specific	N-Term(iTRAQ8plex); K18(iTRAQ8plex)	2622.41	40.4367	0.800171	1		1.00276	2	15.0234	0.962458	2	23.2616
AMGVELDLSDKPVGLGVR	10	1	1	BAK02140.1	TraesCS7A02G394300	1	TraesCS7B02G296300	1	TraesCS7D02G389700	1	A or B or D	N-Term(iTRAQ8plex); K11(iTRAQ8plex)	2464.41	62.56	0.888849	4	6.63825	0.934892	1		0.871972	5	5.53923
AMMVDTTILGLDDAR	8	3	1	ACN32622.1	TraesCS7A02G287400	1	TraesCS7B02G183300	1	TraesCS7D02G284900	1	A or B or D	N-Term(iTRAQ8plex)	1925.99	57.27	0.97149	4	5.17574	1.05541	2	11.4193	0.992413	2	23.1685
VVQSFSTDYSTADSAGAFR	7	2	1	XP_020192240.1	TraesCS2A02G190900	1	TraesCS2B02G216200	1	TraesCS2D02G197100	1	A or B or D	N-Term(iTRAQ8plex)	2313.13	63.41	0.928117	2	4.94708	0.955217	3	9.89938	0.939727	2	1.17376
TAMMGVVGMIAPEALGK	55	1	1	EMS56059.1	TraesCS6A02G159800	1	TraesCS6B02G191500	1	TraesCS6D02G152700	1	A or B or D	N-Term(iTRAQ8plex); M9(Oxidation); K17(iTRAQ8plex)	2300.26	77.1067	1.02826	16	15.6781	0.959781	17	11.2928	1.00207	19	12.9138
GSITSIQAVYVPADDLTDPAPATTFAHLDATTVLSR	25	16	1	AIG90927.1	TraesCS2A02G701200	1	NA	NA	TraesCS7D02G322300;TraesCS1D02G181600;TraesCS3D02G052900;TraesCS2D02G284400;TraesCS5D02G511000;TraesCS2D02G678300	1	A or D	N-Term(iTRAQ8plex)	4019.11	75.8267	1.4421	4	16.7032	1.00901	9	8.53302	1.03579	12	12.3322
IFQGDYSSGETVDK	27	3	1	XP_020187040.1	TraesCS4A02G677800;TraesCS7A02G092300;TraesCS4A02G455900;TraesCS7A02G012000	1	TraesCS3B02G565200;	1	TraesCS7D02G030000;TraesCS3D02G491400	1	A or B or D	N-Term(iTRAQ8plex); K14(iTRAQ8plex)	2154.13	65.3833	0.914616	12	8.18882	0.971622	5	5.63022	0.932568	10	6.10096
LSAECVIVGAGISGLCTAQALATR	2	1	1	BAK02106.1	TraesCS5A02G045700	1	TraesCS5B02G049800	1	NA	NA	A or B	N-Term(iTRAQ8plex); C5(Carbamidomethyl); C16(Carbamidomethyl)	2722.47	64.14	1.09043	1		0.883237	1
LDVTEFPGENTQGISMNR	3	2	1	EMS57132.1	TraesCS4A02G278900;TraesCS2A02G211800	1	TraesCS4B02G039100;	1	TraesCS4D02G032500	1	A or B or D	N-Term(iTRAQ8plex)	2312.15	61.0533	2.11362	1		1.29933	1		2.03125	1
NSWGTVWGEDGYIR	37	3	1	XP_020188869.1	TraesCS2A02G512100	1	TraesCS2B02G540100	1	TraesCS2D02G513600	1	A or B or D	N-Term(iTRAQ8plex)	1943.95	68.7667	0.896972	13	8.76772	0.922707	10	12.4128	0.823792	14	11.1971
NVVDEVIVADEK	18	3	1	gi|11135474	TraesCS5A02G110300	1	TraesCS5B02G111800	1	TraesCS5D02G118500	1	A or B or D	N-Term(iTRAQ8plex); K12(iTRAQ8plex)	1938.1	74.8	0.90319	8	15.37	1.03504	6	10.6116	1.01862	4	4.17822
INPLVPVDLVVDHSVQVDVAR	78	1	1	XP_020150216.1	TraesCS5A02G505000	1	TraesCS4B02G335100	1	TraesCS4D02G435300	1	A or B or D	N-Term(iTRAQ8plex)	2588.48	70.74	1.03014	28	19.0013	1.03652	24	18.5017	1.07765	26	13.8329
HAIDVGAGVIDADYR	8	1	1	EMS45784.1	NA	NA	TraesCS4B02G019800	1	TraesCS4D02G017900	1	B or D	N-Term(iTRAQ8plex)	1875.99	62.2167	1.06934	3	5.24848	1.04119	3	7.05291	1.01953	2	8.63002
IVAGMEGTVMTDGK	13	3	1	XP_020170497.1	TraesCS7A02G471000	1	TraesCS7B02G373000	1	TraesCS7D02G458400	1	A or B or D	N-Term(iTRAQ8plex); K14(iTRAQ8plex)	2017.09	64.57	1.01603	4	13.371	1.03844	5	13.3835	1.02204	4	4.68457
VAVVGAAGGIGQSLSLLMK	33	1	1	BAJ99028.1	TraesCS5A02G407700	1	TraesCS5B02G412500	1	TraesCS5D02G417600	1	A or B or D	N-Term(iTRAQ8plex); K19(iTRAQ8plex)	2379.44	56.6933	1.01332	13	14.8348	0.882969	11	16.9798	0.912591	9	6.20676
EEGQPTAPSLVAGEILSFFTR	2	2	1	XP_020161662.1	NA	NA	TraesCS3B02G541000	1	TraesCS3D02G485400	1	B or D	N-Term(iTRAQ8plex)	2553.36	42.835	1.20951	1		1.31553	1
VVDLADIVADQWK	63	1	1	BAJ90885.1	TraesCS2A02G344600	1	NA	NA	NA	NA	A-specific	N-Term(iTRAQ8plex); K13(iTRAQ8plex)	2080.19	69.9233	1.01211	18	13.8639	1.02943	19	33.2121	1.03307	23	28.8895
EIVVPQFEDGNFIGPTVLADVK	25	3	1	BAJ94980.1	TraesCS2A02G477900	1	TraesCS2B02G501200	1	TraesCS2D02G477100	1	A or B or D	N-Term(iTRAQ8plex); K22(iTRAQ8plex)	2995.67	62.9067	0.713641	6	15.431	0.911265	8	15.7949	0.755296	11	20.5461
LVLPVAISVLVNQCGK	14	3	1	XP_020194774.1	TraesCS2A02G424800	1	TraesCS2B02G444500	1	TraesCS2D02G422700	1	A or B or D	N-Term(iTRAQ8plex); C14(Carbamidomethyl); K16(iTRAQ8plex)	2318.41	45.0267	1.1176	5	9.88044	1.06148	5	11.6011	0.989926	4	4.21552
AVDNVNLIIAPALIGK	35	1	1	BAJ85279.1	NA	NA	TraesCS5B02G012100	1	NA	NA	B-specific	N-Term(iTRAQ8plex); K16(iTRAQ8plex)	2229.38	69.2933	0.960667	13	9.06739	0.957661	11	10.1283	0.983388	11	11.4237
GLDGTGSDITLDDVR	6	4	1	EMS58301.1	TraesCS1A02G109200	1	TraesCS1B02G108700	1	TraesCS1D02G090900	1	A or B or D	N-Term(iTRAQ8plex)	1837.94	58.5267	1.02206	3	3.55242	0.953961	2	4.84163	1.12639	1
AIELANPMENAGAALIR	12	2	1	gi|134102	NA	NA	TraesCS2B02G063000	1	TraesCS2D02G049500	1	B or D	N-Term(iTRAQ8plex)	2058.14	58.5467	0.755887	3	10.0195	0.893362	4	43.4667	0.893749	5	30.6541
VYDYALYNDLGNPDLR	3	3	1	EMS65931.1	TraesCS2A02G525500	1	TraesCS2B02G555400;	1	TraesCS2D02G528500;TraesCS2D02G528400	1	A or B or D	N-Term(iTRAQ8plex)	2205.11	62.6533	1.04782	1		1.06786	1		1.08935	1
NALGLDAEVSEAGENFSVGQR	2	4	1	EMS62619.1	TraesCS1A02G404300;TraesCS2A02G463900	1	TraesCS2B02G485600;	1	TraesCS2D02G464800	1	A or B or D	N-Term(iTRAQ8plex)	2467.25	62.105	1.04801	1					0.954648	1
TGELVSLSEQQLVDCDTGSSGCSGGR	1	1	1	CDM82174.1	TraesCS3A02G142000;TraesCS5A02G023800	1	TraesCS3B02G163000;TraesCS3B02G162700;	1	TraesCS3D02G145500;TraesCS3D02G145300	1	A or B or D	N-Term(iTRAQ8plex); C15(Carbamidomethyl); C22(Carbamidomethyl)	3003.41	69.17	0.884569	1
YALSYQEPIPVEQLVQSLCDTK	12	1	1	XP_020193062.1	TraesCS7A02G130500	1	TraesCS7B02G030800	1	TraesCS7D02G129900	1	A or B or D	N-Term(iTRAQ8plex); C19(Carbamidomethyl); K22(iTRAQ8plex)	3189.71	71.9133	1.12172	4	11.0846	0.973885	4	12.4798	1.02762	4	4.64923
RTPGFTGADLQNLMNEAAILAAR	12	1	1	XP_020181913.1	TraesCS7A02G547500	1	TraesCS7B02G471600	1	TraesCS7D02G534500	1	A or B or D	N-Term(iTRAQ8plex)	2734.47	75.1367	1.06821	2	7.83812	1.02009	5	23.5145	1.00099	5	7.012
LFATLDGLDHAAK	110	3	1	BAJ90882.1	TraesCS2A02G215000	1	TraesCS2B02G240000	1	TraesCS2D02G220800	1	A or B or D	N-Term(iTRAQ8plex); K13(iTRAQ8plex)	1980.13	73.0733	0.974204	37	15.7903	1.00679	37	15.3076	0.969724	31	25.9731
RPLPATAAGDDDDDR	2	2	1	BAK03908.1	NA	NA	TraesCS5B02G194900	1	TraesCS5D02G202200	1	B or D	N-Term(iTRAQ8plex)	1888.93	70.89	0.962917	1		0.872575	1
SLTTEEIDQHLTAISER	3	3	1	XP_020167947.1	TraesCS4A02G008300	1	TraesCS4B02G483600	1	TraesCS4D02G295500	1	A or B or D	N-Term(iTRAQ8plex)	2247.19	68.25	1.13595	2	8.37386	1.22645	1
YGANVDGYSPIYTPEEWSESGDR	18	1	1	EMS68597.1	TraesCS6A02G358100	1	TraesCS6B02G390600	1	TraesCS6D02G340700	1	A or B or D	N-Term(iTRAQ8plex)	2896.32	76.55	1.06877	6	13.4412	0.979463	6	14.182	0.881918	6	13.9263
ISAEDEMAGMDLTR	17	3	1	CAY38593.1	TraesCS2A02G365000	1	TraesCS2B02G383600	1	TraesCS2D02G362900	1	A or B or D	N-Term(iTRAQ8plex)	1842.89	69.68	1.38998	5	14.7578	1.4743	6	11.6722	1.36566	6	17.0759
GLLPFGGGDDDDAGAR	13	1	1	BAJ94807.1	TraesCS2A02G141700	1	NA	NA	NA	NA	A-specific	N-Term(iTRAQ8plex)	1836.91	53.1	0.931903	5	14.4443	0.961376	3	9.06367	0.894965	5	8.9043
DIIVISGGPWFNVPQGNLDSLAPAAQDK	11	1	1	BAK00331.1	NA	NA	TraesCS2B02G615800	1	NA	NA	B-specific	N-Term(iTRAQ8plex); K28(iTRAQ8plex)	3530.94	68.42	0.947098	5	37.5374	1.13288	3	4.95385	1.20917	3	5.50164
ETAGQAAAAATEK	12	1	1	CAC21230.1	TraesCS4A02G214200	1	NA	NA	NA	NA	A-specific	N-Term(iTRAQ8plex); K13(iTRAQ8plex)	1827.01	66.3333	1.12214	3	11.0985	1.09083	6	13.9241	1.04204	3	0.105848
FTPNIDFNPLIDPLFAR	6	1	1	XP_020162088.1	NA	NA	TraesCS2B02G614100	1	NA	NA	B-specific	N-Term(iTRAQ8plex)	2294.26	74.36	1.10388	2	3.01918	1.13322	2	8.1338	1.20065	2	2.83464
FEEGIIGTPQLTDSIVLPEK	30	1	1	BAJ98727.1	TraesCS5A02G164600	1	TraesCS5B02G162100	1	TraesCS5D02G243000	1	A or B or D	N-Term(iTRAQ8plex); K20(iTRAQ8plex)	2794.57	60.6	1.03241	13	13.6242	1.03579	10	21.7657	1.01245	7	20.0637
AVGAAAVVGSHTAK	17	1	1	BAJ90983.1	TraesCS7A02G298300	1	TraesCS7B02G188700	1	TraesCS7D02G294100	1	A or B or D	N-Term(iTRAQ8plex); K14(iTRAQ8plex)	1847.1	68.0733	0.895251	5	1.89093	0.898809	6	5.78141	0.903011	6	8.74383
ELLELVDIFSPNETELAR	2	3	1	XP_020188505.1	TraesCS3A02G242400	1	TraesCS3B02G270400	1	TraesCS3D02G242400	1	A or B or D	N-Term(iTRAQ8plex)	2392.3	70.44	0.921463	1		0.901565	1
GSGASPPGACCSGVR	11	1	1	AAS84745.1	NA	NA	NA	NA	TraesCS3D02G052100	1	D-specific	N-Term(iTRAQ8plex); C10(Carbamidomethyl); C11(Carbamidomethyl)	1723.82	61.08	0.87074	3	0.577582	0.967462	5	17.6843	0.757726	3	24.222
AYNQGLIDHVGGGTPK	17	2	1	CDM86358.1	TraesCS3A02G483100;TraesCS3A02G486000	1	TraesCS3B02G529400;TraesCS3B02G533800;TraesCS3B02G533900;	1	TraesCS3D02G478200;TraesCS3D02G481400;TraesCS3D02G588100	1	A or B or D	N-Term(iTRAQ8plex); K16(iTRAQ8plex)	2235.24	42.83	0.938736	8	7.20058	0.967685	4	8.1806	0.926836	5	8.40425
VTSGTISFEDGIENIDIGGPTLIR	1	2	1	CDM86065.1	NA	NA	TraesCS3B02G499300	1	TraesCS3D02G452400	1	B or D	N-Term(iTRAQ8plex)	2808.49	68.9	1.20327	1
KTMEINPENAIMDELR	8	2	1	ABG57075.1	TraesCS5A02G260600	1	TraesCS5B02G258900	1	TraesCS5D02G268000	1	A or B or D	N-Term(iTRAQ8plex); K1(iTRAQ8plex)	2512.34	72.1767	0.455512	1		0.467274	3	2.81637	0.487523	4	6.87546
MYQGAGADMEGGMDDDTPAASGGAGPK	7	2	1	EMS52605.1	TraesCS6A02G337100	1	TraesCS6B02G367800;TraesCS2B02G374700;	1	TraesCS6D02G317700	1	A or B or D	N-Term(iTRAQ8plex); M9(Oxidation); M13(Oxidation); K27(iTRAQ8plex)	3197.43	54.335	0.892564	3	23.6811				0.906885	2	10.5373
AAVAWGPGEPLVMQEVEVAPPAR	3	2	1	BAJ92604.1	TraesCS1A02G050100	1	NA	NA	TraesCS1D02G052200	1	A or D	N-Term(iTRAQ8plex)	2678.44	70.9133	1.21473	1		1.09903	1		1.55285	1
NFVGQAATSPGISGQTIQESMR	3	2	1	BAJ85565.1	TraesCS2A02G284400	1	TraesCS2B02G301400	1	TraesCS2D02G283300	1	A or B or D	N-Term(iTRAQ8plex); M21(Oxidation)	2599.31	59.35	1.13779	1		1.03175	1		0.950778	1
SAGAAAAEVGGVGEGEEVR	4	1	1	XP_020165754.1	TraesCS1A02G093900	1	NA	NA	TraesCS1D02G102500	1	A or D	N-Term(iTRAQ8plex)	2020.03	76.71	0.996806	2	5.94547	1.10112	2	1.59445
LATDDGPVNEENEMGLGQVTVR	1	1	1	XP_020171954.1	NA	NA	TraesCS4B02G166500	1	NA	NA	B-specific	N-Term(iTRAQ8plex)	2648.31	68.8	0.951778	1
YENLIESGVIDPAK	8	3	1	gi|134102	NA	NA	TraesCS2B02G063000	1	TraesCS2D02G049500	1	B or D	N-Term(iTRAQ8plex); K14(iTRAQ8plex)	2156.2	56.57	0.986169	3	15.2053	0.90024	4	8.39348	0.994104	1
GGIFGNIGNMQNLYETVK	8	2	1	CDM83603.1	TraesCS6A02G147700	1	NA	NA	TraesCS6D02G137000	1	A or D	N-Term(iTRAQ8plex); K18(iTRAQ8plex)	2563.38	75.3833	1.09271	2	14.638	1.0383	2	9.49743	1.10277	4	5.05674
GLPYEYVEEDLMAGK	14	1	1	CAC94002.1	NA	NA	TraesCS5B02G426400	1	NA	NA	B-specific	N-Term(iTRAQ8plex); K15(iTRAQ8plex)	2322.21	62.7067	1.02471	7	4.65961	0.963941	5	2.79878	1.03705	2	4.73079
DPGETSLSDLPAVLAR	5	1	1	EMS61223.1	TraesCS7A02G352700	1	TraesCS7B02G275300	1	TraesCS7D02G370300	1	A or B or D	N-Term(iTRAQ8plex)	1945.06	49.43	0.981384	2	8.02041	1.08964	2	9.96638	0.937449	1
GLPYEYAEEDLMAGK	24	1	1	CAC94003.1	TraesCS5A02G424100	1	NA	NA	TraesCS5D02G432700	1	A or D	N-Term(iTRAQ8plex); K15(iTRAQ8plex)	2294.17	66.6133	0.922816	6	2.02996	0.973871	7	20.3735	0.955471	11	5.58104
IALYGTTVDTTNMK	6	2	1	BAJ99037.1	TraesCS5A02G437600	1	TraesCS5B02G440400	1	TraesCS5D02G444800	1	A or B or D	N-Term(iTRAQ8plex); K14(iTRAQ8plex)	2136.2	51.95	0.895177	3	4.12759	0.836653	1		0.961839	2	7.26234
ENAPCIVFVDEIDAVGR	26	3	1	XP_020170497.1	TraesCS7A02G471000	1	TraesCS7B02G373000	1	TraesCS7D02G458400	1	A or B or D	N-Term(iTRAQ8plex); C5(Carbamidomethyl)	2208.13	76.33	1.15262	6	34.9205	1.07153	9	11.7044	1.08635	11	23.5072
TVADGSLLDFLR	17	1	1	BAJ94338.1	TraesCS7A02G345400	1	NA	NA	TraesCS7D02G333900	1	A or D	N-Term(iTRAQ8plex)	1610.91	65.2633	1.11545	5	19.3513	1.04647	6	8.68893	1.0875	6	9.13001
TTTGTPFLFPTTGTGAWESALTNTLSPGDR	12	1	1	EMS66805.1	TraesCS7A02G312700	1	TraesCS7B02G148000	1	TraesCS7D02G297400	1	A or B or D	N-Term(iTRAQ8plex)	3401.72	77.9567	1.16373	4	22.2779	0.85877	4	25.7506	1.03758	4	15.1554
GPVENLFDHVADPVNNNAWAFATNFAPGS	8	1	1	EMS46868.1	TraesCS5A02G322500	1	TraesCS5B02G322900	1	TraesCS5D02G329200	1	A or B or D	N-Term(iTRAQ8plex)	3375.63	58.6967	1.04103	3	4.72425	1.07621	3	0.458044	0.958745	2	16.2809
IPFSSFDILSDDEVR	6	2	1	CAV24951.1	TraesCS1A02G168900	1	NA	NA	TraesCS1D02G166900	1	A or D	N-Term(iTRAQ8plex)	2044.05	67.18	1.04122	2	5.14868	0.951036	2	6.4385	1.05037	2	3.13808
LVLDGAYDGATLK	9	3	1	XP_020200276.1	TraesCS2A02G202300	1	TraesCS2B02G229400	1	TraesCS2D02G208600	1	A or B or D	N-Term(iTRAQ8plex); K13(iTRAQ8plex)	1944.12	67.2633	1.09458	3	21.6575	1.13422	4	10.3294	1.17896	2	8.3137
IQDGVFDVSNESYGIK	8	2	1	AAW52512.1	TraesCS6A02G207100;TraesCS2A02G331600	1	TraesCS6B02G230400;TraesCS2B02G350600;	1	TraesCS6D02G188500;TraesCS2D02G331300	1	A or B or D	N-Term(iTRAQ8plex); K16(iTRAQ8plex)	2379.28	50.51	0.892444	3	18.8493	0.999849	2	7.98606	0.859051	3	11.9359
STPFQPYAEVFGLQR	63	2	1	gi|445116	TraesCS2A02G206200	1	TraesCS2B02G233400	1	TraesCS2D02G209900	1	A or B or D	N-Term(iTRAQ8plex)	2044.08	68.54	0.999464	21	18.9073	1.07195	18	16.7822	1.01418	22	13.6922
LTYTLDEMEGPLEVGADGTLK	65	2	1	EMS63035.1	TraesCS2A02G247300	1	TraesCS2B02G270300	1	TraesCS2D02G248400	1	A or B or D	N-Term(iTRAQ8plex); M8(Oxidation); K21(iTRAQ8plex)	2876.51	65.12	0.997944	19	11.2988	1.01475	26	14.3286	1.02797	20	10.1582
LLPLVGNVYVPR	18	1	1	ACS34908.1	TraesCS5A02G378700	1	TraesCS5B02G382300	1	TraesCS5D02G388700	1	A or B or D	N-Term(iTRAQ8plex)	1644.02	70.1333	0.894912	5	10.0834	0.937388	6	8.50891	0.910171	7	13.391
KLNLPVLPTTTIGSFPQTVELR	30	2	1	EMS51950.1	TraesCS5A02G024900	1	NA	NA	TraesCS5D02G031300	1	A or D	N-Term(iTRAQ8plex); K1(iTRAQ8plex)	3032.8	67.0933	0.925073	11	15.0085	0.926989	12	14.0534	0.787757	7	26.9078
ASAEYDLPLVGNK	20	1	1	CBM40103.1	NA	NA	TraesCS2B02G313700	1	NA	NA	B-specific	N-Term(iTRAQ8plex); K13(iTRAQ8plex)	1985.13	65.0933	0.940397	7	17.7322	0.960778	6	8.44072	0.947976	7	18.0917
LSEAGITDLVILEATDR	16	2	1	BAJ98538.1	TraesCS5A02G549600;TraesCS6A02G590400	1	TraesCS7B02G461800;TraesCS4B02G265900;TraesCS4B02G385300;	1	TraesCS7D02G524900;TraesCS4D02G265800	1	A or B or D	N-Term(iTRAQ8plex)	2120.18	71.93	0.952993	5	1.41529	0.98243	7	7.13583	1.05185	4	7.32085
QSVDLNSIAFLFDGR	17	3	1	CDM85718.1	TraesCS3A02G424000	1	TraesCS3B02G460000	1	TraesCS3D02G419300	1	A or B or D	N-Term(iTRAQ8plex)	1986.06	63.1867	0.962374	7	5.33295	0.926463	5	15.1587	0.967797	5	10.5569
APAVILGGAQMEDFVLDFDMEK	5	1	1	CAD27730.1	TraesCS3A02G471900	1	TraesCS3B02G515100;TraesCS3B02G514800;	1	TraesCS3D02G467600;TraesCS3D02G467500;TraesCS3D02G467300	1	A or B or D	N-Term(iTRAQ8plex); K22(iTRAQ8plex)	3004.57	39.93	0.787835	3	4.36003	0.772934	1
EVGADAVAHGCTGK	23	2	1	XP_020149777.1	TraesCS1A02G246600	1	TraesCS1B02G257300	1	TraesCS1D02G245900	1	A or B or D	N-Term(iTRAQ8plex); C11(Carbamidomethyl); K14(iTRAQ8plex)	1980.04	69.0167	0.971711	8	15.2817	1.00672	8	16.0073	0.974691	7	5.40908
SDAQVLGPHSQYLPK	6	2	1	BAJ95816.1	NA	NA	TraesCS2B02G221600	1	TraesCS2D02G202000	1	B or D	N-Term(iTRAQ8plex); K15(iTRAQ8plex)	2248.26	62.41	1.03241	1		1.06087	2	5.17382	1.08515	3	0.433376
GTGTANQCPTIDGGVDSFPFK	66	2	1	EMS63035.1	TraesCS2A02G247300	1	TraesCS2B02G270300	1	TraesCS2D02G248400	1	A or B or D	N-Term(iTRAQ8plex); C8(Carbamidomethyl); K21(iTRAQ8plex)	2777.41	70.6367	1.0259	23	17.8723	1.01253	22	15.646	0.907204	21	15.9023
TVGGGDDAFNTFFSETGAGK	39	2	1	ABD92930.1	TraesCS4A02G257800;TraesCS1A02G350200	1	TraesCS4B02G056700;TraesCS1B02G364500;	1	TraesCS4D02G057000;TraesCS1D02G353100	1	A or B or D	N-Term(iTRAQ8plex); K20(iTRAQ8plex)	2586.29	65.3933	1.15623	11	17.2463	1.11664	12	14.8851	1.03773	16	21.3828
MYQGAGADMEGGMDDDTPAASGGAGPK	6	2	1	EMS52605.1	TraesCS6A02G337100	1	TraesCS6B02G367800;TraesCS2B02G374700;	1	TraesCS6D02G317700	1	A or B or D	N-Term(iTRAQ8plex); M1(Oxidation); K27(iTRAQ8plex)	3181.44	66.7	0.824067	3	4.09145	0.889837	1		0.985251	1
LVLMDNTGGPAVVDLAAIR	6	2	1	XP_020153406.1	TraesCS3A02G184000	1	TraesCS3B02G213900	1	TraesCS3D02G188200	1	A or B or D	N-Term(iTRAQ8plex)	2229.26	70.06	1.20541	2	0.250998	1.06569	2	13.847	1.06152	2	4.48093
GAGVPVILDAGGMDAPVPR	8	2	1	XP_020188505.1	TraesCS3A02G242400	1	TraesCS3B02G270400	1	TraesCS3D02G242400	1	A or B or D	N-Term(iTRAQ8plex); M13(Oxidation)	2112.15	66.12	1.10589	2	3.18731	1.06837	3	0.461725	0.971472	3	4.73476
EIGLPYQLVSIVSGALNDAAAK	3	3	1	XP_020157990.1	TraesCS4A02G040400;TraesCS6A02G334300	1	TraesCS4B02G261800;TraesCS6B02G365000;	1	TraesCS4D02G261400;TraesCS6D02G313600	1	A or B or D	N-Term(iTRAQ8plex); K22(iTRAQ8plex)	2837.62	66.885	1.16849	2	5.27304	1.10238	1
LVGYNTDYVGAISAIEDGIR	5	3	1	EMS50299.1	TraesCS5A02G096500	1	TraesCS5B02G102400	1	TraesCS5D02G109200	1	A or B or D	N-Term(iTRAQ8plex)	2430.29	81.5367	1.03294	1		1.059	2	2.94919	1.12013	2	4.36317
LVVDEATNDDNSVVALHPDTMER	3	3	1	BAK08045.1	TraesCS4A02G035500	1	TraesCS4B02G268200;TraesCS4B02G268400;	1	TraesCS4D02G267600;TraesCS4D02G267800	1	A or B or D	N-Term(iTRAQ8plex); M21(Oxidation)	2860.41	63.4	0.921369	1		0.991754	1		0.871597	1
FAGTEAATAVVPDPDAAVAFAR	7	1	1	EMS66611.1	TraesCS7A02G477900	1	TraesCS7B02G380300	1	NA	NA	A or B	N-Term(iTRAQ8plex)	2451.29	59.4333	1.01168	4	11.4454	1.04432	2	0.17176	1.303	1
SENPAAANSLETDGLAR	12	1	1	BAE92726.1	TraesCS3A02G185800	1	NA	NA	TraesCS3D02G189800	1	A or D	N-Term(iTRAQ8plex)	2020.03	69.9567	0.910506	7	20.4174	0.963884	3	9.30858	0.940639	2	9.19525
VATMAAQAQQLTVPTEAELLQGQADLWR	6	1	1	XP_020199773.1	NA	NA	TraesCS4B02G075000	1	TraesCS4D02G073600	1	B or D	N-Term(iTRAQ8plex)	3343.77	58.9667	1.06664	1		0.922197	1		1.10549	4	9.96661
MELIDAAFPLLK	30	3	1	XP_020157252.1	TraesCS1A02G155200	1	TraesCS1B02G172400	1	TraesCS1D02G153900	1	A or B or D	N-Term(iTRAQ8plex); K12(iTRAQ8plex)	1969.17	65.7367	1.0764	11	26.3655	1.04206	9	38.8426	1.10777	10	9.66585
NKPIAVIGGGDSAMEEGNFLTK	4	1	1	XP_020173785.1	TraesCS6A02G278000	1	TraesCS6B02G306300	1	TraesCS6D02G258600	1	A or B or D	N-Term(iTRAQ8plex); K2(iTRAQ8plex); K22(iTRAQ8plex)	3160.75	57.7433	0.885488	2	7.69594	0.966275	1		0.884729	1
AGANYYICTIGTHCAAGMK	4	3	1	XP_020170114.1	TraesCS6A02G297500	1	TraesCS6B02G327200	1	TraesCS6D02G277500	1	A or B or D	N-Term(iTRAQ8plex); C8(Carbamidomethyl); C14(Carbamidomethyl); K19(iTRAQ8plex)	2667.33	39.85	0.641999	2	9.46744	0.673716	1		0.622972	1
IAEDIQDQTEESALVISGITGR	34	5	1	BAJ85385.1	NA	NA	TraesCS2B02G539500	1	NA	NA	B-specific	N-Term(iTRAQ8plex)	2649.4	70.19	1.18778	5	13.4841	1.10387	7	12.135	0.943045	5	18.1338
DSPGGPWQFIGLLPLFDPPR	6	3	1	gi|50400847	TraesCS2A02G502400	1	TraesCS2B02G530500	1	TraesCS2D02G503000	1	A or B or D	N-Term(iTRAQ8plex)	2513.35	80.62	1.29147	2	13.019	1.38291	2	0.676856	1.6036	2	24.9774
VNTDDCPNIASTYGIR	29	3	1	gi|11135474	TraesCS5A02G110300	1	TraesCS5B02G111800	1	TraesCS5D02G118500	1	A or B or D	N-Term(iTRAQ8plex); C6(Carbamidomethyl)	2100.04	68.0133	1.01822	10	8.76473	1.0733	10	6.74634	1.08639	9	10.7715
SGGLGDVCGSLPIALAAR	6	3	1	AAF03557.1	TraesCS7A02G120300	1	TraesCS7B02G018600	1	TraesCS7D02G117800	1	A or B or D	N-Term(iTRAQ8plex); C8(Carbamidomethyl)	2018.11	49.7167	1.13739	2	4.16032	1.11549	2	0.401205	1.21892	2	0.978809
DNLTLWTSDMQDDAGDEMR	6	1	1	BAB11740.1	TraesCS7A02G295500	1	TraesCS7B02G183800	1	TraesCS7D02G292400	1	A or B or D	N-Term(iTRAQ8plex)	2517.11	77.2833	1.03665	2	0.366415	0.977696	2	2.51888	0.989474	2	15.3632
LNPLSYLLVDGVR	84	1	1	XP_020163459.1	TraesCS6A02G389900	1	TraesCS6B02G429300;TraesCS6B02G429200;TraesCS6B02G429000;TraesCS6B02G428900;TraesCS6B02G429100;	1	TraesCS6D02G373900;TraesCS6D02G373800	1	A or B or D	N-Term(iTRAQ8plex)	1763.04	70.8267	1.01829	25	18.286	0.941182	31	12.5941	1.00528	28	17.1551
YLGPFSEQTPSYLTGEFPGDYGWDTAGLSADPETFAK	38	2	1	EMS46868.1	TraesCS5A02G322500	1	TraesCS5B02G322900	1	TraesCS5D02G329200	1	A or B or D	N-Term(iTRAQ8plex); K37(iTRAQ8plex)	4623.24	72.3367	1.31929	7	20.4609	0.994494	7	29.9161	1.14866	10	59.8588
INMTCVNAETGLVDQR	8	3	1	BAK02745.1	TraesCS5A02G054100	1	TraesCS5B02G062300	1	TraesCS5D02G065400	1	A or B or D	N-Term(iTRAQ8plex); C5(Carbamidomethyl)	2125.08	52.9033	1.12235	2	44.6929	1.21186	2	35.5719	1.02615	4	20.9128
ELLVEAMSPLGEDAVK	4	2	1	XP_020185016.1	NA	NA	TraesCS3B02G141600	1	TraesCS3D02G124300	1	B or D	N-Term(iTRAQ8plex); K16(iTRAQ8plex)	2309.29	50.1767	0.855487	2	23.4328	0.81353	1		0.853769	1
TLDGIQIEMQATDPSEMSLDVIK	10	1	1	EMS50122.1	NA	NA	TraesCS5B02G701700	1	NA	NA	B-specific	N-Term(iTRAQ8plex); K23(iTRAQ8plex)	3142.66	54.2633	1.14213	2	3.65307	1.13136	3	1.63536	1.17489	5	5.39593
VLPYADYIFGNETEAR	25	2	1	XP_020187467.1	NA	NA	TraesCS6B02G257900	1	TraesCS6D02G212000	1	B or D	N-Term(iTRAQ8plex)	2162.11	71.8867	0.904657	8	12.3986	0.93333	10	13.3314	0.9102	7	14.6777
VLDYGSVFLGSPSPADGDDTSSAPSTGTQPK	3	3	1	EMS49802.1	TraesCS4A02G281500	1	TraesCS4B02G031500	1	TraesCS4D02G029200	1	A or B or D	N-Term(iTRAQ8plex); K31(iTRAQ8plex)	3661.84	52.735	1.02372	1					0.939714	2	37.0305
AAAAHGVALVAPDTSPR	14	1	1	CDM86307.1	TraesCS3A02G478800	1	TraesCS3B02G522300	1	TraesCS3D02G473000	1	A or B or D	N-Term(iTRAQ8plex)	1908.06	69.3333	0.966178	6	19.7088	0.820766	5	12.2618	0.848822	3	18.931
YLFQEGVLYAK	55	2	1	BAJ84978.1	TraesCS2A02G152300;TraesCS2A02G302600;TraesCS3A02G690400;TraesCS7A02G057200;TraesCS1A02G479600;TraesCS2A02G594800	1	TraesCS2B02G318500;TraesCS3B02G854800;TraesCS1B02G565600;	1	TraesCS2D02G301300;TraesCS3D02G628600	1	A or B or D	N-Term(iTRAQ8plex); K11(iTRAQ8plex)	1939.12	69.0067	1.01673	19	7.347	1.00233	15	4.99438	1.0386	21	7.47355
LALSLGDENAVSMPVAAAANEAFK	4	1	1	BAJ91168.1	NA	NA	TraesCS6B02G176600	1	NA	NA	B-specific	N-Term(iTRAQ8plex); K24(iTRAQ8plex)	2997.62	66.31	0.984148	1		0.925737	2	5.42806	1.07022	1
DLDLGTNELDGDVTSYEK	11	2	1	XP_020158799.1	TraesCS1A02G433900;TraesCS1A02G424100	1	NA	NA	TraesCS1D02G433600	1	A or D	N-Term(iTRAQ8plex); K18(iTRAQ8plex)	2592.32	72.8167	0.92604	4	13.0118	0.963308	3	4.62768	0.734558	4	9.36713
LVTPEGEEHEFEAPDDAYILDSAETAGVELPYSCR	5	1	1	XP_020148820.1	NA	NA	NA	NA	TraesCS5D02G516100	1	D-specific	N-Term(iTRAQ8plex); C34(Carbamidomethyl)	4214	63.6533	0.925037	1		1.20094	1		1.16559	3	3.34433
IFVGGLPSTLTEDDLR	8	3	1	BAJ89606.1	TraesCS6A02G187000	1	TraesCS6B02G217500	1	TraesCS6D02G173900	1	A or B or D	N-Term(iTRAQ8plex)	2037.12	68.47	1.19881	3	10.7299	1.2073	3	19.2008	1.1761	2	11.3369
AGILVSPMQSTETPLDFDDMEVK	11	2	1	AEH95770.1	NA	NA	TraesCS4B02G222700	1	TraesCS4D02G223300	1	B or D	N-Term(iTRAQ8plex); K23(iTRAQ8plex)	3131.62	64.6333	0.951857	4	2.79601	0.904562	3	3.81525	0.932501	4	3.74154
GAGVPVILDAGGMDAPVPR	4	2	1	XP_020188505.1	TraesCS3A02G242400	1	TraesCS3B02G270400	1	TraesCS3D02G242400	1	A or B or D	N-Term(iTRAQ8plex)	2096.15	75.58	1.05848	1		0.957462	2	6.62772	1.02944	1
VNTNFGGDTGDALEAHEWR	2	1	1	XP_020146585.1	TraesCS5A02G173000	1	TraesCS5B02G170400	1	TraesCS5D02G177500	1	A or B or D	N-Term(iTRAQ8plex)	2393.15	69.635	0.925738	1					0.925576	1
IADFDLSNQAPDMAAR	8	3	1	EMS68085.1	TraesCS1A02G079700	1	TraesCS1B02G097700	1	TraesCS1D02G081400	1	A or B or D	N-Term(iTRAQ8plex)	2039.02	50.47	1.10139	4	11.1952	1.03929	3	6.69463	1.20782	1
GGALPFLHAAIDVAHR	4	1	1	EMS51590.1	TraesCS7A02G189600	1	TraesCS7B02G094500	1	TraesCS7D02G190700	1	A or B or D	N-Term(iTRAQ8plex)	1949.11	64.2967	1.08184	1		1.07774	2	6.84829	1.22794	1
DVLSVAFSIDNR	28	2	1	CDM83867.1	TraesCS3A02G263900	1	TraesCS3B02G297300	1	TraesCS3D02G264000	1	A or B or D	N-Term(iTRAQ8plex)	1639.9	58.18	0.973154	14	18.639	0.963932	6	10.5823	0.932358	8	9.62057
TITAGDVFVFPR	11	1	1	EMS54841.1	TraesCS6A02G382200	1	NA	NA	NA	NA	A-specific	N-Term(iTRAQ8plex)	1626.92	58.3767	0.903406	3	0.499012	1.05506	3	9.78158	1.06481	5	8.82279
VQEVVSEIFGK	34	2	1	CDM84289.1	TraesCS3A02G305100	1	NA	NA	NA	NA	A-specific	N-Term(iTRAQ8plex); K11(iTRAQ8plex)	1843.08	59.92	0.988059	11	12.1888	0.977012	11	5.94598	0.949883	12	12.3507
DSGAFAWEIVPIEVPVGR	4	2	1	XP_020188214.1	NA	NA	TraesCS5B02G166200	1	TraesCS5D02G173800	1	B or D	N-Term(iTRAQ8plex)	2246.22	51.26	1.10796	2	0.72211	0.997617	1		0.907385	1
TDIIFFCSPNNPTGAAASR	11	4	1	BAJ90564.1	TraesCS4A02G116000	1	TraesCS4B02G188200;TraesCS1B02G115200;	1	TraesCS4D02G189600	1	A or B or D	N-Term(iTRAQ8plex); C7(Carbamidomethyl)	2343.18	67.8667	0.935597	3	5.86552	0.976977	3	1.35782	1.09098	5	4.38823
LAPQVVASAHPVEGEGGVGSVR	11	1	1	XP_020197121.1	TraesCS2A02G423300	1	TraesCS2B02G442700	1	TraesCS2D02G420900	1	A or B or D	N-Term(iTRAQ8plex)	2420.33	75.4367	1.03821	4	17.9052	0.837647	2	9.30372	1.00813	5	36.23
VLLSIGGGVGSYGLSSAADAK	3	2	1	CDM85085.1	TraesCS3A02G373800	1	TraesCS3B02G406000	1	TraesCS3D02G366500	1	A or B or D	N-Term(iTRAQ8plex); K21(iTRAQ8plex)	2530.43	62.4	1.0504	1		1.10011	1		1.07161	1
DIELVMTQAGVPRPK	12	2	1	XP_020166889.1	TraesCS1A02G372900	1	TraesCS1B02G248000	1	TraesCS1D02G236500	1	A or B or D	N-Term(iTRAQ8plex); K15(iTRAQ8plex)	2262.31	63.8133	0.647509	4	14.3654	0.62441	4	4.81426	0.673823	4	19.3944
YIAVGNEVTDSAGQK	8	1	1	AAD28732.1	TraesCS3A02G481500	1	TraesCS3B02G526700	1	TraesCS3D02G476500	1	A or B or D	N-Term(iTRAQ8plex); K15(iTRAQ8plex)	2160.17	51.35	1.04894	4	12.1828	0.917985	1		1.11372	3	6.10195
LGSYTEAVADANK	12	1	1	ABO18602.1	NA	NA	NA	NA	TraesCS3D02G227500	1	D-specific	N-Term(iTRAQ8plex); K13(iTRAQ8plex)	1947.06	64.6167	0.879773	4	4.99383	0.839776	4	16.3179	0.835321	4	12.3299
VINAFGPEVIGENVEGK	10	3	1	XP_020189586.1	TraesCS2A02G355600	1	TraesCS2B02G372700	1	TraesCS2D02G352700	1	A or B or D	N-Term(iTRAQ8plex); K17(iTRAQ8plex)	2380.33	64.1733	0.968428	4	11.8781	0.997218	3	2.42693	0.980785	3	10.2378
VNYAGVSTNNYALDEIK	46	3	1	gi|131176	TraesCS5A02G482800	1	TraesCS5B02G496000	1	TraesCS5D02G496400	1	A or B or D	N-Term(iTRAQ8plex); K17(iTRAQ8plex)	2479.33	79.73	1.04175	16	11.1919	0.986267	15	17.6395	0.93486	15	21.2226
GFAFITMDTVEDAER	8	3	1	XP_020152273.1	TraesCS7A02G773700	1	TraesCS7B02G465200	1	TraesCS7D02G528900	1	A or B or D	N-Term(iTRAQ8plex)	2005.99	72.1367	0.963194	2	2.83304	0.974701	3	10.5998	0.960423	3	6.58987
TAVMGLGFVLYNEPEQTPR	7	6	1	BAK01843.1	TraesCS1A02G348400;TraesCS2A02G430100	1	TraesCS2B02G450800;TraesCS1B02G363000;	1	TraesCS1D02G351400;TraesCS2D02G427700	1	A or B or D	N-Term(iTRAQ8plex)	2426.28	69.5467	1.15301	2	9.88513	1.16014	2	2.22194	1.17963	3	0.330482
MLTASDLDALGGFGFSAVLGR	13	1	1	BAJ96477.1	NA	NA	TraesCS5B02G355900;TraesCS5B02G535100;	1	NA	NA	B-specific	N-Term(iTRAQ8plex); M1(Oxidation)	2418.27	50.4733	1.15748	6	15.4554	1.09271	5	6.89867	1.19172	2	0.480249
MISNPVNSTVPIAAEVFK	10	1	1	XP_020196362.1	TraesCS3A02G234800;TraesCS1A02G412900	1	TraesCS3B02G265000;TraesCS1B02G443200;	1	TraesCS3D02G236200;TraesCS1D02G420500	1	A or B or D	N-Term(iTRAQ8plex); K18(iTRAQ8plex)	2525.43	67.5433	1.26192	2	20.7888	1.0341	5	14.5402	1.08397	3	4.27558
AFTEQQVTDEMMK	4	3	1	BAJ97133.1	TraesCS4A02G109900	1	TraesCS4B02G194400	1	TraesCS4D02G195100	1	A or B or D	N-Term(iTRAQ8plex); K13(iTRAQ8plex)	2166.13	52.5933	0.8612	2	3.51441	0.797226	1		0.710587	1
LEAVLSIGTHVIPHPR	11	1	1	CDM81592.1	TraesCS3A02G100000	1	TraesCS3B02G116700	1	TraesCS3D02G100600	1	A or B or D	N-Term(iTRAQ8plex)	2043.2	61.6767	0.970157	3	23.7169	1.08341	4	8.73462	0.903007	4	22.2001
DVEEASLVEIVTAIR	17	1	1	BAJ85562.1	NA	NA	TraesCS4B02G001500	1	NA	NA	B-specific	N-Term(iTRAQ8plex)	1948.1	67.7667	1.24863	4	2.94472	1.28812	7	9.25911	1.18635	6	16.9042
SLAAAVPLAVDGESSDN	5	2	1	BAJ99820.1	NA	NA	TraesCS7B02G063400	1	TraesCS7D02G159800	1	B or D	N-Term(iTRAQ8plex)	1919.99	62.56	0.830552	2	3.68975	0.826864	2	18.5594	0.758961	1
AIGSGSEGADSSLQDQYNK	2	1	1	CBG02800.1	NA	NA	NA	NA	TraesCS4D02G157700	1	D-specific	N-Term(iTRAQ8plex); K19(iTRAQ8plex)	2535.29	68.725	0.71857	1		0.764689	1
AEYEESGPAIVHR	22	3	1	BAJ85914.1	TraesCS1A02G179000	1	TraesCS1B02G201400	1	TraesCS1D02G177400	1	A or B or D	N-Term(iTRAQ8plex)	1761.91	56.0233	1.04081	8	9.62043	0.98756	9	19.8072	0.991384	5	19.9882
ETTGIVGLDVVPEAR	11	2	1	XP_020161338.1	NA	NA	TraesCS4B02G180700	1	TraesCS4D02G182200	1	B or D	N-Term(iTRAQ8plex)	1860.04	58.3167	0.924002	4	8.17852	0.929979	3	7.98325	0.946081	4	6.50291
TLGAELATCPDSEPLGR	4	1	1	EMS67885.1	NA	NA	NA	NA	TraesCS7D02G412500	1	D-specific	N-Term(iTRAQ8plex); C9(Carbamidomethyl)	2091.07	45.8433	1.13114	2	1.27503	1.20846	1		1.0163	1
GQLTSEAGLVASLDALVK	93	2	1	CBG91907.1	TraesCS1A02G097700	1	TraesCS1B02G126100	1	TraesCS1D02G106500	1	A or B or D	N-Term(iTRAQ8plex); K18(iTRAQ8plex)	2380.4	78.1033	1.02264	22	9.34091	0.978068	34	9.79746	1.00168	37	17.4825
DEAYFAANAAALASR	43	2	1	EMS51950.1	TraesCS5A02G024900	1	NA	NA	TraesCS5D02G031300	1	A or D	N-Term(iTRAQ8plex)	1844.95	70.9367	1.18811	12	20.2958	1.02519	14	19.9224	1.07668	16	15.3609
GYISPQFVTNLEK	9	3	1	gi|134102	NA	NA	TraesCS2B02G063000	1	TraesCS2D02G049500	1	B or D	N-Term(iTRAQ8plex); K13(iTRAQ8plex)	2104.19	56.1633	0.875057	3	24.1638	0.912968	3	4.39108	0.96456	3	4.34663
WSDADVEEFIASDPVYGPQLK	16	1	1	XP_020147399.1	TraesCS7A02G319300	1	TraesCS7B02G220100	1	TraesCS7D02G315800	1	A or B or D	N-Term(iTRAQ8plex); K21(iTRAQ8plex)	2974.54	61.41	0.90343	5	7.40944	0.925945	7	10.7692	0.92552	4	13.5632
VIAEIIGGVLLGPSALGR	3	2	1	BAJ98631.1	TraesCS5A02G031700	1	TraesCS5B02G031800;	1	TraesCS5D02G505000;TraesCS5D02G039900	1	A or B or D	N-Term(iTRAQ8plex)	2039.26	73.7267	0.969249	1		0.905886	1		0.796303	1
SNYLMNTSIAGLEK	6	2	1	EMS48685.1	TraesCS4A02G266400	1	TraesCS4B02G047900	1	NA	NA	A or B	N-Term(iTRAQ8plex); K14(iTRAQ8plex)	2149.18	54.76	0.811687	2	3.33164	0.693034	1		0.818982	3	13.8242
DNVEYIAGGATQNSIR	7	1	1	XP_020187467.1	TraesCS6A02G223400	1	TraesCS6B02G257900	1	NA	NA	A or B	N-Term(iTRAQ8plex)	2012.04	64.58	0.714668	2	27.3975	0.964876	3	1.96313	0.714999	2	57.3053
DAPMFVVGVNEDK	8	2	1	CAZ76054.1	TraesCS7A02G313100;TraesCS7A02G478100;TraesCS6A02G157500	1	TraesCS7B02G213300;TraesCS7B02G380500;TraesCS6B02G185400;	1	TraesCS7D02G309500;TraesCS6D02G146900;TraesCS7D02G465500	1	A or B or D	N-Term(iTRAQ8plex); M4(Oxidation); K13(iTRAQ8plex)	2045.08	56.1567	1.35441	3	4.65754	1.41955	3	19.2048	1.17988	2	22.999
YPLNEELVSEAPNVNETAVQLIK	13	1	1	AGI97001.1	TraesCS1A02G323400	1	TraesCS1B02G336300	1	TraesCS1D02G324200	1	A or B or D	N-Term(iTRAQ8plex); K23(iTRAQ8plex)	3178.75	60.8633	0.977309	4	7.07413	1.12141	5	21.8353	0.832383	4	9.75461
SKPETGEVIGVFESVQPSDTDLGAK	45	2	1	EMS63035.1	TraesCS2A02G247300	1	TraesCS2B02G270300	1	TraesCS2D02G248400	1	A or B or D	N-Term(iTRAQ8plex); K2(iTRAQ8plex); K25(iTRAQ8plex)	3502.92	58.1433	0.910304	13	38.0376	0.916105	14	16.5207	1.01032	18	13.3823
LVSPSEVSVDLVDGGSTIVK	42	3	1	BAK03695.1	TraesCS1A02G105600	1	TraesCS1B02G131300	1	TraesCS1D02G109600	1	A or B or D	N-Term(iTRAQ8plex); K20(iTRAQ8plex)	2609.49	62.9933	0.989259	13	15.2366	0.971328	18	7.80455	0.931687	11	17.2029
ASSDALSPLVDVALK	16	2	1	XP_020178760.1	TraesCS4A02G267000	1	TraesCS4B02G047300	1	TraesCS4D02G047300	1	A or B or D	N-Term(iTRAQ8plex); K15(iTRAQ8plex)	2094.23	65.67	0.969971	6	19.0556	0.963735	5	5.70907	1.03165	5	11.7883
LIGAPPGYVGYEEGGQLTEAVR	2	3	1	XP_020157663.1	TraesCS5A02G547300	1	TraesCS4B02G380800	1	NA	NA	A or B	N-Term(iTRAQ8plex)	2580.36	68.47	1.02411	1					1.07909	1
FAMAGVAGILGTDLIR	8	2	1	EMS52019.1	TraesCS6A02G319700	1	TraesCS3B02G834200;TraesCS6B02G350500;TraesCS3B02G522300;	1	TraesCS6D02G299200	1	A or B or D	N-Term(iTRAQ8plex)	1909.09	63.9133	1.28881	3	42.1318	1.19421	2	14.2156	0.932527	3	52.4784
DAADVSGDLSGLSDKELGVLADWESK	5	1	1	XP_020197500.1	TraesCS6A02G354500	1	TraesCS6B02G387500	1	TraesCS6D02G336900	1	A or B or D	N-Term(iTRAQ8plex); K15(iTRAQ8plex); K26(iTRAQ8plex)	3589.91	51.2	0.851243	1		0.856044	3	4.93585	0.809903	1
NFNIALDDVSITSLSFGK	13	3	1	BAK00720.1	TraesCS4A02G346300;TraesCS1A02G407100;TraesCS4A02G344900	1	TraesCS5B02G528100;	1	TraesCS5D02G527100	1	A or B or D	N-Term(iTRAQ8plex); K18(iTRAQ8plex)	2549.42	58.1433	1.01242	4	10.9643	0.980662	5	17.1617	1.02742	4	13.639
VEYGDATTTIDPTGAHAVAQAFPR	2	1	1	BAJ94879.1	NA	NA	NA	NA	TraesCS5D02G085500	1	D-specific	N-Term(iTRAQ8plex)	2792.43	71.32	1.15627	1					1.07011	1
VVLDMTTLTIMR	20	6	1	CBM37265.1	TraesCS7A02G378600;TraesCS6A02G162700	1	TraesCS6B02G188500;TraesCS7B02G280400;	1	TraesCS6D02G149500;TraesCS7D02G375500	1	A or B or D	N-Term(iTRAQ8plex)	1696.97	65.0533	1.04937	6	13.6494	1.06702	9	9.74461	1.0344	5	3.13558
SAGLQAIDEIVPTLLR	9	3	1	XP_020166080.1	TraesCS4A02G262300	1	TraesCS4B02G052500	1	TraesCS4D02G052700	1	A or B or D	N-Term(iTRAQ8plex)	2000.17	62.3667	1.08792	4	4.66304	1.09332	3	29.0987	0.952917	2	5.21983
IMLLPESDPNATHIMIATGTGVAPYR	13	2	1	XP_020147336.1	TraesCS5A02G423000	1	NA	NA	TraesCS5D02G431300	1	A or D	N-Term(iTRAQ8plex)	3072.63	67.7833	0.822692	4	15.6108	0.852863	5	22.1556	0.963313	4	9.86349
FSPNNFAPTIVSGSWDR	19	2	1	CDM83867.1	TraesCS3A02G263900	1	TraesCS3B02G297300	1	TraesCS3D02G264000	1	A or B or D	N-Term(iTRAQ8plex)	2199.12	65.6967	0.828474	6	15.2797	0.820566	6	9.21128	0.832006	7	22.2389
EYVIVGGGNAAGYAAR	9	1	1	AKA43771.1	TraesCS7A02G304000	1	TraesCS7B02G204400	1	TraesCS7D02G299500	1	A or B or D	N-Term(iTRAQ8plex)	1871.99	62.6233	0.97951	4	10.9597	0.889489	2	11.7877	0.976899	3	6.60414
EYIDTFDGYSFIYPK	7	2	1	XP_020193321.1	TraesCS5A02G087200	1	TraesCS5B02G093100	1	TraesCS5D02G099000	1	A or B or D	N-Term(iTRAQ8plex); K15(iTRAQ8plex)	2466.27	50.6967	0.943786	3	13.4263	1.04206	2	19.0084	1.12441	2	5.46343
AFDEGWGGVIAK	20	2	1	BAJ93200.1	TraesCS6A02G299200	1	TraesCS6B02G328700	1	TraesCS6D02G278900	1	A or B or D	N-Term(iTRAQ8plex); K12(iTRAQ8plex)	1858.03	64.4067	0.95969	7	13.7055	0.915133	6	15.6533	0.967721	7	15.1345
TWVDSFGEMVLTNLTTGDK	3	3	1	BAJ93140.1	TraesCS4A02G096600	1	TraesCS4B02G207800	1	TraesCS4D02G208700	1	A or B or D	N-Term(iTRAQ8plex); K19(iTRAQ8plex)	2722.44	63.41	1.14283	1		1.11668	1		1.02756	1
AQASALEAHAAPNCK	37	3	1	XP_020157252.1	TraesCS1A02G155200	1	TraesCS1B02G172400	1	TraesCS1D02G153900	1	A or B or D	N-Term(iTRAQ8plex); C14(Carbamidomethyl); K15(iTRAQ8plex)	2147.15	76.3	0.842078	10	12.2064	0.851882	13	19.6855	0.867502	14	23.6851
DQIYDIFQLLPGK	35	2	1	CBD21803.1	TraesCS7A02G419400	1	TraesCS7B02G320000	1	TraesCS7D02G412200	1	A or B or D	N-Term(iTRAQ8plex); K13(iTRAQ8plex)	2158.24	70.9767	1.64943	12	28.6471	1.77034	12	54.8252	1.71491	11	53.6806
ATLFPGDGIGPEIAESVK	26	5	1	EMS48397.1	TraesCS6A02G198200;TraesCS2A02G591600	1	TraesCS6B02G235000;TraesCS2B02G592100;	1	TraesCS2D02G562600;TraesCS6D02G183400	1	A or B or D	N-Term(iTRAQ8plex); K18(iTRAQ8plex)	2409.36	65.4233	0.839288	9	10.6206	0.865059	11	5.80607	0.835046	6	15.2311
EPEAVNHGNTLYITGLSSR	2	3	1	XP_020152273.1	TraesCS7A02G773700	1	TraesCS7B02G465200	1	TraesCS7D02G528900	1	A or B or D	N-Term(iTRAQ8plex)	2362.23	67.16	0.986582	1		0.831948	1
EAEVSEEAASAEPEEDTAVDVK	5	2	1	CDM81831.1	NA	NA	TraesCS3B02G138000	1	TraesCS3D02G120900	1	B or D	N-Term(iTRAQ8plex); K22(iTRAQ8plex)	2913.44	44.39	0.832395	3	0.617285	0.819997	1		0.807705	1
TLTAEEMVILSGAHTVGR	19	1	1	CDM82175.1	TraesCS3A02G141800	1	TraesCS3B02G162900	1	TraesCS3D02G145400	1	A or B or D	N-Term(iTRAQ8plex)	2189.19	68.32	1.09016	6	16.9996	1.01597	6	5.76092	1.093	7	2.02177
LAELEELELQTDHQGVLAILPSYAGK	8	2	1	AAL40895.1	TraesCS1A02G369600	1	NA	NA	TraesCS1D02G375700	1	A or D	N-Term(iTRAQ8plex); K26(iTRAQ8plex)	3445.93	55.32	1.00034	2	1.28735	0.931525	4	0.68591	1.11431	2	5.63329
ASFAGDLNFYGK	13	3	1	BAJ94980.1	TraesCS2A02G477900	1	TraesCS2B02G501200	1	TraesCS2D02G477100	1	A or B or D	N-Term(iTRAQ8plex); K12(iTRAQ8plex)	1898.03	47.8	0.894602	6	23.346	0.920632	4	9.15576	0.915427	3	0.070366
KLDAQLSGLLSEASAEEDFTGK	11	2	1	EMS53149.1	TraesCS6A02G357200	1	NA	NA	TraesCS6D02G339200	1	A or D	N-Term(iTRAQ8plex); K1(iTRAQ8plex); K22(iTRAQ8plex)	3221.77	66.6567	1.01136	5	7.03034	0.846837	3	2.035	0.890282	3	11.4898
FKDLVDEIAESLAK	13	3	1	XP_020191000.1	TraesCS1A02G223800	1	TraesCS1B02G237100	1	TraesCS1D02G225400	1	A or B or D	N-Term(iTRAQ8plex); K2(iTRAQ8plex); K14(iTRAQ8plex)	2490.47	63.1433	0.872251	4	3.92701	0.815811	5	6.11567	0.837566	4	10.5499
VNQIGTVTESIQAALDSK	21	2	1	BAK00029.1	TraesCS5A02G188100	1	TraesCS5B02G195500	1	TraesCS5D02G202900	1	A or B or D	N-Term(iTRAQ8plex); K18(iTRAQ8plex)	2482.41	50.21	0.932251	7	10.5965	0.92657	9	8.7413	0.942265	5	6.22696
DADTMNFADIEK	15	3	1	XP_020192678.1	TraesCS2A02G041100	1	TraesCS2B02G053600	1	TraesCS2D02G039500	1	A or B or D	N-Term(iTRAQ8plex); K12(iTRAQ8plex)	1978.01	70.8267	0.832713	5	3.43415	0.797329	6	9.06817	0.853025	4	6.99355
GLLSSDQTLYESPETQR	7	2	1	BAK01586.1	TraesCS7A02G319100	1	TraesCS7B02G219900	1	TraesCS7D02G315600	1	A or B or D	N-Term(iTRAQ8plex)	2228.13	63.95	0.963168	3	8.95208	0.81246	2	8.4729	0.875854	2	6.23514
WGEQEASILVPGDIVSIK	45	3	1	gi|50400847	TraesCS2A02G502400	1	TraesCS2B02G530500	1	TraesCS2D02G503000	1	A or B or D	N-Term(iTRAQ8plex); K18(iTRAQ8plex)	2549.45	68.86	0.991186	13	10.0935	0.999737	16	15.4009	0.972709	16	8.33938
VLIVDDLIATGGTLCAAAK	25	3	1	BAJ97272.1	TraesCS5A02G067500	1	TraesCS5B02G074400	1	TraesCS5D02G078700	1	A or B or D	N-Term(iTRAQ8plex); C15(Carbamidomethyl); K19(iTRAQ8plex)	2509.46	57.0867	0.792181	12	9.20636	0.820689	10	19.1273	0.767879	3	1.7576
LIGFLGGTDGLLAQK	16	3	1	BAJ92904.1	TraesCS6A02G279100	1	TraesCS6B02G307200	1	TraesCS6D02G259500	1	A or B or D	N-Term(iTRAQ8plex); K15(iTRAQ8plex)	2111.27	61.56	1.11046	6	9.71134	1.13951	5	9.35278	1.11787	5	4.80906
TEQDGVQQEQNDGADAVDSQR	4	2	1	XP_020190843.1	NA	NA	TraesCS3B02G185300	1	TraesCS3D02G166200	1	B or D	N-Term(iTRAQ8plex)	2594.2	73.7167	1.03322	1		0.974293	1		1.03363	2	17.7853
LSMPIMISPTAMQK	19	2	1	XP_020184729.1	TraesCS2A02G250800	1	TraesCS2B02G264100	1	TraesCS2D02G251800	1	A or B or D	N-Term(iTRAQ8plex); M12(Oxidation); K14(iTRAQ8plex)	2172.24	56.1933	1.16945	1
ISMPIMISPTAFQK	18	3	1	EMS55513.1	TraesCS5A02G424400	1	TraesCS5B02G426500	1	TraesCS5D02G432900	1	A or B or D	N-Term(iTRAQ8plex); K14(iTRAQ8plex)	2172.24	55.1533	1.11831	6	17.0601	1.18061	6	17.4885	1.06444	6	29.3248
EIGDSPSTPSTANNPQDQAR	3	3	1	XP_020175879.1	TraesCS1A02G187400	1	TraesCS1B02G195200	1	TraesCS1D02G189300	1	A or B or D	N-Term(iTRAQ8plex)	2389.17	68.28	0.838079	1		0.845013	1		1.08945	1
SSLDAFQQILK	23	1	1	XP_020192980.1	NA	NA	TraesCS6B02G310600	1	NA	NA	B-specific	N-Term(iTRAQ8plex); K11(iTRAQ8plex)	1858.09	61.0367	0.723959	9	19.8339	0.725473	7	8.74257	0.716729	7	12.9373
WFALQATSDIPGNVANVQK	3	2	1	BAJ86306.1	TraesCS5A02G168500	1	TraesCS5B02G165300	1	NA	NA	A or B	N-Term(iTRAQ8plex); K19(iTRAQ8plex)	2667.47	66.5467	1.1853	1		1.16579	1		1.16432	1
VPEPTVEESIQILR	11	3	1	gi|347602486	TraesCS2A02G287300	1	TraesCS2B02G304200	1	TraesCS2D02G285800	1	A or B or D	N-Term(iTRAQ8plex)	1914.09	65.2933	1.15309	3	2.47811	1.16886	4	8.30819	1.24204	4	3.53307
EIAEAFLGNSVK	20	1	1	EMS68426.1	TraesCS1A02G285000	1	TraesCS1B02G294300	1	TraesCS1D02G284000	1	A or B or D	N-Term(iTRAQ8plex); K12(iTRAQ8plex)	1886.09	61.3367	0.954437	6	22.848	0.991637	7	16.5387	0.849145	7	19.8845
VGLPIDPGVVLLDIAFVPDDPSHGFLLGTR	1	1	1	XP_020163505.1	NA	NA	TraesCS7B02G486500	1	TraesCS7D02G549100	1	B or D	N-Term(iTRAQ8plex)	3433.9	66.55	1.10101	1
QDVLLFIDNIFR	13	18	1	AIG90927.1	TraesCS4A02G151900;TraesCS1A02G379000;TraesCS3A02G264700;TraesCS2A02G498900;TraesCS4A02G389000	1	TraesCS3B02G298000;TraesCS1B02G400300;TraesCS2B02G523700;	1	TraesCS3D02G424000;TraesCS3D02G264800;TraesCS1D02G507900;TraesCS5D02G511000;TraesCS2D02G284400;TraesCS2D02G584400;TraesCS2D02G678300;TraesCS1D02G136000;TraesCS3D02G052900	1	A or B or D	N-Term(iTRAQ8plex)	1797.02	66.1067	1.03684	5	12.4105	0.803903	4	34.2975	0.722437	4	29.7867
LGHNFVGTEQVLLGLVGEGTGIAAK	10	3	1	EMS48250.1	TraesCS5A02G118900	1	TraesCS5B02G112500	1	TraesCS5D02G118700	1	A or B or D	N-Term(iTRAQ8plex); K25(iTRAQ8plex)	3088.76	69.2267	0.953726	2	1.43104	0.946097	5	1.18137	0.928048	3	10.2345
HPAESTSTTNESVLK	10	3	1	EMS63432.1	TraesCS5A02G131100	1	TraesCS5B02G131000	1	TraesCS5D02G138800	1	A or B or D	N-Term(iTRAQ8plex); K15(iTRAQ8plex)	2209.2	56.2033	0.882568	3	9.29652	0.960379	3	4.58029	0.99816	4	7.43764
VTTEAASPAPASGSAPAK	29	1	1	AAM22691.1	NA	NA	TraesCS5B02G203600	1	NA	NA	B-specific	N-Term(iTRAQ8plex); K18(iTRAQ8plex)	2221.24	65.83	0.962324	10	17.1572	0.986735	7	8.47632	0.866129	12	15.1392
AGNVEPYEFILPPTWK	5	1	1	CDJ26542.1	TraesCS3A02G332500	1	TraesCS3B02G362600	1	TraesCS3D02G326100	1	A or B or D	N-Term(iTRAQ8plex); K16(iTRAQ8plex)	2469.37	54.49	1.14143	2	17.2037	1.11326	1		1.09739	2	17.0867
FVGGTGLLGIAPSADGSVLVCDADK	3	2	1	XP_020201168.1	TraesCS2A02G170200	1	TraesCS2B02G196500	1	TraesCS2D02G177700	1	A or B or D	N-Term(iTRAQ8plex); C21(Carbamidomethyl); K25(iTRAQ8plex)	3027.62	64.2533	1.20295	1		1.03696	1		1.37855	1
LDEALYNIQFEQHWLEAQTDR	10	3	1	EMS66095.1	TraesCS7A02G261800	1	TraesCS7B02G159500	1	TraesCS7D02G262600	1	A or B or D	N-Term(iTRAQ8plex)	2923.47	65.8433	1.26431	4	11.7095	1.17266	3	49.3178	1.19078	3	5.92733
DAIGVVPGLAVILVGSR	7	1	1	XP_020160973.1	TraesCS6A02G070600	1	NA	NA	TraesCS6D02G068400	1	A or D	N-Term(iTRAQ8plex)	1940.19	64.4633	1.20977	1		1.25486	2	21.9961	1.25705	4	7.16753
ADILISEPMGTLLVNER	2	3	1	EMS50330.1	TraesCS2A02G114100	1	TraesCS2B02G133300	1	TraesCS2D02G114900	1	A or B or D	N-Term(iTRAQ8plex)	2175.21	56.06	0.892923	1					1.00207	1
ALLQDIAIVTGAEFQAK	13	3	1	BAJ93636.1	TraesCS4A02G315500	1	TraesCS5B02G563900	1	TraesCS5D02G550700	1	A or B or D	N-Term(iTRAQ8plex); K17(iTRAQ8plex)	2396.41	64.83	1.01525	3	4.32723	0.962287	4	1.72707	0.960623	6	5.76026
IIVSGGAPLAMAVEEFLR	3	1	1	XP_020187012.1	NA	NA	TraesCS7B02G012700	1	NA	NA	B-specific	N-Term(iTRAQ8plex)	2177.23	69.2033	0.926387	1		0.892783	1		0.841014	1
NLAGEIAQEFEK	8	1	1	BAJ97181.1	NA	NA	NA	NA	TraesCS6D02G105500	1	D-specific	N-Term(iTRAQ8plex); K12(iTRAQ8plex)	1957.09	63.4867	0.959187	2	8.37663	0.955134	5	12.3965	0.947051	1
VIDVDLTEDQLEQR	13	3	1	BAJ87072.1	TraesCS7A02G280700	1	TraesCS7B02G180500	1	TraesCS7D02G279300	1	A or B or D	N-Term(iTRAQ8plex)	1977.05	71.54	1.12143	5	9.59222	1.05213	5	9.97719	1.16762	3	15.4444
DAILAEGSPAPIVVSEGANTMDVGR	3	1	1	EMS45721.1	TraesCS3A02G449400	1	NA	NA	NA	NA	A-specific	N-Term(iTRAQ8plex)	2773.43	64.5167	0.986079	1		1.0458	1		1.20017	1
SPPAAGGGGTAAGGGGGAAALMK	9	1	1	BAJ94066.1	NA	NA	TraesCS5B02G387700	1	NA	NA	B-specific	N-Term(iTRAQ8plex); K23(iTRAQ8plex)	2392.28	51.56	0.913786	4	5.7129	0.917732	4	18.7279	0.955669	1
NVNYLPNVLSIMDAEER	10	1	1	CDM82552.1	TraesCS3A02G160500	1	TraesCS3B02G191100	1	TraesCS3D02G167700	1	A or B or D	N-Term(iTRAQ8plex)	2281.19	61.1267	1.04733	3	7.87897	1.00556	4	14.7007	1.12228	3	3.23205
SGVMAAVSSDPR	3	3	1	ACF08092.1	TraesCS2A02G107700;TraesCS2A02G107500;TraesCS2A02G111000	1	TraesCS2B02G125200;TraesCS2B02G124800;	1	NA	NA	A or B	N-Term(iTRAQ8plex)	1480.77	44.1167	1.22344	1		1.18238	1		1.12687	1
AAVSGLESAISTFELDEATEK	6	4	1	CDM83008.1	TraesCS3A02G204900	1	TraesCS3B02G237000	1	TraesCS3D02G210500	1	A or B or D	N-Term(iTRAQ8plex); K21(iTRAQ8plex)	2776.47	57.4	1.02026	3	0.907582	1.07933	1		1.10436	2	9.08141
AAVVLISDVYGFDAPNLR	10	1	1	BAJ98176.1	NA	NA	NA	NA	TraesCS1D02G249100	1	D-specific	N-Term(iTRAQ8plex)	2224.23	69.39	1.11703	4	0.759139	1.01034	3	9.48627	0.92966	3	11.7318
VGMGSGSICTTQEVCAVGR	3	2	1	BAJ97420.1	TraesCS5A02G416300	1	TraesCS5B02G418600	1	TraesCS5D02G424000	1	A or B or D	N-Term(iTRAQ8plex); C9(Carbamidomethyl); C15(Carbamidomethyl)	2273.11	67.52	0.937836	1		1.04107	1		0.853387	1
EIQDIVDAPPLPVLSFSPSK	11	1	1	XP_020154109.1	TraesCS4A02G121000	1	NA	NA	TraesCS4D02G185000	1	A or D	N-Term(iTRAQ8plex); K20(iTRAQ8plex)	2760.56	59.49	1.11226	3	2.17176	0.971754	3	2.7251	1.19542	5	17.109
DGTFLLGGPSWSVPLGR	47	1	1	AAW52720.1	TraesCS6A02G047600	1	NA	NA	TraesCS6D02G054900	1	A or D	N-Term(iTRAQ8plex)	2063.12	67.6667	1.1447	15	28.4327	1.02172	15	15.1727	1.01321	17	16.2822
KVAILGAAGGIGQPLSLLMK	7	1	1	CDM83547.1	TraesCS3A02G234800	1	TraesCS3B02G265000	1	TraesCS3D02G236200	1	A or B or D	N-Term(iTRAQ8plex); K1(iTRAQ8plex); K20(iTRAQ8plex)	2849.79	65.2633	0.677598	2	9.79089	0.705698	3	25.1029	0.765161	2	2.15744
AIVVDQELPPLSSGSDGR	4	1	1	XP_020167375.1	NA	NA	NA	NA	TraesCS1D02G035800	1	D-specific	N-Term(iTRAQ8plex)	2144.16	51.96	1.01941	2	1.57968	1.12221	1		1.14994	1
HGAINLGQGFPNFDGPDFVK	13	3	1	EMT11157.1	TraesCS5A02G236100	1	TraesCS5B02G234400	1	TraesCS5D02G243100	1	A or B or D	N-Term(iTRAQ8plex); K20(iTRAQ8plex)	2738.47	65.9	0.5822	5	8.69264	0.516334	6	10.0793	0.489179	2	2.72008
NNLELVLLTTPTTPTER	4	3	1	AFU81119.1	TraesCS1A02G428400	1	TraesCS1B02G463100	1	TraesCS1D02G437700	1	A or B or D	N-Term(iTRAQ8plex)	2216.24	62.13	1.03004	1					1.12076	3	1.37972
SVDDLILSVGSGGGGAPAAAAAAPAAGGAAAAEEK	24	2	1	gi|582044920	TraesCS7A02G316300	1	TraesCS7B02G217900	1	TraesCS7D02G313800	1	A or B or D	N-Term(iTRAQ8plex); K35(iTRAQ8plex)	3558.89	65.9967	0.961063	11	16.9702	1.01679	4	10.5605	0.970116	9	4.42006
VQTLPLSEFLAK	25	2	1	XP_020181593.1	TraesCS3A02G256400	1	NA	NA	TraesCS3D02G256700	1	A or D	N-Term(iTRAQ8plex); K12(iTRAQ8plex)	1954.18	70.3533	0.942601	8	12.2879	0.893474	8	22.7869	0.924402	9	14.0715
GAIQQGTGFEPFVECNR	3	3	1	AAS01727.1	TraesCS6A02G339600	1	TraesCS6B02G370600	1	TraesCS6D02G320200	1	A or B or D	N-Term(iTRAQ8plex); C15(Carbamidomethyl)	2214.09	57.54	1.31087	2	25.8837				1.64218	1
LGVCTDVLNLLK	18	1	1	EMS61013.1	NA	NA	NA	NA	TraesCS7D02G469500	1	D-specific	N-Term(iTRAQ8plex); C4(Carbamidomethyl); K12(iTRAQ8plex)	1953.16	60.6567	1.22034	7	11.6407	1.2769	5	6.23563	1.2523	6	6.67213
SVGTANPLVLIDEIDK	5	3	1	EMS63378.1	TraesCS2A02G095500	1	TraesCS2B02G110800	1	TraesCS2D02G094000	1	A or B or D	N-Term(iTRAQ8plex); K16(iTRAQ8plex)	2292.33	59.3967	0.979809	1		1.05943	3	13.5711	1.00877	1
NVTEALLPLLLSSSDAR	10	3	1	XP_020199716.1	TraesCS2A02G516200	1	TraesCS2B02G544800	1	TraesCS2D02G517700	1	A or B or D	N-Term(iTRAQ8plex)	2103.2	64.2167	1.07069	3	6.54426	1.03458	4	10.1235	1.0502	3	1.57965
DGSLESLPVDELIEK	38	3	1	gi|50400847	TraesCS2A02G502400	1	TraesCS2B02G530500	1	TraesCS2D02G503000	1	A or B or D	N-Term(iTRAQ8plex); K15(iTRAQ8plex)	2252.25	58.34	0.943985	14	8.57754	0.951363	11	5.97942	0.935417	13	17.3451
VATPAQAQEVHANLR	60	2	1	CDM81250.1	TraesCS3A02G073300	1	TraesCS3B02G087400	1	NA	NA	A or B	N-Term(iTRAQ8plex)	1909.06	71.1933	0.924082	22	16.8981	0.954994	21	14.5692	0.98316	17	16.0538
VDAACPGTVSCADILAVAAR	6	2	1	XP_020171959.1	TraesCS6A02G138000;TraesCS4A02G127900;TraesCS2A02G108200;TraesCS1A02G282100	1	TraesCS6B02G166200;TraesCS2B02G125700;	1	TraesCS6D02G127100;TraesCS2D02G108300;TraesCS1D02G174200	1	A or B or D	N-Term(iTRAQ8plex); C5(Carbamidomethyl); C11(Carbamidomethyl)	2321.21	88.0767	1.25156	1		1.11803	4	11.9405	1.19034	1
TSSLLAGIPETVPVR	6	1	1	BAI66423.1	NA	NA	TraesCS6B02G432600	1	NA	NA	B-specific	N-Term(iTRAQ8plex)	1844.08	49.5267	1.33858	3	42.4565	2.09221	1		1.61852	2	2.5589
ELFDGLESLTDCGGGDGTTAR	6	1	1	XP_020175152.1	NA	NA	TraesCS6B02G429000;TraesCS6B02G429200;TraesCS6B02G429100;TraesCS6B02G428900;	1	TraesCS6D02G373800	1	B or D	N-Term(iTRAQ8plex); C12(Carbamidomethyl)	2475.16	71.3567	0.958374	2	3.96082	0.936324	2	10.5362	0.895458	2	0.108666
VKDEIVLDGNDIELVSR	32	7	1	EMS50458.1	TraesCS7A02G020200;TraesCS3A02G007300;TraesCS4A02G472200	1	TraesCS7B02G115600;TraesCS3B02G011900;TraesCS3B02G011300;TraesCS3B02G007200;TraesCS3B02G006500;	1	TraesCS7D02G016500;TraesCS3D02G003800;TraesCS3D02G003200	1	A or B or D	N-Term(iTRAQ8plex); K2(iTRAQ8plex)	2522.44	66.9867	0.866919	14	18.2948	0.863601	8	16.8296	0.861057	10	16.7176
TMEINPENAIMDELR	18	2	1	ABG57075.1	TraesCS5A02G260600	1	TraesCS5B02G258900	1	TraesCS5D02G268000	1	A or B or D	N-Term(iTRAQ8plex); M2(Oxidation)	2096.04	60.72	1.01891	9	7.31972	0.978234	5	1.22733	0.992624	4	7.48478
TAVADVDELITK	44	2	1	CAX07611.1	TraesCS7A02G316800;TraesCS7A02G316200	1	TraesCS7B02G217400;TraesCS7B02G217300;	1	TraesCS7D02G313300;TraesCS7D02G313200	1	A or B or D	N-Term(iTRAQ8plex); K12(iTRAQ8plex)	1883.1	66.8733	0.90932	14	9.40903	0.922491	15	14.9167	0.93733	15	9.08712
ENVEYIAGGATQNSIR	3	1	1	XP_020187467.1	NA	NA	TraesCS6B02G257900	1	TraesCS6D02G212000	1	B or D	N-Term(iTRAQ8plex)	2026.05	72.43	0.568791	1		0.567614	2	9.02356
AFVDSGAQSTIISK	8	3	1	XP_020149990.1	TraesCS6A02G161500	1	TraesCS6B02G189600	1	TraesCS6D02G151400	1	A or B or D	N-Term(iTRAQ8plex); K14(iTRAQ8plex)	2032.16	61.33	0.918874	3	3.58178	0.898551	2	3.56739	0.905993	3	0.933214
AESLDDAIQIVNR	22	3	1	BAJ94980.1	TraesCS2A02G477900	1	TraesCS2B02G501200	1	TraesCS2D02G477100	1	A or B or D	N-Term(iTRAQ8plex)	1747.95	59.4667	1.03948	7	10.9714	1.01235	7	12.2863	1.00138	8	17.4491
AINNIGLDGFNLIDTIK	3	3	1	XP_020168340.1	TraesCS5A02G039100	1	TraesCS5B02G040900	1	TraesCS5D02G046500	1	A or B or D	N-Term(iTRAQ8plex); K17(iTRAQ8plex)	2439.4	53.33	0.890272	1					1.15338	2	10.504
FNLIADMMLDEAAK	10	1	1	CDM82164.1	TraesCS3A02G142800	1	TraesCS3B02G162300	1	TraesCS3D02G144800	1	A or B or D	N-Term(iTRAQ8plex); K14(iTRAQ8plex)	2190.18	87.1233	0.820364	2	2.53337	0.857229	4	3.50082	0.835847	4	6.77367
TALYDFHVAHGGK	15	1	1	SPT20042.1	TraesCS2A02G467900	1	TraesCS2B02G490900	1	TraesCS2D02G467900	1	A or B or D	N-Term(iTRAQ8plex); K13(iTRAQ8plex)	2024.11	58.71	0.85995	7	4.32561	0.919468	3	12.1685	0.919914	5	5.9521
AFVVHELEDDLGK	63	2	1	AAB67991.1	TraesCS7A02G292100	1	TraesCS7B02G197300	1	TraesCS7D02G290700	1	A or B or D	N-Term(iTRAQ8plex); K13(iTRAQ8plex)	2080.16	70.0967	0.905784	20	14.3485	0.906592	20	16.0474	0.884878	23	10.6734
DGPVAQSVADPAPAVVVER	5	1	1	XP_020185824.1	NA	NA	TraesCS3B02G431000	1	TraesCS3D02G392700	1	B or D	N-Term(iTRAQ8plex)	2181.19	49.3933	0.953119	2	6.60918	0.861973	1		0.983177	2	14.4217
DSYLILDTLPSEYDSR	8	3	1	CBM37262.1	TraesCS3A02G421900	1	TraesCS3B02G457100	1	TraesCS3D02G417000	1	A or B or D	N-Term(iTRAQ8plex)	2191.1	62.95	0.914142	3	19.9185	1.02204	3	7.07384	0.915469	2	35.779
IAQMEEAVAAGK	10	1	1	XP_020156564.1	TraesCS4A02G283500	1	TraesCS4B02G029200	1	TraesCS4D02G027100	1	A or B or D	N-Term(iTRAQ8plex); K12(iTRAQ8plex)	1826.03	64.4033	0.9782	3	6.51743	0.883943	2	8.18477	0.966582	5	6.63526
AVDALFGSLLPR	20	1	1	BAK01499.1	TraesCS2A02G471500;TraesCS6A02G421100	1	TraesCS6B02G467000;TraesCS2B02G494300;	1	TraesCS2D02G471400;TraesCS6D02G404500	1	A or B or D	N-Term(iTRAQ8plex)	1562.92	57.5767	1.14846	8	15.4033	1.06102	6	9.506	1.14541	6	23.0041
QFDGIVDVYR	42	3	1	EMS49632.1	TraesCS7A02G209800	1	TraesCS7B02G116600	1	TraesCS7D02G211700	1	A or B or D	N-Term(iTRAQ8plex)	1515.81	60.26	0.80497	13	8.12047	0.810383	14	7.65232	0.878904	15	11.9313
VHTAAAPVVTDLGEMYR	6	4	1	XP_020159454.1	TraesCS2A02G012100;TraesCS2A02G012200	1	TraesCS2B02G008900;	1	TraesCS2D02G012900	1	A or B or D	N-Term(iTRAQ8plex)	2134.13	64.9467	0.977538	2	1.84215	0.981154	2	3.67868	1.02246	2	3.38921
IGGESPDTNYLFMGDYVDR	5	1	1	XP_020190200.1	TraesCS6A02G183700	1	TraesCS6B02G213200	1	TraesCS6D02G171400	1	A or B or D	N-Term(iTRAQ8plex)	2453.16	49.46	0.988552	3	0.751615	1.06863	1		1.05008	1
SLGLGDLDFSAVHEVLK	8	1	1	BAJ91168.1	TraesCS6A02G148400	1	TraesCS6B02G176600	1	NA	NA	A or B	N-Term(iTRAQ8plex); K17(iTRAQ8plex)	2408.36	55.73	1.24342	4	5.83994	1.16738	2	3.95354	1.15882	2	8.4951
EAVFSYADDACSANYPLMQK	18	1	1	BAJ97194.1	TraesCS6A02G222900	1	TraesCS6B02G258400	1	TraesCS6D02G212200	1	A or B or D	N-Term(iTRAQ8plex); C11(Carbamidomethyl); K20(iTRAQ8plex)	2888.41	69.7867	1.06221	6	4.88798	1.04384	9	20.5419	0.940332	3	10.9336
TMLELLNQLDGFSSDER	7	4	1	CBM37262.1	TraesCS3A02G421900	1	TraesCS7B02G036400;TraesCS3B02G457100;	1	TraesCS3D02G417000	1	A or B or D	N-Term(iTRAQ8plex)	2272.15	72.7133	1.11878	1		1.05804	3	11.2253	1.01036	3	2.49606
YLYTLCVFDADK	11	1	1	XP_020195390.1	TraesCS2A02G239100	1	TraesCS2B02G328300	1	TraesCS2D02G245400	1	A or B or D	N-Term(iTRAQ8plex); C6(Carbamidomethyl); K12(iTRAQ8plex)	2116.12	57.31	0.891182	3	7.21993	0.857537	5	11.4644	0.912675	3	5.56647
DFVAGLFEHFR	13	3	1	BAJ95341.1	TraesCS5A02G226400	1	TraesCS5B02G224900;	1	TraesCS5D02G233600;TraesCS5D02G233700	1	A or B or D	N-Term(iTRAQ8plex)	1641.87	57.72	0.982059	4	15.6423	1.1412	5	3.15645	1.05154	4	5.59729
VEQWMDFGATEVDPNIAR	10	2	1	EMS60520.1	TraesCS7A02G362900	1	NA	NA	TraesCS7D02G360200	1	A or D	N-Term(iTRAQ8plex); M5(Oxidation)	2398.16	55.5133	0.945667	3	4.74887	1.0293	3	1.45902	1.21925	4	8.10934
DDGSPVSIFSLSGSNPQDR	5	1	1	CDM84765.1	TraesCS3A02G342800	1	TraesCS3B02G375000	1	TraesCS3D02G336800	1	A or B or D	N-Term(iTRAQ8plex)	2282.12	77.275	0.995949	3	8.46664	1.14069	2	0.134915
IYGVFDHQLPAALK	7	2	1	XP_020149581.1	TraesCS4A02G266600	1	TraesCS4B02G047700	1	TraesCS4D02G047600	1	A or B or D	N-Term(iTRAQ8plex); K14(iTRAQ8plex)	2180.28	68.4533	1.21323	2	12.7336	1.2189	3	8.81702	1.29641	2	23.7606
HVAPSPAAASASGSAGPLDDSR	3	1	1	CDM81832.1	TraesCS3A02G119100	1	TraesCS3B02G138100	1	NA	NA	A or B	N-Term(iTRAQ8plex)	2325.18	62.8467	1.123	1		1.11793	1		1.2651	1
VDLSDAADLASSFTAPGQYLLVR	6	1	1	BAJ97610.1	TraesCS2A02G102500	1	TraesCS2B02G119600	1	TraesCS2D02G102000	1	A or B or D	N-Term(iTRAQ8plex)	2713.44	57.2033	1.01391	3	3.66548	1.05011	1		1.04821	2	8.04512
EENDLFDTMDDWLR	41	18	1	CAA31743.1	TraesCS5A02G574000;TraesCS3A02G482200;TraesCS1A02G540700;TraesCS5A02G652500	1	TraesCS2B02G330700;TraesCS1B02G103000;TraesCS4B02G265400;	1	TraesCS1D02G088700;TraesCS5D02G145500;TraesCS6D02G079500;TraesCS2D02G021000;TraesCS4D02G191800;TraesCS5D02G009000	1	A or B or D	N-Term(iTRAQ8plex)	2102.97	64.09	1.07154	12	10.3106	1.09649	14	7.50092	1.04716	15	19.8012
NFPDGFPNLFINNAHDIR	6	2	1	BAJ88790.1	TraesCS6A02G279400	1	TraesCS6B02G308200	1	TraesCS6D02G259800	1	A or B or D	N-Term(iTRAQ8plex)	2405.23	63.3733	0.607433	1		0.86906	2	6.82718	1.02548	3	16.5953
LAEEFGPEWAMQHIIPQVLEK	11	2	1	AEB40165.1	TraesCS5A02G168400	1	TraesCS5B02G165200	1	TraesCS5D02G172700	1	A or B or D	N-Term(iTRAQ8plex); K21(iTRAQ8plex)	3073.68	57.4767	0.880506	4	1.34384	0.986541	2	20.7026	0.922572	5	1.16237
GMLEVYNSLSEEGK	20	3	1	BAJ89855.1	TraesCS1A02G411900	1	TraesCS1B02G442300	1	TraesCS1D02G419800	1	A or B or D	N-Term(iTRAQ8plex); K14(iTRAQ8plex)	2164.15	62.0933	0.971399	7	2.54007	0.949003	6	5.36195	0.916561	7	9.66876
MLMDGAIEYEDGTPATEAQMGK	15	2	1	EMS57629.1	TraesCS7A02G278100	1	TraesCS7B02G175500	1	TraesCS7D02G277900	1	A or B or D	N-Term(iTRAQ8plex); K22(iTRAQ8plex)	2966.45	59.3067	0.897533	5	9.11942	0.84019	4	2.13852	0.897997	6	13.7389
AFPATELTLEELNPSVALLR	2	3	1	AGR45903.1	TraesCS3A02G082700	1	TraesCS3B02G097800	1	TraesCS3D02G083400	1	A or B or D	N-Term(iTRAQ8plex)	2488.41	72.92	1.17875	1		1.06309	1
AYLPVGELLEGEEIDR	15	1	1	CDM81985.1	TraesCS3A02G130000	1	NA	NA	NA	NA	A-specific	N-Term(iTRAQ8plex)	2107.13	67.4367	0.96664	4	12.3499	1.01945	6	8.07381	0.887367	5	20.5545
EEPWYGIEQEYTLLQK	50	3	1	AAZ30058.1	TraesCS4A02G266900;TraesCS6A02G298100	1	TraesCS4B02G047400;TraesCS6B02G327500;	1	TraesCS4D02G047400;TraesCS6D02G383600	1	A or B or D	N-Term(iTRAQ8plex); K16(iTRAQ8plex)	2634.4	64.1667	1.20419	17	10.5228	1.14101	17	18.4825	1.13169	16	17.4565
FVQNQPAPQPVLSPEATELR	3	3	1	CDM80744.1	TraesCS3A02G182200	1	TraesCS3B02G212100	1	TraesCS3D02G186700	1	A or B or D	N-Term(iTRAQ8plex)	2525.38	57.92	1.05252	1					1.08974	2	11.1413
GPDVVGSFGLLQPLADGLK	13	12	1	BAE47688.1	TraesCS7A02G388200;TraesCS7A02G080700;TraesCS6A02G397300;TraesCS3A02G456900;TraesCS4A02G069900	1	TraesCS5B02G580900;TraesCS3B02G155900;TraesCS2B02G064500;TraesCS6B02G338500;TraesCS7B02G486900;TraesCS3B02G013800;	1	TraesCS6D02G223600;TraesCS3D02G173600;TraesCS5D02G214900	1	A or B or D	N-Term(iTRAQ8plex); K19(iTRAQ8plex)	2491.44	62.57	1.28377	6	6.62328	1.26908	5	7.3415	1.12903	2	13.4203
NEVIVADNFFTGSK	8	1	1	EMS54364.1	TraesCS4A02G099100	1	TraesCS4B02G205200	1	TraesCS4D02G206100	1	A or B or D	N-Term(iTRAQ8plex); K14(iTRAQ8plex)	2149.18	62.19	1.2243	2	2.23697	1.41558	2	1.75962	1.1805	4	16.2394
ELAGQPDVDGFLVGGASLKPEFIDIINAATVK	16	2	1	CDM81250.1	TraesCS3A02G073300	1	TraesCS3B02G087400	1	NA	NA	A or B	N-Term(iTRAQ8plex); K19(iTRAQ8plex); K32(iTRAQ8plex)	4197.41	61.2167	0.851408	8	17.9129	0.816256	6	5.00622	1.15231	2	32.1
ELPNVHVLDQFSNPANPEAHIR	5	3	1	BAJ91815.1	TraesCS7A02G102700;TraesCS4A02G401600	1	NA	NA	TraesCS7D02G096700	1	A or D	N-Term(iTRAQ8plex)	2801.45	49.06	0.802208	2	24.5664	0.977155	1		0.824513	2	18.4603
SVVSDAVMGDPTLAAGLLR	3	1	1	XP_020148640.1	TraesCS7A02G319100	1	NA	NA	NA	NA	A-specific	N-Term(iTRAQ8plex); M8(Oxidation)	2192.19	51.7667	0.819051	1		0.949443	1		0.851868	1
DALENVVAGPDAGAMLDNAR	4	1	1	CDM85855.1	NA	NA	TraesCS3B02G692800	1	TraesCS3D02G525100	1	B or D	N-Term(iTRAQ8plex)	2303.18	63.4267	0.991115	2	3.05885	1.04904	1		1.06931	1
LLEYGHMLVQEQDNVK	40	4	1	XP_020172225.1	TraesCS4A02G177500	1	TraesCS4B02G140300	1	TraesCS4D02G135000	1	A or B or D	N-Term(iTRAQ8plex); K16(iTRAQ8plex)	2524.36	62.5567	0.901932	12	16.7608	0.95424	12	16.5754	0.8528	15	18.0438
ALEVIPLLTPEVLEK	20	1	1	XP_020176836.1	NA	NA	NA	NA	TraesCS6D02G378400	1	D-specific	N-Term(iTRAQ8plex); K15(iTRAQ8plex)	2272.41	67.8667	1.03707	7	10.6523	1.10765	7	4.58272	1.00051	6	11.6483
IQSSLPAGYLDATTLADYLVK	10	3	1	BAJ96216.1	TraesCS4A02G119700	1	TraesCS4B02G185000	1	TraesCS4D02G186300	1	A or B or D	N-Term(iTRAQ8plex); K21(iTRAQ8plex)	2847.61	55.4167	0.941478	4	4.7081	1.09782	1		1.05592	5	6.72315
LGFEGTQEVQHR	25	1	1	AFM95250.1	TraesCS4A02G417400;TraesCS2A02G485400	1	NA	NA	TraesCS7D02G066800	1	A or D	N-Term(iTRAQ8plex)	1704.9	63.07	1.03369	8	13.5507	1.03285	9	10.999	1.04565	8	6.90321
MDPDVPLVIPEVNPEAMADVR	10	1	1	BAJ90922.1	TraesCS5A02G398300	1	TraesCS5B02G403400	1	TraesCS5D02G407800	1	A or B or D	N-Term(iTRAQ8plex)	2611.35	64.0633	0.972687	3	26.2163	0.988509	3	1.58089	1.08762	4	4.0251
AFNPTQAEETYSMVTANR	22	16	1	CAA31743.1	TraesCS3A02G482200;TraesCS2A02G499900;TraesCS4A02G153100;TraesCS1A02G540700	1	TraesCS4B02G265300;TraesCS1B02G292300;TraesCS1B02G012500;TraesCS2B02G330700;TraesCS7B02G150200;	1	TraesCS6D02G079500;TraesCS7D02G720100;TraesCS3D02G523300;TraesCS5D02G007900;TraesCS7D02G743000;TraesCS2D02G021000;TraesCS5D02G550600;TraesCS1D02G281000	1	A or B or D	N-Term(iTRAQ8plex); M13(Oxidation)	2350.13	73.1767	1.05628	7	10.4971	0.908956	8	17.9269	1.06115	7	14.6595
SLEEMSGEAQDNEDQAR	4	3	1	AIZ11183.1	TraesCS4A02G360000;TraesCS4A02G359900	1	TraesCS5B02G512000;	1	TraesCS5D02G512900	1	A or B or D	N-Term(iTRAQ8plex)	2213	69.5633	1.18712	1		1.65901	2	59.0371	1.20753	1
YFEVILVDVAHSAVR	84	4	1	BAJ95856.1	TraesCS5A02G156100;TraesCS2A02G227500	1	TraesCS5B02G154300;TraesCS2B02G262600;	1	TraesCS5D02G161400;TraesCS2D02G235500	1	A or B or D	N-Term(iTRAQ8plex)	2022.13	62.1567	1.00701	27	7.54631	0.978407	29	11.5723	1.01687	28	10.7659
AVGICGSDVHYLK	10	1	1	EMS46178.1	TraesCS7A02G269300	1	TraesCS7B02G167500	1	TraesCS7D02G269800	1	A or B or D	N-Term(iTRAQ8plex); C5(Carbamidomethyl); K13(iTRAQ8plex)	2027.12	60.0067	1.06391	4	9.59047	0.964914	3	0.354721	0.975248	3	13.2125
WAMLGAAGIFIPELLTK	17	1	1	CAA59049.1	TraesCS2A02G187200	1	TraesCS2B02G220100	1	TraesCS2D02G200700	1	A or B or D	N-Term(iTRAQ8plex); K17(iTRAQ8plex)	2439.43	61.5633	1.04142	5	16.5247	1.07279	6	10.2252	1.18776	6	5.32358
VAAASADILDSAAK	22	1	1	AKQ08921.1	NA	NA	TraesCS3B02G175900	1	TraesCS3D02G156500	1	B or D	N-Term(iTRAQ8plex); K14(iTRAQ8plex)	1911.11	68.3767	0.818939	7	14.57	0.811833	7	17.6679	0.761263	8	15.5718
AGIALNDHFVK	61	3	1	CAZ76054.1	TraesCS7A02G313100	1	TraesCS7B02G213300	1	TraesCS7D02G309500	1	A or B or D	N-Term(iTRAQ8plex); K11(iTRAQ8plex)	1793.06	63.9733	0.793623	21	10.9236	0.787932	19	10.5675	0.752241	21	17.6201
FGHDVLIDGMLK	10	3	1	CDM80037.1	TraesCS3A02G003800	1	TraesCS3B02G008700	1	TraesCS3D02G005500	1	A or B or D	N-Term(iTRAQ8plex); K12(iTRAQ8plex)	1953.1	55.8967	0.88343	3	0.115464	0.9674	4	10.1768	0.902534	3	9.43388
YSADAAGGEASGELTR	3	3	1	EMS59471.1	TraesCS5A02G030300	1	TraesCS5B02G029100	1	TraesCS5D02G038500	1	A or B or D	N-Term(iTRAQ8plex)	1858.91	53.83	0.832548	1		0.812694	1		0.770317	1
DVNKQDVLLFIDNIFR	15	18	1	AIG90927.1	TraesCS4A02G151900;TraesCS2A02G498900;TraesCS4A02G389000	1	TraesCS2B02G523700;	1	TraesCS2D02G284400;TraesCS2D02G584400;TraesCS2D02G678300;TraesCS1D02G136000;TraesCS3D02G052900;TraesCS3D02G424000	1	A or B or D	N-Term(iTRAQ8plex); K4(iTRAQ8plex)	2557.46	60.8333	1.05647	6	24.7523	1.05396	4	16.8184	1.0062	5	35.5988
NPTEEPAEEPLGAALLR	11	2	1	EMS67856.1	TraesCS7A02G482000	1	NA	NA	TraesCS7D02G468900	1	A or D	N-Term(iTRAQ8plex)	2111.13	51.6867	1.05738	4	14.9016	1.07316	4	21.2264	1.05197	3	4.49545
IADGFLTSEALTGVK	14	2	1	BAJ85102.1	NA	NA	TraesCS2B02G535500	1	TraesCS2D02G507900	1	B or D	N-Term(iTRAQ8plex); K15(iTRAQ8plex)	2130.23	72.2933	1.10591	3	14.6219	1.04221	6	18.3638	1.09505	5	13.7105
QWYLTHYGVEIGR	10	2	1	EMS65111.1	TraesCS2A02G276100	1	TraesCS2B02G293800	1	TraesCS2D02G275100	1	A or B or D	N-Term(iTRAQ8plex)	1926.02	59.3667	1.55946	4	19.0775	1.70995	3	15.2325	1.80792	3	9.57182
VQQLLQDFFDGK	21	6	1	SPT20420.1	TraesCS2A02G506900;TraesCS2A02G507000;TraesCS4A02G098100	1	TraesCS2B02G535000;TraesCS4B02G206400;	1	TraesCS4D02G298300	1	A or B or D	N-Term(iTRAQ8plex); K12(iTRAQ8plex)	2046.15	65.17	1.1778	8	40.4384	1.49115	6	12.8506	1.28811	7	9.1026
YTDDALVAAAQLSYQYISDR	5	3	1	gi|347602486	TraesCS2A02G287300	1	TraesCS2B02G304200	1	TraesCS2D02G285800	1	A or B or D	N-Term(iTRAQ8plex)	2567.3	62.0767	1.12991	2	6.38393	1.12603	1		1.11272	2	3.14561
YMVANQLYELCEAVGPEPTR	2	2	1	AEB40165.1	TraesCS5A02G168400	1	TraesCS5B02G165200	1	TraesCS5D02G172700	1	A or B or D	N-Term(iTRAQ8plex); M2(Oxidation); C11(Carbamidomethyl)	2660.3	66.875	0.985372	1					1.09471	1
DAESAYWELVIK	66	2	1	XP_020184271.1	TraesCS3A02G439800	1	TraesCS3B02G473800	1	TraesCS3D02G432600	1	A or B or D	N-Term(iTRAQ8plex); K12(iTRAQ8plex)	2032.12	56.93	0.970992	19	7.37146	0.972937	25	13.67	0.977183	22	9.57703
GVNDDGVDEVVAALR	11	1	1	BAJ90217.1	NA	NA	TraesCS5B02G197800	1	TraesCS5D02G205100	1	B or D	N-Term(iTRAQ8plex)	1832.97	72.3333	0.825323	3	6.54235	0.910358	3	8.07662	0.917124	5	6.84554
DVAEAPASNIEQIEFR	5	2	1	EMS59961.1	TraesCS5A02G207500	1	NA	NA	TraesCS5D02G213600	1	A or D	N-Term(iTRAQ8plex)	2093.09	60.1733	0.858815	2	0.00546547	0.989216	2	6.77352	0.979585	1
NVLAVYEAHLSK	26	3	1	CAW46370.1	TraesCS3A02G302100	1	TraesCS3B02G334500	1	TraesCS3D02G299900	1	A or B or D	N-Term(iTRAQ8plex); K12(iTRAQ8plex)	1952.15	62.7933	1.14627	10	23.9207	1.14243	8	14.9637	1.18533	8	16.7051
EAAYQIISDELMLDGNPR	22	1	1	CBH32633.1	TraesCS3A02G022600;TraesCS7A02G647100	1	TraesCS3B02G022900;	1	TraesCS3D02G023900	1	A or B or D	N-Term(iTRAQ8plex)	2339.19	76.3033	1.10582	9	11.4543	1.04689	8	5.57632	1.01999	5	8.00266
LINEYGLDGVDVDYER	19	1	1	EMS68427.1	TraesCS1A02G284900	1	NA	NA	TraesCS1D02G283900	1	A or D	N-Term(iTRAQ8plex)	2174.1	77.7067	0.978944	4	0.682751	0.888884	8	21.7264	0.937318	7	8.7324
DSTILVGGPFWDVPLGR	9	2	1	EMS54022.1	TraesCS3A02G180200	1	TraesCS3B02G209900	1	TraesCS3D02G185100	1	A or B or D	N-Term(iTRAQ8plex)	2133.17	66.9833	1.06417	2	4.03637	1.01806	4	16.7575	1.11794	3	2.95481
TNVGSVLLESGLAK	9	4	1	EMS49802.1	TraesCS4A02G281500	1	TraesCS4B02G031500;	1	TraesCS5D02G522100;TraesCS4D02G029200	1	A or B or D	N-Term(iTRAQ8plex); K14(iTRAQ8plex)	1996.19	43.77	0.91367	3	12.5971	0.948088	3	14.5054	1.15199	3	21.8043
VQSDGGLEVWAGPLSGNR	3	5	1	XP_020155600.1	TraesCS1A02G164800;TraesCS1A02G103600	1	TraesCS1B02G181800;TraesCS5B02G011700;	1	TraesCS1D02G161900	1	A or B or D	N-Term(iTRAQ8plex)	2146.12	60.21	1.20215	2	4.65761				1.22928	1
DNQTIHSVLATPNR	9	2	1	AHL29285.1	TraesCS2A02G466800	1	NA	NA	TraesCS2D02G466800	1	A or D	N-Term(iTRAQ8plex)	1870.01	74.68	0.98695	3	14.1265	1.0005	3	7.79363	0.968397	3	8.80676
TEIMSIFDDLTQDDQDSVR	5	2	1	AEB40165.1	TraesCS5A02G168400	1	TraesCS5B02G165200	1	TraesCS5D02G172700	1	A or B or D	N-Term(iTRAQ8plex); M4(Oxidation)	2548.21	65.2467	1.0926	2	7.10084	1.14636	2	7.36983	1.23817	1
AAIRDPDPVVFLENELLYGESFPIK	4	2	1	BAJ84834.1	TraesCS7A02G263300	1	TraesCS7B02G161100	1	TraesCS7D02G263900	1	A or B or D	N-Term(iTRAQ8plex); K25(iTRAQ8plex)	3440.9	54.09	0.69461	1		0.733748	2	1.46237	0.93465	1
LNPLVSSLSLYDIAATPGVAADVSHINSPALVK	9	1	1	CDM83547.1	TraesCS3A02G234800	1	TraesCS3B02G265000	1	TraesCS3D02G236200	1	A or B or D	N-Term(iTRAQ8plex); K33(iTRAQ8plex)	3941.24	71.0133	1.11023	3	6.51202	0.948293	3	22.3371	1.04942	3	8.96059
GMFLSDQSLIDHPLTK	15	1	1	CDM80571.1	NA	NA	TraesCS3B02G034300	1	TraesCS3D02G031800	1	B or D	N-Term(iTRAQ8plex); K16(iTRAQ8plex)	2410.34	65.6533	1.17044	5	21.5631	1.14877	4	22.1479	1.28894	6	15.5779
ALGEALIADFELSEGIYSR	2	1	1	XP_020193135.1	TraesCS5A02G086100	1	TraesCS5B02G092100	1	TraesCS5D02G099500	1	A or B or D	N-Term(iTRAQ8plex)	2358.26	73.93	1.50183	1					1.22575	1
TAVATDTILNQK	29	1	1	BAB47031.1	TraesCS7A02G520900;TraesCS4A02G223700;TraesCS5A02G499000	1	TraesCS6B02G629100;TraesCS7B02G277300;TraesCS5B02G080700;TraesCS2B02G732100;	1	TraesCS5D02G267600;TraesCS4D02G189600;TraesCS5D02G269300;TraesCS5D02G011000;TraesCS1D02G193400;TraesCS5D02G459400;TraesCS1D02G268300;TraesCS6D02G300100;TraesCS6D02G368800;TraesCS1D02G207100;TraesCS1D02G362500;TraesCS4D02G218000;TraesCS4D02G154200;TraesCS5D02G428900	1	A or B or D	N-Term(iTRAQ8plex); K12(iTRAQ8plex)	1883.11	63.86	1.03041	9	17.3275	0.949981	10	17.6701	0.977711	10	12.2307
LEPGATASHAFVLESK	13	1	1	EMS46378.1	TraesCS3A02G082100	1	TraesCS3B02G097200	1	TraesCS3D02G082300	1	A or B or D	N-Term(iTRAQ8plex); K16(iTRAQ8plex)	2265.28	44.24	0.876093	5	8.7089	0.849954	5	5.53041	0.88574	3	5.94567
GVMLGADQPVILHMLDIEFAAEALK	14	3	1	XP_020157252.1	TraesCS1A02G155200	1	TraesCS1B02G172400	1	TraesCS1D02G153900	1	A or B or D	N-Term(iTRAQ8plex); M14(Oxidation); K25(iTRAQ8plex)	3305.82	63.3233	0.973753	4	7.17927	1.0173	5	16.9375	0.998291	5	7.04657
YGQYLYDGLVLFAPSTPR	8	1	1	XP_020173318.1	TraesCS7A02G415500	1	TraesCS7B02G315600	1	TraesCS7D02G409000	1	A or B or D	N-Term(iTRAQ8plex)	2364.25	66.1867	1.22917	2	6.84021	1.17586	4	4.99829	1.18294	2	9.70502
DGVTLLWDLTEGK	80	2	1	CDM83867.1	TraesCS3A02G263900	1	TraesCS3B02G297300	1	TraesCS3D02G264000	1	A or B or D	N-Term(iTRAQ8plex); K13(iTRAQ8plex)	2055.16	61.97	0.98147	29	11.8925	0.999894	22	8.63592	0.97526	29	18.1851
LLPDIVSSFGPDK	6	3	1	XP_020160530.1	TraesCS7A02G370500	1	TraesCS7B02G257500	1	TraesCS7D02G352500	1	A or B or D	N-Term(iTRAQ8plex); K13(iTRAQ8plex)	1996.16	40.88	0.887305	1		0.797331	1		0.905106	4	7.3698
ALSEVAGAPLPYDSVTAVR	9	1	1	EMS48685.1	NA	NA	TraesCS4B02G047900	1	NA	NA	B-specific	N-Term(iTRAQ8plex)	2220.23	61.0767	0.956688	2	4.73283	0.990258	2	6.01904	1.11591	5	4.2592
VPEGWAAATSGPAGVIK	4	1	1	XP_020186540.1	TraesCS5A02G276300	1	TraesCS5B02G275700	1	TraesCS5D02G283800	1	A or B or D	N-Term(iTRAQ8plex); K17(iTRAQ8plex)	2219.26	53.56	0.963819	3	6.57586	1.12701	1
SGLLAVELMNEPVAPGVSLDSLK	7	1	1	BAJ94829.1	NA	NA	TraesCS1B02G043200	1	TraesCS1D02G009100	1	B or D	N-Term(iTRAQ8plex); K23(iTRAQ8plex)	2947.66	67.2667	1.17266	3	3.62744	0.935106	1		1.09652	3	2.30783
YEDNFDATSNLSVIINPTTK	257	3	1	gi|131394	TraesCS2A02G254600	1	TraesCS2B02G267500	1	TraesCS2D02G255100	1	A or B or D	N-Term(iTRAQ8plex); K20(iTRAQ8plex)	2850.49	65.37	1.06249	85	13.9023	1.03283	90	19.3871	1.04283	82	15.9942
ATLSVGNVLPLR	23	2	1	BAJ89887.1	TraesCS5A02G082800;TraesCS4A02G189200	1	TraesCS5B02G088900;TraesCS4B02G128700;	1	TraesCS5D02G095400;TraesCS4D02G123700	1	A or B or D	N-Term(iTRAQ8plex)	1543.95	67.32	0.943978	7	19.2365	0.864103	6	15.548	0.974599	9	4.94867
ALVATDLSVAVPEGTYAR	6	1	1	BAK06601.1	NA	NA	TraesCS5B02G013800	1	NA	NA	B-specific	N-Term(iTRAQ8plex)	2137.19	54.83	0.981541	2	3.40121	0.96196	2	0.97142	1.00984	2	5.038
SALIGGSSLAFTSAILDVGGNTTR	8	1	1	BAJ95373.1	TraesCS6A02G280600	1	TraesCS6B02G308900	1	TraesCS6D02G260800	1	A or B or D	N-Term(iTRAQ8plex)	2612.43	64.9767	1.21632	2	4.8458	1.43884	3	28.6603	0.965233	3	0.837754
ELNVGLVLDEGLASPR	4	2	1	BAK06600.1	TraesCS7A02G248200	1	TraesCS7B02G143300	1	TraesCS7D02G247000	1	A or B or D	N-Term(iTRAQ8plex)	1986.13	64.7567	1.10964	1		1.07035	2	17.8225	1.23343	1
DDQGEGYLVDK	6	5	1	XP_020187040.1	TraesCS7A02G092300;TraesCS7A02G012000;TraesCS4A02G455900;TraesCS3A02G677600	1	TraesCS3B02G565200;	1	TraesCS7D02G030000;TraesCS3D02G491400	1	A or B or D	N-Term(iTRAQ8plex); K11(iTRAQ8plex)	1846.96	65.7033	0.853162	2	65.2072	0.880111	2	66.1951	0.939114	2	59.0386
HTDALDAITAHLGIGSYR	5	1	1	BAJ94338.1	TraesCS7A02G345400	1	NA	NA	TraesCS7D02G333900	1	A or D	N-Term(iTRAQ8plex)	2215.18	57.0867	0.925023	2	2.2181	1.03747	2	1.78502	1.09359	1
LQPLGEALTFEDGSLTLSESR	4	1	1	BAK05969.1	TraesCS5A02G671500	1	TraesCS4B02G330800	1	TraesCS4D02G327700	1	A or B or D	N-Term(iTRAQ8plex)	2567.34	45.97	1.21888	2	3.96599				1.0873	2	4.81712
ALNDQHVLLEGTLLKPNMVTPGSDSK	12	1	1	CDM85265.1	NA	NA	TraesCS3B02G422900;	1	TraesCS3D02G383700;TraesCS3D02G384000	1	B or D	N-Term(iTRAQ8plex); K15(iTRAQ8plex); K26(iTRAQ8plex)	3690.08	57.9367	0.506908	4	42.9026	0.509561	1		0.5393	7	41.6375
AIGSGSEGADSSLQEQFNK	12	1	1	CBG02799.1	TraesCS5A02G109000	1	TraesCS5B02G114000	1	TraesCS5D02G121300	1	A or B or D	N-Term(iTRAQ8plex); K19(iTRAQ8plex)	2533.3	67.8933	0.815744	4	7.81947	0.822662	3	3.20501	0.838063	5	11.1736
VLVVIAMQTEALPLVTR	5	1	1	BAK03317.1	NA	NA	TraesCS1B02G060900	1	TraesCS7D02G029100	1	B or D	N-Term(iTRAQ8plex)	2157.3	66.5133	0.629094	2	2.61283	0.632044	2	3.85302	0.614279	1
AVEMDTESDGTEIQSALAEWTGQR	5	1	1	AEP25125.1	TraesCS2A02G363600	1	NA	NA	NA	NA	A-specific	N-Term(iTRAQ8plex)	2928.4	63.185	1.12001	3	7.8544	1.21659	2	0.136442
DGGLDMVETYVFWDAHEPVR	4	1	1	BAJ95568.1	TraesCS4A02G083700	1	NA	NA	NA	NA	A-specific	N-Term(iTRAQ8plex)	2640.28	59.6167	1.09253	1		1.14339	1		1.08599	2	4.48236
DALAPALEDLVFTLPAPSFTVPELLK	18	1	1	EMS63039.1	TraesCS2A02G573400	1	NA	NA	NA	NA	A-specific	N-Term(iTRAQ8plex); K26(iTRAQ8plex)	3375.92	62.6067	0.997509	8	17.4884	0.898642	5	4.99976	0.925122	5	10.4478
ALGATLAAGLADTHQDVHDR	8	2	1	XP_020152737.1	TraesCS3A02G228800	1	TraesCS3B02G255800	1	TraesCS3D02G226500	1	A or B or D	N-Term(iTRAQ8plex)	2336.23	65.5433	0.955641	2	0.0516394	0.8817	3	0.250473	0.942819	3	9.46258
AALEVGSSYASGDSR	15	3	1	ABO18602.1	TraesCS3A02G347800	1	TraesCS3B02G255300	1	TraesCS3D02G227500	1	A or B or D	N-Term(iTRAQ8plex)	1773.89	62.79	0.852296	4	14.6192	0.916114	6	9.9696	0.874216	5	6.92537
VLLQPDSIPALEDALATAHR	10	2	1	BAJ86467.1	TraesCS5A02G132300	1	TraesCS5B02G132600	1	TraesCS5D02G140400	1	A or B or D	N-Term(iTRAQ8plex)	2434.37	62.79	1.02331	4	2.88558	1.0677	4	9.22021	1.08817	2	13.8427
GFGHVEFATAEDAQK	7	3	1	XP_020169506.1	TraesCS7A02G286200	1	TraesCS7B02G183600	1	TraesCS7D02G289200	1	A or B or D	N-Term(iTRAQ8plex); K15(iTRAQ8plex)	2215.16	41.6467	0.889183	4	5.69588	0.903595	2	1.96719	0.860904	1
MYQGAGADMPGGMDEDAPAASGGAGPK	11	1	1	EMS51616.1	TraesCS5A02G479300	1	NA	NA	TraesCS5D02G492900	1	A or D	N-Term(iTRAQ8plex); M13(Oxidation); K27(iTRAQ8plex)	3133.45	65.98	0.840289	4	10.1627	0.900521	4	17.6876	0.894455	3	15.7085
FQAQADAVNLICGAK	9	3	1	EMS65465.1	TraesCS4A02G071300	1	TraesCS4B02G227200	1	TraesCS4D02G227900	1	A or B or D	N-Term(iTRAQ8plex); C12(Carbamidomethyl); K15(iTRAQ8plex)	2214.21	70.7267	0.986599	3	4.54013	0.963995	3	7.6837	0.933459	3	4.51148
MSNMDLLTGNK	29	2	1	CAI47635.1	TraesCS2A02G573900	1	NA	NA	TraesCS2D02G719900	1	A or D	N-Term(iTRAQ8plex); K11(iTRAQ8plex)	1831.99	62.0667	1.00261	10	28.3311	1.04374	11	9.97658	1.10649	8	14.1612
IDSHLACAVAGIMSDANILINTAR	2	2	1	XP_020193062.1	TraesCS7A02G130500	1	TraesCS7B02G030800	1	TraesCS7D02G129900	1	A or B or D	N-Term(iTRAQ8plex); C7(Carbamidomethyl)	2830.49	64.56	1.17828	2	8.61351
VQLDSQPEEIDNLER	8	1	1	CDM83313.1	TraesCS1A02G340100;TraesCS3A02G274400	1	TraesCS1B02G352400;TraesCS3B02G308100;	1	TraesCS1D02G342100;TraesCS3D02G273600	1	A or B or D	N-Term(iTRAQ8plex)	2089.08	65.51	0.913958	3	28.0442	0.93978	3	18.2923	1.02164	2	2.94317
LPVVDSTGNLVGMITR	10	1	1	EMS55961.1	TraesCS5A02G162000	1	TraesCS5B02G159500	1	NA	NA	A or B	N-Term(iTRAQ8plex)	1976.12	65.9233	0.998158	4	11.2316	1.09249	3	2.67974	1.01006	3	10.042
HQLLAEFDELFESDKEK	74	2	1	XP_020173959.1	TraesCS7A02G158900	1	NA	NA	TraesCS7D02G159800	1	A or D	N-Term(iTRAQ8plex); K15(iTRAQ8plex); K17(iTRAQ8plex)	2990.63	54.8867	1.02669	24	8.0256	1.04063	25	10.2717	1.03904	25	5.95318
VDEISQTIDSENFAVQNCIK	16	1	1	BAJ98727.1	TraesCS5A02G164600	1	NA	NA	TraesCS5D02G243000	1	A or D	N-Term(iTRAQ8plex); C18(Carbamidomethyl); K20(iTRAQ8plex)	2918.5	71.8433	1.14604	6	10.0193	0.992241	6	17.4091	1.01428	4	7.75408
DHAPAPAAAAPAAAPK	20	1	1	XP_020195452.1	NA	NA	TraesCS2B02G126500	1	NA	NA	B-specific	N-Term(iTRAQ8plex); K16(iTRAQ8plex)	2035.16	57.56	0.896674	6	28.7881	0.916102	9	13.2025	1.00125	5	26.3376
VEVGGQGLQIHQG	3	2	1	AFV51838.1	NA	NA	TraesCS2B02G596500	1	TraesCS2D02G599600	1	B or D	N-Term(iTRAQ8plex)	1625.89	63.6433	0.892815	1		0.876268	1		0.966132	1
AIIISVIDNLVK	18	3	1	BAJ85916.1	TraesCS4A02G234400	1	TraesCS4B02G080800	1	TraesCS4D02G079600	1	A or B or D	N-Term(iTRAQ8plex); K12(iTRAQ8plex)	1906.22	63.7067	1.45875	6	12.2357	1.42411	6	14.7787	1.43602	6	4.72433
IWVFSGDADSVVPLTGTR	5	3	1	XP_020154624.1	TraesCS3A02G310100	1	TraesCS3B02G153200	1	TraesCS3D02G135900	1	A or B or D	N-Term(iTRAQ8plex)	2224.19	46.9833	1.2373	2	36.1364	1.43231	2	13.1149	1.22555	1
EELGLIEQAYDNPHEALSR	6	6	1	XP_020159010.1	TraesCS5A02G189600;TraesCS7A02G129700	1	TraesCS5B02G193600;TraesCS7B02G029700;	1	TraesCS5D02G201300;TraesCS7D02G128800	1	A or B or D	N-Term(iTRAQ8plex)	2488.27	68.66	0.957308	2	40.5032	0.96286	2	37.266	1.15675	2	34.6198
TENFDELMAAAAEER	15	3	1	XP_020146751.1	TraesCS7A02G374500	1	TraesCS7B02G252900	1	TraesCS7D02G348900	1	A or B or D	N-Term(iTRAQ8plex)	2000.96	62.22	0.974058	4	11.1622	0.964223	5	15.8739	1.02432	6	14.8335
MCCLFINDLDAGAGR	69	4	1	XP_020172225.1	TraesCS4A02G177500;TraesCS4A02G177600	1	TraesCS4B02G140300;TraesCS4B02G140200;	1	TraesCS4D02G135000;TraesCS4D02G134900	1	A or B or D	N-Term(iTRAQ8plex); C2(Carbamidomethyl); C3(Carbamidomethyl)	2016.96	64.81	1.00048	25	14.203	1.09453	19	23.1825	0.994025	25	16.7295
GTIAGGGVIPHIHK	29	5	1	CBD32169.1	TraesCS5A02G382700;TraesCS1A02G132400	1	TraesCS5B02G387100;TraesCS1B02G154500;	1	TraesCS5D02G392100;TraesCS7D02G246600	1	A or B or D	N-Term(iTRAQ8plex); K14(iTRAQ8plex)	1965.19	60.08	0.845739	11	13.6613	0.893112	9	11.5369	0.830615	9	6.43309
SADGDIVSAIMELTN	5	2	1	XP_020166889.1	TraesCS1A02G372900;TraesCS5A02G516100	1	TraesCS1B02G248000;TraesCS4B02G347400;	1	TraesCS1D02G236500;TraesCS4D02G342400	1	A or B or D	N-Term(iTRAQ8plex)	1839.94	63.42	0.863113	2	13.2014	0.8152	2	0.179743	0.754822	1
YPTPSLVTPPEYASVGSK	24	2	1	ACV89491.1	NA	NA	TraesCS1B02G059100	1	TraesCS1D02G049200	1	B or D	N-Term(iTRAQ8plex); K18(iTRAQ8plex)	2501.39	54.0333	0.855607	6	15.3947	0.892209	11	9.64642	0.837331	7	8.23304
FSVGGLADVAEIK	5	3	1	EMS63378.1	TraesCS2A02G095500	1	TraesCS2B02G110800	1	TraesCS2D02G094000	1	A or B or D	N-Term(iTRAQ8plex); K13(iTRAQ8plex)	1914.12	68.23	1.02318	3	5.98985	0.943137	2	7.32924
AILLVAMATPEDLR	9	3	1	CDM86406.1	TraesCS4A02G363100;TraesCS3A02G484800	1	TraesCS3B02G532000;	1	TraesCS3D02G479900	1	A or B or D	N-Term(iTRAQ8plex)	1817.05	48.1667	1.04757	4	7.85357	1.02671	3	1.67593	1.3626	2	12.1343
GQPEGAVYDYEDK	12	3	1	CBM39939.1	TraesCS2A02G493700	1	TraesCS2B02G521700	1	TraesCS2D02G493600	1	A or B or D	N-Term(iTRAQ8plex); K13(iTRAQ8plex)	2079.05	56.7933	1.33714	4	31.3337	1.20431	4	34.3237	1.50333	4	39.9899
TQGFEILAFPCNQFGFQEPGSNTQIK	5	3	1	XP_020167824.1	TraesCS7A02G150500	1	TraesCS7B02G054400	1	TraesCS7D02G152400	1	A or B or D	N-Term(iTRAQ8plex); C11(Carbamidomethyl); K26(iTRAQ8plex)	3566.84	39.0633	1.20697	2	28.9843	1.00923	2	12.4105	1.1085	1
SGAFGTYDYTPLLDSLEGNTGFGR	3	4	1	CDM85028.1	TraesCS3A02G366400;TraesCS3A02G366300	1	TraesCS3B02G398000;TraesCS3B02G397900;	1	TraesCS3D02G359300;TraesCS3D02G359200	1	A or B or D	N-Term(iTRAQ8plex)	2842.39	53.3667	1.07081	1		0.986074	1		1.05012	1
QLAVPEGTEVCGTTK	10	3	1	XP_020192584.1	TraesCS7A02G272500	1	TraesCS7B02G169600;TraesCS5B02G551200;	1	TraesCS7D02G272700	1	A or B or D	N-Term(iTRAQ8plex); C11(Carbamidomethyl); K15(iTRAQ8plex)	2198.19	55.2567	0.74249	2	2.36208	0.770604	5	3.53964	0.778774	3	0.824712
NQDAGLAELPATVAALK	32	2	1	BAK00447.1	TraesCS2A02G288200	1	TraesCS2B02G305000	1	TraesCS2D02G286500	1	A or B or D	N-Term(iTRAQ8plex); K17(iTRAQ8plex)	2290.33	71.2767	0.969509	13	11.7316	0.901993	7	8.2063	0.873649	12	16.4949
NCQLTELEMDDLK	6	3	1	BAJ96216.1	TraesCS4A02G119700	1	TraesCS4B02G185000	1	TraesCS4D02G186300	1	A or B or D	N-Term(iTRAQ8plex); C2(Carbamidomethyl); K13(iTRAQ8plex)	2217.13	51.61	0.992855	2	5.89515	1.0186	2	1.92867	0.982228	2	0.161501
EDSTVDDLIDVIEGNR	6	3	1	CDM83218.1	TraesCS3A02G205600	1	TraesCS3B02G237500	1	TraesCS3D02G210000	1	A or B or D	N-Term(iTRAQ8plex)	2094.06	45.81	1.05269	1		1.09672	2	12.7941	1.12385	3	11.0945
YAVGPGQCSSLVAQR	7	1	1	BAJ91379.1	TraesCS1A02G191700	1	TraesCS1B02G206600	1	TraesCS1D02G195300	1	A or B or D	N-Term(iTRAQ8plex); C8(Carbamidomethyl)	1896.99	58.1	0.979126	3	0.674746	0.981807	2	23.2147	0.863687	2	9.99851
ELFVAAEGMYTGQFVYCGR	14	2	1	BAJ89887.1	TraesCS5A02G082800;TraesCS4A02G189200	1	TraesCS5B02G088900;TraesCS4B02G128700;	1	TraesCS5D02G095400;TraesCS4D02G123700	1	A or B or D	N-Term(iTRAQ8plex); C17(Carbamidomethyl)	2502.21	66.0567	0.849104	5	2.49145	0.883692	4	23.1575	0.867542	5	8.98769
IPFSSFDILTDDEVR	3	2	1	CAV24951.1	NA	NA	TraesCS1B02G188000	1	NA	NA	B-specific	N-Term(iTRAQ8plex)	2058.08	53.8533	0.994578	1		0.946795	1		1.04294	1
MADADATPAAGGITPGATPSGAWDATPK	3	2	1	BAJ88601.1	TraesCS6A02G115900	1	TraesCS6B02G143700	1	TraesCS6D02G104700	1	A or B or D	N-Term(iTRAQ8plex); K28(iTRAQ8plex)	3206.63	63.27	1.148	1					0.877645	2	10.3439
DAVLMVGGPYYDVPQGR	11	1	1	BAK01586.1	TraesCS7A02G319100	1	TraesCS7B02G219900	1	TraesCS7D02G315600	1	A or B or D	N-Term(iTRAQ8plex)	2141.11	60.76	0.976494	4	3.72044	1.06245	3	4.96799	0.913295	4	7.48522
TVYVGGLDPNVSEDELR	4	5	1	XP_020179417.1	TraesCS6A02G204400;TraesCS2A02G317700	1	TraesCS6B02G228100;TraesCS2B02G335700;	1	TraesCS2D02G315400	1	A or B or D	N-Term(iTRAQ8plex)	2167.12	68.6267	0.912688	1		1.11523	1		1.07385	2	2.8927
LNLQPDATGSFVEILER	7	3	1	XP_020178834.1	NA	NA	TraesCS1B02G473400	1	TraesCS1D02G445700	1	B or D	N-Term(iTRAQ8plex)	2206.21	63.1867	1.17421	1		1.07454	3	0.293012	1.04156	3	2.10751
AAQDIALADLAPTHPIR	11	2	1	BAB11739.1	NA	NA	TraesCS4B02G159900	1	TraesCS4D02G155900	1	B or D	N-Term(iTRAQ8plex)	2077.17	61.9433	1.00876	4	8.42732	1.06869	3	9.04141	0.934127	4	20.5257
VLTSGYDDASWPLQTR	1	1	1	EMS59188.1	NA	NA	NA	NA	TraesCS7D02G513300	1	D-specific	N-Term(iTRAQ8plex)	2113.1	64.23	0.966555	1
AFLTTSYPPPVEADGAPDALR	4	2	1	EMS56189.1	TraesCS3A02G158500	1	TraesCS3B02G185300;	1	TraesCS3D02G166200;TraesCS5D02G003400	1	A or B or D	N-Term(iTRAQ8plex)	2492.3	55.7033	1.25859	1		1.24627	1		1.25095	2	15.6642
SDVTQWQSTAQPDLFPR	6	2	1	BAK06008.1	TraesCS6A02G234500	1	TraesCS6B02G263200	1	TraesCS6D02G217000	1	A or B or D	N-Term(iTRAQ8plex)	2280.17	52.8533	0.977674	3	5.32954	0.928602	1		0.992546	2	1.21667
EDGGEIQDALSDMVGR	8	3	1	BAK02633.1	TraesCS7A02G493400	1	TraesCS7B02G404000	1	TraesCS7D02G480900	1	A or B or D	N-Term(iTRAQ8plex)	1995.96	55.2133	0.989798	2	7.96437	0.950995	3	2.45474	0.940282	3	7.63756
TLQQIDDFFNK	24	1	1	XP_020186402.1	TraesCS3A02G433000	1	TraesCS3B02G468900	1	TraesCS3D02G426300	1	A or B or D	N-Term(iTRAQ8plex); K11(iTRAQ8plex)	1977.08	58.42	1.06385	10	16.2119	0.88036	7	19.4079	0.981658	7	14.4516
AAHLNELEAQVSQLR	3	3	1	XP_020172895.1	TraesCS5A02G440400	1	TraesCS5B02G444100	1	TraesCS5D02G447500	1	A or B or D	N-Term(iTRAQ8plex)	1983.1	53.4033	0.943532	1		0.968299	1		1.02352	1
DLGLLVENATVDQLGTAR	11	3	1	gi|134102	NA	NA	TraesCS2B02G063000	1	TraesCS2D02G049500	1	B or D	N-Term(iTRAQ8plex)	2189.22	68.0133	0.926032	4	10.2475	1.00939	3	9.51514	1.00555	4	6.77763
SSEADAAPLVSSEK	6	1	1	XP_020149709.1	NA	NA	NA	NA	TraesCS5D02G035200	1	D-specific	N-Term(iTRAQ8plex); K14(iTRAQ8plex)	1999.08	44.9033	0.899301	3	21.6583	0.691032	1		1.00417	2	2.77372
GLFQSDAALITDAAAR	15	2	1	XP_020180047.1	TraesCS7A02G453000	1	TraesCS7B02G353100	1	TraesCS7D02G442300	1	A or B or D	N-Term(iTRAQ8plex)	1924.05	60.78	1.04958	4	3.56302	1.02939	5	11.0934	0.995723	6	10.538
EVDELLLEQGGK	3	2	1	AAG17471.1	TraesCS2A02G505800	1	TraesCS2B02G534200	1	TraesCS2D02G506600	1	A or B or D	N-Term(iTRAQ8plex); K12(iTRAQ8plex)	1938.11	55.9533	0.909114	1		0.900163	1		0.896702	1
ESIELPLMNPELFLR	14	6	1	CBM37265.1	TraesCS6A02G162700;TraesCS7A02G378600	1	TraesCS6B02G188500;TraesCS7B02G280400;	1	TraesCS6D02G149500;TraesCS7D02G375500	1	A or B or D	N-Term(iTRAQ8plex)	2105.16	59.84	0.978215	4	13.7106	0.917454	6	15.0501	0.995367	4	13.4728
VVEGGVTETGALLGQR	5	1	1	XP_020175062.1	NA	NA	NA	NA	TraesCS4D02G094500	1	D-specific	N-Term(iTRAQ8plex)	1890.07	62.34	1.07895	1		0.946305	2	12.6812	1.19393	2	2.87369
IQSLTPNIGVVYSGMGPDFR	4	4	1	EMS55235.1	TraesCS3A02G285600;TraesCS2A02G189400	1	TraesCS3B02G319500;TraesCS2B02G217800;	1	TraesCS2D02G198400;TraesCS3D02G285400	1	A or B or D	N-Term(iTRAQ8plex)	2455.3	62.15	0.833012	1		0.749699	2	34.2564	0.931116	1
SVVSDAVMGDPTLAAGLLR	3	1	1	XP_020148640.1	TraesCS7A02G319100	1	NA	NA	NA	NA	A-specific	N-Term(iTRAQ8plex)	2176.19	69.84	0.878039	2	1.37839	0.878307	1
TALTYIDAEGNWHR	16	3	1	gi|50400847	TraesCS2A02G502400	1	TraesCS2B02G530500	1	TraesCS2D02G503000	1	A or B or D	N-Term(iTRAQ8plex)	1951	49.77	1.04888	6	4.03003	1.01535	4	9.65576	1.00106	6	11.4082
EGSFQPPEISSSVNLPEQIAIFGQK	29	3	1	XP_020197095.1	TraesCS1A02G193500	1	TraesCS1B02G208500	1	TraesCS1D02G197400	1	A or B or D	N-Term(iTRAQ8plex); K25(iTRAQ8plex)	3310.78	57.0033	0.996424	11	9.73809	1.1159	11	12.2532	0.961046	7	11.3419
FEDPAEGEDVLIAK	17	1	1	ABD85016.1	TraesCS7A02G489500	1	NA	NA	TraesCS7D02G475900	1	A or D	N-Term(iTRAQ8plex); K14(iTRAQ8plex)	2141.17	70.4567	0.884195	6	15.5466	0.921604	4	13.1858	0.897882	7	8.20862
YVSGSYDSGEGFEK	2	2	1	SPT18829.1	TraesCS2A02G320400;TraesCS6A02G211600	1	TraesCS2B02G362700;	1	NA	NA	A or B	N-Term(iTRAQ8plex); K14(iTRAQ8plex)	2133.06	44.34	0.962466	1		0.971413	1
FGDAASGDDASAR	11	4	1	AFM95249.1	TraesCS6A02G348000	1	TraesCS4B02G065700;TraesCS6B02G381600;	1	TraesCS4D02G064800;TraesCS6D02G331000	1	A or B or D	N-Term(iTRAQ8plex)	1543.73	63.49	1.01831	5	2.12747	1.02184	2	6.63092	0.985595	4	7.05857
VALQSDDVELVAVNDPFITTEYMTYMFK	10	2	1	CAZ76054.1	TraesCS7A02G313100	1	TraesCS7B02G213300	1	TraesCS7D02G309500	1	A or B or D	N-Term(iTRAQ8plex); M26(Oxidation); K28(iTRAQ8plex)	3863.98	42.7733	1.02593	3	5.95749	1.03693	3	36.4701	0.964709	2	9.19106
FLTPNEDGVSMAALALMNQDK	20	1	1	XP_020147440.1	TraesCS7A02G333900	1	TraesCS7B02G245500	1	TraesCS7D02G341500	1	A or B or D	N-Term(iTRAQ8plex); K21(iTRAQ8plex)	2873.5	53.0533	1.05759	8	4.0562	1.13688	5	16.1285	1.1031	7	8.26694
SGGCGGGHSDSAMALVAAR	3	3	1	BAJ85314.1	NA	NA	TraesCS4B02G602000;TraesCS4B02G389900;TraesCS4B02G390100;TraesCS4B02G390000;TraesCS4B02G389800;TraesCS4B02G390200;	1	NA	NA	B-specific	N-Term(iTRAQ8plex); C4(Carbamidomethyl); M13(Oxidation)	2080.99	59.65	1.15916	1		1.19268	1		1.15823	1
VTTTIGFGSPNK	26	2	1	BAJ93658.1	TraesCS7A02G071100	1	NA	NA	TraesCS7D02G066500	1	A or D	N-Term(iTRAQ8plex); K12(iTRAQ8plex)	1830.06	64.8533	0.930922	11	15.5783	0.857967	6	21.1597	0.907966	9	14.0183
TNDSAGDGTTTASVLAR	12	3	1	BAJ93636.1	TraesCS4A02G315500	1	TraesCS5B02G563900	1	TraesCS5D02G550700	1	A or B or D	N-Term(iTRAQ8plex)	1940.99	80.1833	0.95871	4	16.0825	1.19279	4	6.61303	1.00173	4	15.2157
VQCLSQEDMAGAETDLER	2	3	1	EMS68481.1	TraesCS2A02G473600	1	TraesCS2B02G496600	1	TraesCS2D02G473300	1	A or B or D	N-Term(iTRAQ8plex); C3(Carbamidomethyl)	2356.11	66.68	1.12494	1					1.16962	1
GDGSSIFVLFK	29	1	1	BAJ98727.1	TraesCS5A02G164600	1	TraesCS5B02G162100	1	TraesCS5D02G243000	1	A or B or D	N-Term(iTRAQ8plex); K11(iTRAQ8plex)	1778.03	48.7167	1.11837	11	12.1511	0.960689	8	12.543	1.11288	10	17.6398
VVEVVSGDCIIVADDAAPYGSPSAER	1	3	1	EMS49802.1	TraesCS4A02G281500	1	TraesCS4B02G031500;	1	TraesCS4D02G029200;TraesCS5D02G522100	1	A or B or D	N-Term(iTRAQ8plex); C9(Carbamidomethyl)	2980.53	63.88	1.11366	1
AVAAHPWHDLEIGPGAPAVFNVVVEITK	9	3	1	CDM85064.1	TraesCS2A02G576400	1	TraesCS3B02G077900;TraesCS2B02G611000;	1	TraesCS2D02G587100	1	A or B or D	N-Term(iTRAQ8plex); K28(iTRAQ8plex)	3545.98	49.6867	0.992957	3	4.4692	1.12241	4	4.35531	0.960349	2	1.86268
FWEVICDEHGIDQTGK	18	2	1	gi|8928429	TraesCS7A02G466600;TraesCS6A02G192000	1	TraesCS6B02G169300;	1	TraesCS6D02G130500;TraesCS7D02G454200	1	A or B or D	N-Term(iTRAQ8plex); C6(Carbamidomethyl); K16(iTRAQ8plex)	2542.28	57.32	1.12455	8	4.6228	1.21483	4	10.6336	1.21455	6	6.81209
LGNDILVEDWLK	42	1	1	gi|68566191	TraesCS2A02G207900	1	TraesCS2B02G234500	1	TraesCS2D02G214700	1	A or B or D	N-Term(iTRAQ8plex); K12(iTRAQ8plex)	2023.16	67.7167	1.16384	11	19.6716	1.05048	16	9.59797	1.02327	15	10.9885
AGDLATLVHLNPGSGTK	9	1	1	EMS60543.1	NA	NA	TraesCS2B02G472900	1	NA	NA	B-specific	N-Term(iTRAQ8plex); K17(iTRAQ8plex)	2259.3	67.0167	0.805606	3	2.75986	0.805128	3	7.89689	0.874068	3	9.58878
LWDDGIIDPADTR	10	3	1	EMS51528.1	TraesCS4A02G401400;TraesCS7A02G102600	1	NA	NA	TraesCS7D02G096600	1	A or D	N-Term(iTRAQ8plex)	1790.92	44.46	0.966083	3	7.7197	0.97819	4	12.3328	0.967605	3	9.07666
SILSLVVPDQR	24	2	1	CDM83072.1	TraesCS3A02G210600	1	TraesCS3B02G241200	1	TraesCS3D02G213400	1	A or B or D	N-Term(iTRAQ8plex)	1530.92	57.2667	0.939769	10	17.8944	0.874981	7	12.6195	0.99968	7	10.9728
NVVIAYEPVWAIGTGK	19	2	1	BAJ98333.1	TraesCS5A02G324200	1	TraesCS5B02G324800	1	TraesCS5D02G331100	1	A or B or D	N-Term(iTRAQ8plex); K16(iTRAQ8plex)	2325.32	65.9433	1.02637	5	7.66412	1.09621	8	3.52968	1.16895	6	20.1233
SIGFISDDVGLDADHCK	10	1	1	EMS47328.1	NA	NA	TraesCS6B02G276800	1	NA	NA	B-specific	N-Term(iTRAQ8plex); C16(Carbamidomethyl); K17(iTRAQ8plex)	2457.25	55.71	0.685116	3	20.7651	0.733873	3	6.89794	0.732883	4	17.7656
AETVSYDDFVAAGTLGAAR	4	2	1	BAJ87582.1	TraesCS5A02G416700	1	NA	NA	TraesCS5D02G424400	1	A or D	N-Term(iTRAQ8plex)	2218.13	72.8733	1.1249	1		1.22537	2	5.88257	1.10681	1
WAMLGALGCVFPEILSK	4	2	1	EMS46868.1	TraesCS5A02G322500	1	TraesCS5B02G322900	1	TraesCS5D02G329200	1	A or B or D	N-Term(iTRAQ8plex); M3(Oxidation); C9(Carbamidomethyl); K17(iTRAQ8plex)	2516.39	61.7033	1.12229	2	0.7556	1.21231	1		1.01889	1
GSVTIGVPLAPSTAK	11	2	1	EMS47720.1	TraesCS5A02G496200	1	TraesCS4B02G323800	1	TraesCS4D02G320600	1	A or B or D	N-Term(iTRAQ8plex); K15(iTRAQ8plex)	2006.21	62.0733	0.947122	4	3.25577	0.917594	4	4.80028	0.853318	3	3.9067
TIEVGVFTGYSLLATALALPEDGK	15	1	1	BAJ90386.1	TraesCS4A02G442400;TraesCS7A02G240300	1	TraesCS7B02G135900;	1	TraesCS7D02G239200	1	A or B or D	N-Term(iTRAQ8plex); K24(iTRAQ8plex)	3073.73	73.7433	1.01208	5	7.64594	1.0455	6	9.47809	0.914869	4	1.83742
QQFAQVGMTPEEVVAK	6	3	1	BAJ97578.1	TraesCS2A02G308600	1	TraesCS2B02G325100	1	TraesCS2D02G306800	1	A or B or D	N-Term(iTRAQ8plex); K16(iTRAQ8plex)	2370.3	65.55	0.937867	2	11.7578	0.987962	1		0.971995	3	11.0077
IGLAGLAVMGQNLALNIAEK	42	5	1	XP_020187040.1	TraesCS7A02G092300;TraesCS4A02G455900;TraesCS7A02G012000	1	TraesCS3B02G565200;	1	TraesCS3D02G491400;TraesCS7D02G030000;TraesCS1D02G361400	1	A or B or D	N-Term(iTRAQ8plex); K20(iTRAQ8plex)	2604.54	66.5	0.975238	18	6.5238	1.01604	11	10.3101	1.01785	13	9.32694
HVIGEDDQFIGK	19	2	1	BAJ98333.1	NA	NA	TraesCS5B02G324800	1	TraesCS5D02G331100	1	B or D	N-Term(iTRAQ8plex); K12(iTRAQ8plex)	1966.08	51.74	0.825572	7	4.62241	0.796729	4	12.0653	0.848091	8	18.3682
TLDGIQIEMQATDPSEISLDVIK	4	1	1	EMS50122.1	TraesCS5A02G478900	1	NA	NA	TraesCS5D02G492400	1	A or D	N-Term(iTRAQ8plex); M9(Oxidation); K23(iTRAQ8plex)	3140.69	72.15	1.19393	2	7.54034	1.25076	1		1.32139	1
QLLTDLEEVEEVNK	9	1	1	BAJ85956.1	TraesCS2A02G145500	1	TraesCS2B02G236900	1	TraesCS2D02G149300	1	A or B or D	N-Term(iTRAQ8plex); K14(iTRAQ8plex)	2267.27	60.0167	0.973044	3	0.235204	0.936488	3	7.7844	0.860423	3	16.3112
AILEADDDLELLER	15	1	1	XP_020176087.1	TraesCS7A02G413800	1	NA	NA	TraesCS7D02G407100	1	A or D	N-Term(iTRAQ8plex)	1919.03	54.0533	1.00275	6	11.5611	1.07602	4	4.62715	0.984742	5	3.26009
SNAAGSSTQEIAVAR	2	1	1	BAJ94782.1	TraesCS6A02G107200	1	TraesCS6B02G135400	1	TraesCS6D02G095000	1	A or B or D	N-Term(iTRAQ8plex)	1765.94	62.415	0.882376	1		0.917745	1
GQLVVVGAPSTPLELPAYAIIGGGK	21	1	1	EMS68862.1	TraesCS5A02G213900	1	TraesCS5B02G209800	1	TraesCS5D02G218100	1	A or B or D	N-Term(iTRAQ8plex); K25(iTRAQ8plex)	3015.78	67.43	0.787822	5	26.4717	0.938689	9	12.4308	0.916104	7	19.585
RDSTTASASLANSDLPGPGSSR	3	1	1	ACF08084.1	NA	NA	NA	NA	TraesCS2D02G107900	1	D-specific	N-Term(iTRAQ8plex)	2451.24	59.1567	1.00603	1		1.07506	1		1.24366	1
VIDQDGDVIPLSDDR	6	3	1	XP_020201249.1	TraesCS5A02G136200	1	TraesCS5B02G135200	1	TraesCS5D02G142900	1	A or B or D	N-Term(iTRAQ8plex)	1961.01	68.4533	1.04461	2	13.3206	1.00662	1		0.945929	3	2.36869
GTIELAGTNGETTTQGFDDLGK	9	3	1	CDM85265.1	TraesCS3A02G391100	1	TraesCS5B02G032100;TraesCS3B02G422900;	1	TraesCS3D02G384000;TraesCS3D02G383700	1	A or B or D	N-Term(iTRAQ8plex); K22(iTRAQ8plex)	2833.46	62.7433	0.932411	3	20.7826	0.946747	4	11.0359	0.879861	2	12.4537
GSFDSLLTSLEEK	49	2	1	XP_020184271.1	TraesCS3A02G439800	1	TraesCS3B02G473800	1	TraesCS3D02G432600	1	A or B or D	N-Term(iTRAQ8plex); K13(iTRAQ8plex)	2034.12	60.2167	0.762954	18	12.0841	0.826298	16	14.0608	0.830442	15	9.13209
IVSCADLTVLATR	21	1	1	EMS63039.1	TraesCS2A02G573400	1	TraesCS2B02G614400	1	TraesCS2D02G584600	1	A or B or D	N-Term(iTRAQ8plex); C4(Carbamidomethyl)	1722.98	65.4133	1.13082	6	5.74184	1.14194	9	9.09864	1.14019	6	6.98163
STDVEMTIAEAIDAAK	11	1	1	XP_020149709.1	NA	NA	NA	NA	TraesCS5D02G035200	1	D-specific	N-Term(iTRAQ8plex); K16(iTRAQ8plex)	2273.22	55.27	0.972301	4	0.867975	1.00132	4	2.42375	0.978814	3	1.4246
IIAEYIWIGGSGMDLR	26	2	1	AAZ30058.1	TraesCS6A02G298100	1	TraesCS6B02G327500	1	TraesCS6D02G383600	1	A or B or D	N-Term(iTRAQ8plex)	2098.14	65.18	1.00838	8	4.53934	1.01232	10	12.0627	1.03601	8	7.03512
SLDLEIDLSAALLGR	9	2	1	CDM82717.1	TraesCS3A02G183500	1	TraesCS3B02G213200	1	TraesCS3D02G187600	1	A or B or D	N-Term(iTRAQ8plex)	1890.1	54.6633	0.807061	3	2.74925	0.977751	4	11.1547	1.12484	2	18.6038
VEAYWPALFAK	60	3	1	gi|582044920	TraesCS7A02G316300	1	TraesCS7B02G217900	1	TraesCS7D02G313800	1	A or B or D	N-Term(iTRAQ8plex); K11(iTRAQ8plex)	1903.09	64.1533	1.32389	20	13.9088	1.33952	20	13.3361	1.31352	20	16.4066
DYSDPPPAPLFDMGELR	20	2	1	ABI96815.1	TraesCS2A02G065700	1	TraesCS2B02G077700	1	TraesCS2D02G063900	1	A or B or D	N-Term(iTRAQ8plex)	2224.09	58.77	1.28029	8	25.652	1.06275	5	45.5752	1.29231	7	46.9572
AFGAELVLTDAAK	33	3	1	CDM81371.1	TraesCS3A02G087100	1	TraesCS3B02G102500	1	TraesCS3D02G087300	1	A or B or D	N-Term(iTRAQ8plex); K13(iTRAQ8plex)	1914.1	69.0933	0.92201	9	10.642	1.01649	14	8.21021	0.959252	10	6.40486
TASVATLVESFATR	52	1	1	EMS52350.1	TraesCS2A02G571300	1	TraesCS2B02G615800	1	NA	NA	A or B	N-Term(iTRAQ8plex)	1756.98	62.9633	1.14487	18	19.6312	1.10323	16	12.5456	1.186	18	15.8368
ADRDESSPYAAMLASQDVAVR	17	3	1	CAZ77330.1	TraesCS2A02G295600	1	TraesCS2B02G312000;	1	TraesCS2D02G293400;TraesCS2D02G293300	1	A or B or D	N-Term(iTRAQ8plex)	2556.28	61.2633	0.94474	7	8.79494	0.885149	6	18.422	0.992913	4	11.6614
AEPFLNYLIPSK	10	3	1	BAK01663.1	TraesCS6A02G289100	1	TraesCS6B02G318900	1	TraesCS6D02G269800	1	A or B or D	N-Term(iTRAQ8plex); K12(iTRAQ8plex)	2000.17	52.33	1.00994	6	8.1093	1.05539	2	1.82725	1.17461	2	10.3335
GNVGTDLDMATNELVLR	2	1	1	BAJ87513.1	NA	NA	TraesCS6B02G174700	1	TraesCS6D02G135800	1	B or D	N-Term(iTRAQ8plex)	2122.11	56.26	1.00779	1					0.88805	1
AISSSNAYDGQFK	29	2	1	XP_020184271.1	TraesCS3A02G439800	1	TraesCS3B02G473800	1	TraesCS3D02G432600	1	A or B or D	N-Term(iTRAQ8plex); K13(iTRAQ8plex)	1996.06	65.4933	0.720524	8	16.685	0.758691	10	6.02971	0.767726	11	10.1763
APITQQLPGESDAEYAEFSSK	15	3	1	XP_020174075.1	TraesCS5A02G036200	1	TraesCS5B02G036800	1	TraesCS5D02G044400	1	A or B or D	N-Term(iTRAQ8plex); K21(iTRAQ8plex)	2876.48	54.43	1.02198	4	15.5391	1.10463	5	9.50784	0.963879	6	19.5213
VLAEQFDAETPEEALASNPAELK	1	2	1	EMS50194.1	TraesCS4A02G132200	1	NA	NA	TraesCS4D02G174500	1	A or D	N-Term(iTRAQ8plex); K23(iTRAQ8plex)	3080.62	63.47	0.950421	1
EGQSIGVVADGEDK	15	1	1	XP_020179488.1	TraesCS4A02G472500	1	NA	NA	NA	NA	A-specific	N-Term(iTRAQ8plex); K14(iTRAQ8plex)	2012.07	66.1767	1.28912	4	23.5102	1.10231	5	12.4055	1.0244	6	18.6512
AIHQLLHFAVSDVSDDVR	12	5	1	BAK01843.1	TraesCS2A02G430100;TraesCS1A02G348400	1	TraesCS2B02G450800;TraesCS1B02G363000;	1	TraesCS2D02G427700;TraesCS1D02G351400	1	A or B or D	N-Term(iTRAQ8plex)	2326.26	58.2033	0.965089	4	3.99208	0.99436	4	9.50771	0.985171	4	6.00036
QNSSSCLLEDIYR	4	2	1	BAJ92904.1	TraesCS6A02G279100	1	TraesCS6B02G307200	1	TraesCS6D02G259500	1	A or B or D	N-Term(iTRAQ8plex); C6(Carbamidomethyl)	1888.94	62.51	0.867306	2	5.42053	0.929024	1		0.882278	1
VEVSDDGLLAAASSVER	2	2	1	BAJ88545.1	TraesCS4A02G349400	1	TraesCS5B02G523300	1	NA	NA	A or B	N-Term(iTRAQ8plex)	2022.07	66.375	1.05983	1		1.01393	1
AHDAVATGSIALNAIQR	6	1	1	BAJ88612.1	TraesCS1A02G339900	1	TraesCS1B02G352200	1	TraesCS1D02G341900	1	A or B or D	N-Term(iTRAQ8plex)	2012.13	61.7133	1.06019	2	12.2584	1.06806	2	23.0394	1.09551	2	17.3763
VLAVLDDLSPEELGAK	9	1	1	XP_020195790.1	NA	NA	NA	NA	TraesCS7D02G265200	1	D-specific	N-Term(iTRAQ8plex); K16(iTRAQ8plex)	2277.31	58.4867	1.03005	4	11.9511	0.880974	2	18.8742	1.04356	3	2.40194
ESTGSGPNTYVETETLAK	7	3	1	EMS66786.1	TraesCS4A02G164600	1	NA	NA	TraesCS4D02G148600	1	A or D	N-Term(iTRAQ8plex); K18(iTRAQ8plex)	2492.3	47.4467	0.847985	3	6.27372	0.863593	2	10.0032	0.866686	2	2.00798
YTSDVNIVSNASCTTNCLAPLAK	5	3	1	CAZ76054.1	TraesCS7A02G313100	1	TraesCS7B02G213300	1	TraesCS7D02G309500	1	A or B or D	N-Term(iTRAQ8plex); C13(Carbamidomethyl); C17(Carbamidomethyl); K23(iTRAQ8plex)	3107.6	55.2733	0.906582	2	5.51059	0.862121	2	19.7917	0.924392	1
YIDMIANPEVADVFR	2	3	1	BAJ87687.1	TraesCS6A02G225200	1	TraesCS6B02G256400	1	TraesCS6D02G210000	1	A or B or D	N-Term(iTRAQ8plex)	2057.08	48.77	1.07667	1		0.878504	1
GVYAIGDAIPGPMLAHK	24	3	1	BAK03695.1	TraesCS1A02G105600;TraesCS1A02G066400	1	TraesCS1B02G131300;TraesCS1B02G084700;	1	TraesCS1D02G067500;TraesCS1D02G109600	1	A or B or D	N-Term(iTRAQ8plex); K17(iTRAQ8plex)	2318.32	63.2633	0.806302	9	11.8723	0.81904	8	18.0534	0.871255	7	13.9082
STGFGLIYDNLEAAK	16	5	1	BAJ90181.1	TraesCS6A02G289400;TraesCS3A02G286000	1	TraesCS6B02G234000;TraesCS3B02G320300;	1	TraesCS6D02G177000	1	A or B or D	N-Term(iTRAQ8plex); K15(iTRAQ8plex)	2207.22	55.4067	0.88368	5	14.1443	0.921739	6	7.5554	0.897519	5	4.73832
SLGAAVIYNNEK	24	3	1	ABI96814.1	TraesCS2A02G379800	1	TraesCS2B02G396700	1	TraesCS2D02G376000	1	A or B or D	N-Term(iTRAQ8plex); K12(iTRAQ8plex)	1887.08	66.0567	0.734663	8	7.36584	0.819474	9	28.2013	0.764696	7	9.7921
EGFQNLACITSGLQTLKPGTFETVGK	5	2	1	EMS45360.1	TraesCS5A02G173700	1	NA	NA	TraesCS5D02G178200	1	A or D	N-Term(iTRAQ8plex); C8(Carbamidomethyl); K17(iTRAQ8plex); K26(iTRAQ8plex)	3709.03	44.255	1.02978	3	0.234702	1.07557	2	10.5474
SVCTSVNECMCHGIPDSR	2	3	1	XP_020180944.1	TraesCS2A02G427600	1	TraesCS2B02G448000	1	TraesCS2D02G425600	1	A or B or D	N-Term(iTRAQ8plex); C3(Carbamidomethyl); C9(Carbamidomethyl); C11(Carbamidomethyl)	2413.06	69.24	0.892896	1		1.1385	1
LNTDENPDIASQYGVR	14	3	1	BAK04369.1	TraesCS2A02G372500	1	TraesCS2B02G389500	1	TraesCS2D02G368700	1	A or B or D	N-Term(iTRAQ8plex)	2096.06	62.5667	1.0546	4	5.54936	1.02937	6	16.5649	1.17892	4	11.5702
FWAAYIDGTLVK	22	2	1	XP_020158196.1	TraesCS1A02G186700	1	TraesCS1B02G194700	1	TraesCS1D02G189800	1	A or B or D	N-Term(iTRAQ8plex); K12(iTRAQ8plex)	1992.15	58.9767	1.09654	8	8.0579	1.01263	6	5.51236	1.07347	8	6.64256
AGGTMTGVLSAANEK	3	3	1	XP_020151947.1	TraesCS3A02G001700	1	TraesCS3B02G000700	1	NA	NA	A or B	N-Term(iTRAQ8plex); K15(iTRAQ8plex)	2015.1	68.79	0.926013	1		0.900921	1		0.846207	1
DLYINTAIQMDVVGNR	65	1	1	AAW50993.1	TraesCS4A02G114100	1	TraesCS4B02G190000	1	TraesCS4D02G191400	1	A or B or D	N-Term(iTRAQ8plex)	2126.14	61.6933	1.0098	20	9.24767	1.03153	24	8.92328	1.04462	21	11.4012
TCVQIEEIPEDNTAGCDAIR	5	2	1	XP_020191673.1	TraesCS6A02G289200;TraesCS7A02G010500;TraesCS7A02G285100;TraesCS6A02G218100;TraesCS1A02G122000;TraesCS5A02G047200	1	TraesCS1B02G591500;TraesCS5B02G534100;	1	TraesCS7D02G010300	1	A or B or D	N-Term(iTRAQ8plex); C2(Carbamidomethyl); C16(Carbamidomethyl)	2595.24	69.46	1.08285	1		1.07029	2	11.801	1.2239	2	9.68974
YGGGANELSSGFSK	22	3	1	ABI96814.1	TraesCS2A02G379800	1	NA	NA	TraesCS2D02G376000;TraesCS2D02G376100	1	A or D	N-Term(iTRAQ8plex); K14(iTRAQ8plex)	1982.05	62.6567	0.73946	7	9.75308	0.847773	7	7.2255	0.754545	8	7.227
QFGCTPVEMESAAVALVAHTQGVPFLTIR	10	1	1	XP_020191310.1	NA	NA	TraesCS3B02G181300	1	TraesCS3D02G162500	1	B or D	N-Term(iTRAQ8plex); C4(Carbamidomethyl)	3433.82	53.57	1.0089	3	7.35213	1.10808	4	13.2888	1.06067	3	6.15931
DGVNLLGGPSWGVPLGR	12	1	1	XP_020171959.1	TraesCS6A02G138000	1	TraesCS6B02G166200	1	TraesCS6D02G127100	1	A or B or D	N-Term(iTRAQ8plex)	1998.11	60.3567	1.19346	4	11.8781	1.12812	3	1.87631	1.1375	5	28.9186
IICVEPAESPVISGGER	9	3	1	BAJ91815.1	TraesCS4A02G401600;TraesCS7A02G102700;TraesCS4A02G401700	1	NA	NA	TraesCS7D02G096700;TraesCS7D02G096800	1	A or D	N-Term(iTRAQ8plex); C3(Carbamidomethyl)	2117.13	61.48	0.951972	4	3.59135	1.07729	3	5.15359	1.04046	2	3.89292
IFTNLYGLHDPFLK	18	3	1	EMS64088.1	TraesCS2A02G234200	1	TraesCS2B02G259100	1	TraesCS2D02G237400	1	A or B or D	N-Term(iTRAQ8plex); K14(iTRAQ8plex)	2286.31	52.4233	1.10474	4	3.69954	1.01118	8	3.58397	0.989652	6	4.97261
GYELVLTMPSYTSLER	4	3	1	ADG60234.1	TraesCS5A02G300400	1	TraesCS5B02G300800	1	TraesCS5D02G389100	1	A or B or D	N-Term(iTRAQ8plex); M8(Oxidation)	2179.13	56.01	1.27754	1		1.19462	1		1.26398	2	3.7624
DYNPEQNEDNVLAR	25	1	1	BAB47033.1	TraesCS1A02G543500	1	TraesCS2B02G089500;TraesCS2B02G487400;TraesCS7B02G664900;	1	TraesCS1D02G181100;TraesCS5D02G012900;TraesCS5D02G552400;TraesCS1D02G265500;TraesCS4D02G235200	1	A or B or D	N-Term(iTRAQ8plex)	1980.96	67.7733	0.918203	7	2.3142	0.991123	6	9.28464	0.889248	12	23.7233
GLGFEYDMSGLTGNTMDSHR	3	3	1	BAJ98358.1	TraesCS7A02G246700	1	TraesCS7B02G144600	1	TraesCS7D02G245500	1	A or B or D	N-Term(iTRAQ8plex)	2492.15	63.685	0.835608	1		0.940518	2	14.9651
NIGTNEVLFNSDQALLDR	5	2	1	BAJ92331.1	NA	NA	TraesCS1B02G096200	1	TraesCS1D02G080300	1	B or D	N-Term(iTRAQ8plex)	2323.22	72.5567	1.1703	1		1.09788	2	2.47623	1.08638	2	10.17
MCAAAAGATVEIVNYDPAAAGVDAK	6	2	1	XP_020177313.1	TraesCS6A02G025700	1	TraesCS6B02G036400	1	TraesCS6D02G029300	1	A or B or D	N-Term(iTRAQ8plex); C2(Carbamidomethyl); K25(iTRAQ8plex)	3044.56	69.8467	1.06703	1		1.13423	2	0.349571	1.03691	3	16.6963
VQAPLAAVWDIVR	4	1	1	CDM82373.1	TraesCS3A02G154400	1	TraesCS3B02G246800;TraesCS3B02G247300;	1	TraesCS3D02G161500	1	A or B or D	N-Term(iTRAQ8plex)	1742.03	64.5367	1.03201	1		1.12204	1		1.03856	2	7.57293
DHAPAPAAAAPAQAAAAPK	36	2	1	XP_020195452.1	TraesCS2A02G108900	1	NA	NA	TraesCS2D02G109000	1	A or D	N-Term(iTRAQ8plex); K19(iTRAQ8plex)	2305.29	56.5133	0.88211	15	12.0611	0.835033	9	6.86089	0.861744	12	11.1606
LVDIGTVTAQQAK	13	7	1	CDM80240.1	TraesCS7A02G526400;TraesCS1A02G156900;TraesCS6A02G574200;TraesCS4A02G069400;TraesCS3A02G269100;TraesCS7A02G387700	1	TraesCS3B02G122100;TraesCS4B02G146100;TraesCS1B02G385800;TraesCS1B02G262900;TraesCS1B02G376000;TraesCS3B02G013700;	1	TraesCS3D02G472800;TraesCS3D02G130900;TraesCS7D02G075700;TraesCS4D02G138800;TraesCS1D02G258400;TraesCS6D02G209600	1	A or B or D	N-Term(iTRAQ8plex); K13(iTRAQ8plex)	1952.16	66.7333	1.00136	5	16.8286	0.953696	3	7.98713	0.883022	5	22.0148
MQQLLDMDTTPFTDK	60	2	1	CAY33787.1	TraesCS2A02G500400	1	TraesCS2B02G528300	1	TraesCS2D02G500600	1	A or B or D	N-Term(iTRAQ8plex); K15(iTRAQ8plex)	2392.24	61.36	0.953587	22	16.4608	0.955472	15	19.7804	0.983824	23	10.9773
SLIPAFPSPGTGSLFAGGR	25	1	1	CDM80578.1	TraesCS3A02G256400	1	TraesCS3B02G289600	1	TraesCS3D02G256700	1	A or B or D	N-Term(iTRAQ8plex)	2136.18	58.9967	1.14221	7	12.2349	1.04248	9	14.8699	1.15312	9	15.7182
ALGQLELDLPEAPEK	7	2	1	BAJ85530.1	TraesCS3A02G417000	1	TraesCS3B02G656600	1	TraesCS3D02G412500	1	A or B or D	N-Term(iTRAQ8plex); K15(iTRAQ8plex)	2231.29	63.6867	0.865063	3	1.49939	0.931353	2	1.65793	0.973756	2	2.40198
GDGTLAPVAIELSTPLLEGGLTTAK	17	1	1	XP_020179782.1	NA	NA	TraesCS5B02G382600	1	NA	NA	B-specific	N-Term(iTRAQ8plex); K25(iTRAQ8plex)	3032.75	70.88	1.09177	6	15.2336	1.01047	6	6.39123	0.972893	5	1.9403
LFITNDAATIVNELEVQHPAAK	6	2	1	AGO81700.1	TraesCS6A02G005400	1	TraesCS4B02G165400;TraesCS6B02G010900;	1	TraesCS4D02G157300	1	A or B or D	N-Term(iTRAQ8plex); K22(iTRAQ8plex)	3002.68	57.97	0.934254	2	5.19886	0.885887	2	4.59942	0.901543	2	11.1111
AMEYIDVTPDVETR	10	1	1	EMS63228.1	TraesCS4A02G329600	1	TraesCS5B02G544500	1	TraesCS5D02G543600	1	A or B or D	N-Term(iTRAQ8plex)	1942.98	63.3333	1.31142	1		1.08255	6	14.3095	1.16683	3	13.1122
DTLQSCGLAVPHC	3	1	1	CAH69201.1	TraesCS5A02G554300	1	NA	NA	NA	NA	A-specific	N-Term(iTRAQ8plex); C6(Carbamidomethyl); C13(Carbamidomethyl)	1761.86	56.88	0.799472	1		0.980027	1		1.06987	1
VALVGLGQSTPSTAAACR	13	1	1	EMS53149.1	NA	NA	NA	NA	TraesCS6D02G339200	1	D-specific	N-Term(iTRAQ8plex); C17(Carbamidomethyl)	2063.13	61.9433	0.984981	4	1.25195	1.01134	4	5.05326	0.998116	5	15.5947
GSSAAEDEQSTAAVAVQLAK	3	1	1	CDM83372.1	TraesCS3A02G228700	1	TraesCS3B02G255900	1	TraesCS3D02G226400	1	A or B or D	N-Term(iTRAQ8plex); K20(iTRAQ8plex)	2541.36	49.1467	0.973318	1		0.937605	1		1.01501	1
VCMLGDAQHVDQAEK	11	1	1	gi|582044894	TraesCS7A02G278700	1	TraesCS7B02G176600	1	TraesCS7D02G278500	1	A or B or D	N-Term(iTRAQ8plex); C2(Carbamidomethyl); K15(iTRAQ8plex)	2309.19	62.5233	0.840901	2	2.21857	0.854259	5	6.00148	0.890897	4	3.06857
QFSAEEISSMVLNK	20	2	1	XP_020177775.1	TraesCS4A02G097900	1	TraesCS4B02G206700	1	TraesCS4D02G207500	1	A or B or D	N-Term(iTRAQ8plex); K14(iTRAQ8plex)	2191.19	50.1133	0.992477	7	20.5843	0.95312	7	15.5795	0.944588	6	33.1311
SVQEEEGQALAEK	7	3	1	EMS55694.1	TraesCS5A02G485100	1	TraesCS5B02G498600	1	TraesCS5D02G498600	1	A or B or D	N-Term(iTRAQ8plex); K13(iTRAQ8plex)	2026.1	53.3567	0.879543	3	6.56458	0.976854	2	3.07466	0.941136	2	9.93609
VVECACVIELPELK	3	3	1	BAJ97272.1	TraesCS5A02G067500	1	TraesCS5B02G074400	1	TraesCS5D02G078700	1	A or B or D	N-Term(iTRAQ8plex); C4(Carbamidomethyl); C6(Carbamidomethyl); K14(iTRAQ8plex)	2267.26	48.36	0.805114	1		0.779308	1		0.985114	1
ADSAQTEVSAAVATVQEIISK	1	1	1	XP_020159346.1	TraesCS2A02G580800	1	NA	NA	TraesCS2D02G592100	1	A or D	N-Term(iTRAQ8plex); K21(iTRAQ8plex)	2726.5	62.98	1.26525	1
WYISSGLNPTFDTFDCQLHEFR	4	3	1	AAK38177.1	TraesCS2A02G280500	1	TraesCS2B02G297800	1	TraesCS2D02G279300	1	A or B or D	N-Term(iTRAQ8plex); C16(Carbamidomethyl)	3037.45	42.12	1.09483	3	4.91338				0.961346	1
ALAEQLFDDENLLVR	18	2	1	CDM83313.1	TraesCS3A02G274400;TraesCS1A02G340100	1	TraesCS3B02G308100;TraesCS1B02G352400;	1	TraesCS3D02G273600;TraesCS1D02G342100	1	A or B or D	N-Term(iTRAQ8plex)	2050.12	60.9867	1.03301	6	9.79371	1.03046	6	9.75575	0.982762	6	6.47879
EWKPDVTCDDQEDISQDGSR	2	3	1	ABO69708.1	TraesCS5A02G272500	1	TraesCS5B02G272700	1	TraesCS5D02G280500	1	A or B or D	N-Term(iTRAQ8plex); K3(iTRAQ8plex); C8(Carbamidomethyl)	2988.43	62.715	0.807563	1					0.849206	1
IINEPTAAAIAYGLDKR	6	3	1	AGN94840.1	TraesCS6A02G042600	1	TraesCS6B02G058300	1	TraesCS6D02G049100	1	A or B or D	N-Term(iTRAQ8plex); K16(iTRAQ8plex)	2424.42	60.5467	0.500379	1		0.45487	3	17.302	0.543918	2	29.2739
MADLAQSIGMPAGLGDGLK	12	3	1	CDM83603.1	TraesCS6A02G147700	1	TraesCS6B02G175800	1	TraesCS6D02G137000	1	A or B or D	N-Term(iTRAQ8plex); K19(iTRAQ8plex)	2453.33	57.85	1.10304	5	10.153	1.04024	3	4.38395	1.11146	4	13.3665
VQEVPHEGPMCDLLWSDPDDR	2	3	1	ABO16371.1	TraesCS4A02G020400	1	TraesCS4B02G283300	1	TraesCS4D02G282100	1	A or B or D	N-Term(iTRAQ8plex); C11(Carbamidomethyl)	2799.31	47.02	0.973219	1					1.10793	1
AGVEHFVLVTSLGTTR	8	1	1	BAJ87171.1	TraesCS5A02G269800	1	TraesCS5B02G270200	1	TraesCS5D02G277900	1	A or B or D	N-Term(iTRAQ8plex)	1991.12	54.86	0.999315	2	0.210967	1.04605	3	2.71271	0.94014	3	19.9462
EQAAEGLGELIDVTSEK	3	3	1	XP_020166080.1	TraesCS4A02G262300	1	TraesCS4B02G052500	1	TraesCS4D02G052700	1	A or B or D	N-Term(iTRAQ8plex); K17(iTRAQ8plex)	2397.29	62.7133	1.10685	1		1.05106	1		1.04291	1
HDLDLLPGGDLTEIGER	5	3	1	EMS62619.1	TraesCS2A02G463900;TraesCS1A02G404300	1	TraesCS2B02G485600;	1	TraesCS2D02G464800	1	A or B or D	N-Term(iTRAQ8plex)	2154.14	67.43	1.06096	1		1.01112	2	6.85836	0.968947	2	15.4998
LCAANSVQGVVEVIDGEPR	3	1	1	XP_020159490.1	NA	NA	TraesCS2B02G131200	1	TraesCS2D02G112900	1	B or D	N-Term(iTRAQ8plex); C2(Carbamidomethyl)	2317.22	66.1833	1.09752	1		1.11959	1		1.10995	1
VPNHAAELTAGYYNLDDR	3	3	1	gi|3334120	TraesCS2A02G215100	1	TraesCS2B02G240100	1	TraesCS2D02G220900	1	A or B or D	N-Term(iTRAQ8plex)	2323.17	56.7633	0.940913	1		0.960724	1		0.904564	1
LYIGLSGLATDAQTLYQR	5	1	1	XP_020197298.1	TraesCS6A02G145800	1	TraesCS6B02G174200	1	NA	NA	A or B	N-Term(iTRAQ8plex)	2287.26	64.86	1.18724	2	22.3471	1.20488	1		1.22193	2	15.4503
LVPFNPEYLDESVMWTESGDVGK	12	1	1	EMS65756.1	TraesCS4A02G130800	1	TraesCS4B02G173700	1	NA	NA	A or B	N-Term(iTRAQ8plex); M14(Oxidation); K23(iTRAQ8plex)	3236.65	52.3967	1.11477	4	12.1453	0.929718	3	1.80304	1.17174	5	8.39416
ETSASPSPWETAAAAETIR	4	3	1	CDM86406.1	TraesCS3A02G484800	1	TraesCS3B02G532000	1	TraesCS3D02G479900	1	A or B or D	N-Term(iTRAQ8plex)	2279.16	45.7933	1.19177	2	4.10324	1.00767	1		0.953309	1
AMLDEYYVGDVDTATIPAR	3	1	1	EMS64911.1	TraesCS5A02G138900	1	NA	NA	NA	NA	A-specific	N-Term(iTRAQ8plex)	2404.22	49.84	1.17938	2	12.7965	0.902769	1
HGEEIVAAEETAAK	8	1	1	XP_020149406.1	NA	NA	TraesCS1B02G367300	1	NA	NA	B-specific	N-Term(iTRAQ8plex); K14(iTRAQ8plex)	2063.12	61.0667	0.919197	4	5.24628	0.955847	1		0.847251	3	8.66703
EVSVISGLPASTSTER	14	1	1	BAJ91379.1	TraesCS1A02G191700	1	TraesCS1B02G206600	1	TraesCS1D02G195300	1	A or B or D	N-Term(iTRAQ8plex)	1937.05	62.1967	1.06197	3	1.70982	0.96016	5	2.52347	0.959875	6	9.44194
LLAQLVETEMNK	48	4	1	BAJ92904.1	TraesCS6A02G279100	1	TraesCS7B02G193600;TraesCS6B02G307200;	1	TraesCS6D02G259500	1	A or B or D	N-Term(iTRAQ8plex); K12(iTRAQ8plex)	1997.16	62.24	1.02614	16	21.69	1.03587	16	12.4451	1.03406	16	5.87373
SLLTISGEFDTK	22	2	1	XP_020176711.1	TraesCS4A02G046000	1	TraesCS4B02G259600	1	TraesCS4D02G258900	1	A or B or D	N-Term(iTRAQ8plex); K12(iTRAQ8plex)	1919.1	52.8	0.923659	6	7.68145	0.906667	9	10.6979	0.946686	7	4.17455
IAGLITLEAEDSSASLDALK	6	2	1	EMS51394.1	TraesCS7A02G343400	1	TraesCS7B02G239700	1	TraesCS7D02G336200	1	A or B or D	N-Term(iTRAQ8plex); K20(iTRAQ8plex)	2625.47	37.5533	0.956333	3	9.65647	1.13988	1		1.09973	2	13.093
ALAETGGDLQGAQEFLR	4	3	1	EMS52112.1	TraesCS5A02G093200	1	TraesCS5B02G099300	1	TraesCS5D02G105500	1	A or B or D	N-Term(iTRAQ8plex)	2080.11	49.7667	1.02899	2	0.0867974	1.14129	1		1.06562	1
ATELTVHQVLK	12	3	1	XP_020165620.1	TraesCS5A02G186000	1	TraesCS5B02G184100	1	TraesCS5D02G191100	1	A or B or D	N-Term(iTRAQ8plex); K11(iTRAQ8plex)	1847.12	54.1867	0.812287	3	1.03535	0.953304	5	17.298	0.983759	4	21.9051
IADFNLLNQAPDMAAR	4	2	1	BAJ84876.1	TraesCS4A02G341700	1	TraesCS5B02G532900	1	TraesCS5D02G531200	1	A or B or D	N-Term(iTRAQ8plex)	2064.1	53.5367	1.08845	2	3.30622	1.06914	1		1.07984	1
VINIASVVGLTGNAGQANYSAAK	1	3	1	BAJ87747.1	TraesCS6A02G019700;TraesCS2A02G278900	1	TraesCS2B02G296500;	1	TraesCS2D02G278000;TraesCS6D02G023100	1	A or B or D	N-Term(iTRAQ8plex); K23(iTRAQ8plex)	2826.56	62.68	1.0203	1
FDGILGLGYPDISVGK	9	2	1	EMS45962.1	TraesCS1A02G082000	1	TraesCS1B02G099600	1	NA	NA	A or B	N-Term(iTRAQ8plex); K16(iTRAQ8plex)	2259.27	59.7733	1.07437	4	4.13365	1.14642	2	15.0923	1.16183	3	3.38945
VVPADVVVLATGFR	5	1	1	BAJ87152.1	TraesCS5A02G349300	1	TraesCS5B02G350700	1	TraesCS5D02G355700	1	A or B or D	N-Term(iTRAQ8plex)	1747.05	45.6967	1.13869	2	17.0622	1.13241	2	6.59604	1.04255	1
GAQQGTLPVPAGCTDQTAK	26	3	1	XP_020172225.1	TraesCS4A02G177500	1	TraesCS4B02G140300	1	TraesCS4D02G135000	1	A or B or D	N-Term(iTRAQ8plex); C13(Carbamidomethyl); K19(iTRAQ8plex)	2508.33	78.3333	1.0397	9	18.1238	1.05783	8	7.22371	1.06681	9	17.1155
EADPLDSQVVTVGK	7	2	1	CDM83125.1	TraesCS3A02G204400	1	TraesCS3B02G232800	1	TraesCS3D02G207700	1	A or B or D	N-Term(iTRAQ8plex); K14(iTRAQ8plex)	2066.16	50.5233	0.968139	2	0.0852863	0.988134	2	18.724	1.02726	3	9.64862
LLVDQDPGLVGNLLVER	6	4	1	EMS48554.1	TraesCS6A02G323700	1	TraesCS6B02G354300;TraesCS5B02G465700;	1	TraesCS6D02G303500	1	A or B or D	N-Term(iTRAQ8plex)	2154.25	62.6267	1.04464	2	7.96674	0.964292	2	5.45872	0.965372	2	4.02715
ATNTLTIVDSGIGMTK	16	1	1	ABG57075.1	NA	NA	TraesCS5B02G258900	1	TraesCS5D02G268000	1	B or D	N-Term(iTRAQ8plex); K16(iTRAQ8plex)	2230.26	63.95	0.88834	6	15.3674	0.884855	5	15.7258	0.900647	5	8.12103
NIGFISDDVGLDADHCK	10	2	1	EMS47328.1	TraesCS6A02G247900	1	NA	NA	TraesCS6D02G230000	1	A or D	N-Term(iTRAQ8plex); C16(Carbamidomethyl); K17(iTRAQ8plex)	2484.27	59.7133	0.695669	4	9.48918	0.744079	4	8.93652	0.724749	2	3.5531
VGAGDGGEGGALGDDVDEGDGDAR	1	3	1	XP_020166504.1	TraesCS2A02G197100	1	TraesCS2B02G224600	1	TraesCS2D02G205000	1	A or B or D	N-Term(iTRAQ8plex)	2465.09	62.55	1.09949	1
AFSGLGGLGVDEPTMVAALANWR	4	2	1	XP_020148184.1	TraesCS1A02G239600	1	TraesCS1B02G251800	1	TraesCS1D02G239800	1	A or B or D	N-Term(iTRAQ8plex)	2636.39	103.523	1.23075	1		1.14035	1		1.13219	2	17.2727
DGVIMACDTGASYGSTLR	6	6	1	XP_020147949.1	TraesCS4A02G220400;TraesCS5A02G301400	1	TraesCS4B02G099100;TraesCS5B02G299900;	1	TraesCS5D02G307400;TraesCS4D02G095100	1	A or B or D	N-Term(iTRAQ8plex); C7(Carbamidomethyl)	2178.05	63.1233	1.25053	2	5.32904	1.22459	2	13.0663	1.22164	2	15.1946
NHFLAAGDEFVVK	2	3	1	XP_020153388.1	TraesCS7A02G296100	1	TraesCS7B02G189300	1	TraesCS7D02G293500	1	A or B or D	N-Term(iTRAQ8plex); K13(iTRAQ8plex)	2055.14	62.53	1.14111	2	1.72831
DVADALLLAYENPEASGR	3	3	1	XP_020151332.1	TraesCS7A02G396300	1	TraesCS7B02G298300	1	TraesCS7D02G391900	1	A or B or D	N-Term(iTRAQ8plex)	2208.15	81.3067	1.09129	1		1.02024	1		0.966249	1
SLVQPPADTGLDLCVAR	10	2	1	BAK01010.1	TraesCS5A02G071000	1	NA	NA	TraesCS5D02G083000	1	A or D	N-Term(iTRAQ8plex); C14(Carbamidomethyl)	2116.14	52.9767	1.08346	2	39.654	1.1202	4	7.87463	1.05926	4	16.7752
DVYIVTELMDTDLHQIIR	3	3	1	BAJ97968.1	TraesCS1A02G184500	1	TraesCS1B02G192600	1	TraesCS1D02G192200	1	A or B or D	N-Term(iTRAQ8plex)	2478.32	57.2833	1.16762	1		1.25499	1		1.31654	1
SLEGVDPCEDVTDEDIR	5	3	1	CDM85737.1	TraesCS3A02G428000	1	TraesCS3B02G465100	1	TraesCS3D02G423500	1	A or B or D	N-Term(iTRAQ8plex); C8(Carbamidomethyl)	2253.06	63.44	0.908941	2	12.7231	1.00672	1		1.16797	2	6.60355
VLIAVADNVGSK	66	1	1	XP_020172697.1	TraesCS7A02G309900	1	TraesCS7B02G209900	1	TraesCS7D02G306600	1	A or B or D	N-Term(iTRAQ8plex); K12(iTRAQ8plex)	1794.1	66.9	0.938728	23	14.4745	0.949857	21	14.0087	0.947373	22	11.2851
EISASADSGLASAPWDETSR	2	1	1	BAJ87648.1	TraesCS4A02G089400	1	TraesCS4B02G215000	1	TraesCS4D02G215500	1	A or B or D	N-Term(iTRAQ8plex)	2354.14	61.93	1.10551	1		1.01615	1
ISATSIYFESLPYK	22	1	1	CBM39939.1	TraesCS2A02G493700	1	TraesCS2B02G521700	1	TraesCS2D02G493600	1	A or B or D	N-Term(iTRAQ8plex); K14(iTRAQ8plex)	2227.25	46.8833	1.12114	8	12.8854	1.05348	7	5.61303	1.17406	7	4.35475
AVDNVNSIIAPALIGK	20	1	1	AGH20061.1	TraesCS5A02G014500	1	NA	NA	TraesCS5D02G020100	1	A or D	N-Term(iTRAQ8plex); K16(iTRAQ8plex)	2203.33	58.11	0.859306	7	8.78192	0.915407	5	12.0584	0.768294	8	15.0203
QIVNVPSFMVR	10	1	1	EMS50632.1	TraesCS5A02G104000	1	TraesCS5B02G112200	1	TraesCS5D02G121600	1	A or B or D	N-Term(iTRAQ8plex)	1593.91	53.1033	0.925316	3	1.1359	0.861703	4	15.3718	0.920246	3	21.5302
LVTPEGDEHEFEAPDDAYILDSAETAGVELPYSCR	3	1	1	XP_020148820.1	NA	NA	TraesCS5B02G516000	1	NA	NA	B-specific	N-Term(iTRAQ8plex); C34(Carbamidomethyl)	4199.97	73.955	1.07492	1					1.1994	2	24.5185
DGFPAPVDGLDSCYDIFR	8	1	1	CDM82121.1	TraesCS3A02G237700	1	TraesCS3B02G266100	1	TraesCS3D02G237900	1	A or B or D	N-Term(iTRAQ8plex); C13(Carbamidomethyl)	2348.12	53.6133	0.999003	4	1.20647	0.875548	3	4.60436	0.972707	1
GLEGGPVTTEDALR	16	1	1	CDM80578.1	TraesCS3A02G256400	1	TraesCS3B02G289600	1	TraesCS3D02G256700	1	A or B or D	N-Term(iTRAQ8plex)	1718.93	62.3067	1.03027	5	2.8045	0.966157	5	29.8731	1.04239	6	5.12396
WQEVADEALPPAPEPVQVGEITADELR	2	1	1	BAK02276.1	TraesCS1A02G173200	1	TraesCS1B02G191100	1	TraesCS1D02G165500	1	A or B or D	N-Term(iTRAQ8plex)	3263.69	57.19	1.17361	1		0.737122	1
TSVDGVFAAGDVQDHEWR	3	3	1	XP_020157257.1	TraesCS2A02G132200	1	TraesCS2B02G154700	1	TraesCS2D02G146000	1	A or B or D	N-Term(iTRAQ8plex)	2293.12	55.8933	1.05838	1		0.896588	1		1.03355	1
SYAFADDGTTTINATSIK	5	2	1	EMS46650.1	TraesCS6A02G202200	1	TraesCS6B02G227700	1	TraesCS6D02G185800	1	A or B or D	N-Term(iTRAQ8plex); K18(iTRAQ8plex)	2484.31	59.765	0.871022	2	20.4525				0.943222	3	32.1522
YTEGFSGADITEICQR	5	1	1	XP_020156614.1	TraesCS1A02G222100	1	NA	NA	NA	NA	A-specific	N-Term(iTRAQ8plex); C14(Carbamidomethyl)	2151.05	65.11	0.844061	2	20.8124	1.00902	3	7.06165
LQGQDGDVTGEEVPATPK	5	2	1	BAJ89592.1	TraesCS5A02G448400	1	TraesCS5B02G453000	1	TraesCS5D02G455000	1	A or B or D	N-Term(iTRAQ8plex); K18(iTRAQ8plex)	2449.31	50.8733	1.09112	2	8.42948	1.22794	1		1.2386	2	7.55705
FLDVLQGLHGDDLR	25	2	1	XP_020201445.1	TraesCS5A02G181800	1	TraesCS5B02G179800	1	TraesCS5D02G186200	1	A or B or D	N-Term(iTRAQ8plex)	1902.04	60.9433	1.05431	7	7.83889	1.15119	11	6.04723	1.18003	7	8.18228
DHAPAPAAAAPAPAPAAAAPK	11	2	1	XP_020176275.1	NA	NA	NA	NA	TraesCS2D02G092800	1	D-specific	N-Term(iTRAQ8plex); K21(iTRAQ8plex)	2442.38	64.8167	0.793706	5	3.29354	0.808313	5	11.7374	0.907549	1
AYPLADSQLTITILDLVQQAANYK	3	1	1	BAJ85011.1	TraesCS4A02G072500	1	TraesCS4B02G228400	1	TraesCS4D02G229300	1	A or B or D	N-Term(iTRAQ8plex); K24(iTRAQ8plex)	3257.83	49.275	0.950451	2	3.71139	1.00231	1
IQLGEGSAAQVAK	17	2	1	EMS57791.1	TraesCS1A02G124600	1	TraesCS1B02G142400	1	TraesCS1D02G129200	1	A or B or D	N-Term(iTRAQ8plex); K13(iTRAQ8plex)	1880.11	67.85	0.758757	4	20.8738	0.909799	7	14.1997	0.813497	6	11.2743
EVLGWTSTTNLPEDLK	12	2	1	XP_020177313.1	TraesCS6A02G025700	1	TraesCS6B02G036400	1	TraesCS6D02G029300	1	A or B or D	N-Term(iTRAQ8plex); K16(iTRAQ8plex)	2411.33	56.5933	1.08999	4	17.0968	1.01526	5	28.7178	1.19211	3	38.9928
VAGPPVIMNPISR	17	5	1	ADB92599.1	TraesCS7A02G041600;TraesCS4A02G445300	1	TraesCS2B02G602500;	1	TraesCS7D02G039200;TraesCS2D02G595800	1	A or B or D	N-Term(iTRAQ8plex)	1654.97	62.35	0.926792	6	8.2603	0.998009	5	7.29831	0.902915	6	7.69897
AVASISAGNDELIGAMIADAIDK	3	3	1	gi|134102	NA	NA	TraesCS2B02G063000	1	TraesCS2D02G049500	1	B or D	N-Term(iTRAQ8plex); K23(iTRAQ8plex)	2853.55	84.5867	1.08442	1		1.09041	1		1.15563	1
VVELVAETTAPLLPMEDLLAR	4	1	1	BAJ87171.1	NA	NA	TraesCS5B02G270200	1	NA	NA	B-specific	N-Term(iTRAQ8plex)	2584.48	60.65	0.999809	1		1.03646	2	10.1728	1.0132	1
ADEPSASGDPLAMASK	4	2	1	AFM95249.1	TraesCS6A02G348000	1	TraesCS6B02G381600	1	TraesCS6D02G331000	1	A or B or D	N-Term(iTRAQ8plex); K16(iTRAQ8plex)	2155.12	63.84	0.907939	1		0.945465	2	3.27573	0.968461	1
GLDVDNLYISHIQVNQAQK	10	3	1	gi|464640	TraesCS7A02G259500	1	TraesCS7B02G157300	1	TraesCS7D02G260500	1	A or B or D	N-Term(iTRAQ8plex); K19(iTRAQ8plex)	2763.54	57.5333	0.811601	2	3.37134	0.875803	4	4.58851	0.809767	4	11.3753
HSAGAVNPPGVQEMGR	8	1	1	BAK00078.1	NA	NA	TraesCS5B02G507600	1	TraesCS5D02G507700	1	B or D	N-Term(iTRAQ8plex); M14(Oxidation)	1926.98	54.87	1.04552	2	4.41248	1.05125	3	3.90146	0.858195	3	4.57786
GFGFIVFDAEK	9	3	1	XP_020155666.1	TraesCS6A02G291100	1	TraesCS6B02G321300	1	TraesCS6D02G272500	1	A or B or D	N-Term(iTRAQ8plex); K11(iTRAQ8plex)	1838.03	45.1767	1.00172	4	7.08185	0.961762	2	13.6419	0.878241	3	1.64465
TFQGPPHGIQVER	135	21	1	BAA00146.1	TraesCS1A02G542300;TraesCS5A02G136100;TraesCS2A02G167000	1	TraesCS3B02G186100;TraesCS3B02G515000;	1	TraesCS2D02G719100;TraesCS1D02G284100;TraesCS2D02G678200;TraesCS5D02G010200;TraesCS2D02G563400;TraesCS3D02G053000;TraesCS5D02G425100;TraesCS6D02G491500	1	A or B or D	N-Term(iTRAQ8plex)	1769.96	62.75	1.02594	46	14.9412	0.990323	44	22.0356	1.01167	42	24.485
SGSAADTQIISDYVR	6	2	1	AAY43814.1	TraesCS7A02G083200;TraesCS1A02G413900	1	NA	NA	NA	NA	A-specific	N-Term(iTRAQ8plex)	1886.98	63.0967	0.978941	2	9.83376	0.980103	2	1.56943	1.00667	2	1.85342
IAAALPGMETLSSAK	7	3	1	XP_020187574.1	TraesCS2A02G236600	1	TraesCS2B02G261200	1	TraesCS2D02G234600	1	A or B or D	N-Term(iTRAQ8plex); K15(iTRAQ8plex)	2068.19	51.0067	1.04286	3	4.47304	0.965172	2	24.6167	1.17457	2	15.5785
VGMSCEGCVGAVK	3	3	1	BAJ92563.1	TraesCS7A02G335400	1	TraesCS7B02G247000	1	TraesCS7D02G342900	1	A or B or D	N-Term(iTRAQ8plex); C5(Carbamidomethyl); C8(Carbamidomethyl); K13(iTRAQ8plex)	1962.01	68.6033	0.936746	1		0.915522	1		0.816389	1
LNIHEYQGAELMGK	17	2	1	EMS67204.1	TraesCS6A02G225900	1	TraesCS6B02G255800	1	TraesCS6D02G209200	1	A or B or D	N-Term(iTRAQ8plex); K14(iTRAQ8plex)	2211.21	63.6767	0.799113	5	5.04747	0.834345	4	9.96759	0.820829	8	14.5435
HEAAGVDPSTTLLEFLR	3	3	1	BAJ89572.1	TraesCS5A02G427600;TraesCS5A02G427700;TraesCS5A02G428200	1	TraesCS5B02G429600;TraesCS5B02G429700;	1	TraesCS5D02G435700;TraesCS5D02G435800	1	A or B or D	N-Term(iTRAQ8plex)	2160.16	67.4133	1.18176	1		1.02263	1		1.06265	1
LKEVEAVCNPIVSAVYQR	11	2	1	AGN94840.1	TraesCS6A02G042600	1	TraesCS6B02G058300	1	TraesCS6D02G049100	1	A or B or D	N-Term(iTRAQ8plex); K2(iTRAQ8plex); C8(Carbamidomethyl)	2683.51	62.82	0.75532	4	26.2333	0.708638	4	14.5958	0.700847	3	11.3863
LIGWGTSDAGEDYWLLANQWNR	2	9	1	XP_020154337.1	TraesCS4A02G252900;TraesCS4A02G252700;TraesCS4A02G252800	1	TraesCS4B02G062600;TraesCS4B02G062400;TraesCS4B02G062500;	1	TraesCS4D02G053300;TraesCS4D02G061400;TraesCS4D02G053500	1	A or B or D	N-Term(iTRAQ8plex)	2869.43	61.38	1.01494	1		1.17254	1
LGNFVEGNTQIPIIDR	11	3	1	BAJ91248.1	TraesCS4A02G095300	1	TraesCS4B02G209200	1	TraesCS4D02G209900	1	A or B or D	N-Term(iTRAQ8plex)	2090.16	58.5367	0.973537	6	18.0966	1.21873	2	11.1094	0.918773	3	1.59794
YPDDAGAAGGAESVGDELR	9	1	1	XP_020182343.1	TraesCS1A02G321000	1	NA	NA	TraesCS1D02G321100	1	A or D	N-Term(iTRAQ8plex)	2154.03	71.9467	0.996422	3	3.35517	0.979641	3	7.01409	0.961915	3	10.9441
ITCADANAIAEEAR	11	2	1	CDM83805.1	TraesCS3A02G250200	1	TraesCS3B02G279700	1	TraesCS3D02G250600	1	A or B or D	N-Term(iTRAQ8plex); C3(Carbamidomethyl)	1808.91	59.0767	0.981587	3	9.60028	1.0208	4	4.76713	1.04695	4	10.3815
EGEEPVCFGPTAPLADYGR	4	2	1	XP_020169983.1	TraesCS5A02G387300	1	TraesCS5B02G392400	1	TraesCS5D02G397200	1	A or B or D	N-Term(iTRAQ8plex); C7(Carbamidomethyl)	2369.15	70.6733	0.935878	1		1.00809	2	0.422741	0.884582	1
ALVTSGVFAAGGK	18	1	1	XP_020168264.1	TraesCS7A02G537900	1	TraesCS7B02G456200;TraesCS7B02G456400;	1	TraesCS7D02G523300;TraesCS4D02G073800	1	A or B or D	N-Term(iTRAQ8plex); K13(iTRAQ8plex)	1786.07	64.9	1.18094	4	10.7641	1.1251	8	11.2147	1.05163	6	2.23745
IGPTEPSQLSIDQNAQGLAR	26	1	1	BAJ87658.1	TraesCS3A02G391500	1	NA	NA	NA	NA	A-specific	N-Term(iTRAQ8plex)	2399.3	70.7033	0.965208	7	13.478	1.00209	7	6.39518	0.982121	12	5.97925
LDELGEMITSLDPGDSIVIAK	8	3	1	XP_020201445.1	TraesCS5A02G181800	1	TraesCS5B02G179800	1	TraesCS5D02G186200	1	A or B or D	N-Term(iTRAQ8plex); M7(Oxidation); K21(iTRAQ8plex)	2840.54	61.15	0.95845	3	2.0156	1.27338	2	0.299329	1.08045	3	6.23052
EMTLGFVDLLR	144	22	1	BAA00146.1	NA	NA	TraesCS3B02G186100;	1	TraesCS2D02G678200;TraesCS2D02G719100;TraesCS5D02G425100;TraesCS5D02G010200;TraesCS1D02G284200;TraesCS7D02G042500	1	B or D	N-Term(iTRAQ8plex); M2(Oxidation)	1613.89	62.8033	1.00562	48	25.5233	1.0295	45	33.8658	1.02249	47	25.1052
LLGVAEGASFDEILR	4	1	1	BAJ89687.1	TraesCS5A02G505400	1	TraesCS4B02G335600	1	TraesCS4D02G331200	1	A or B or D	N-Term(iTRAQ8plex)	1894.06	61.05	1.02311	1		1.00859	1		1.26169	2	3.27619
FGANCGPEAVWFK	36	2	1	XP_020195129.1	TraesCS4A02G226900	1	TraesCS4B02G089500	1	TraesCS4D02G086400	1	A or B or D	N-Term(iTRAQ8plex); C5(Carbamidomethyl); K13(iTRAQ8plex)	2091.09	75.0633	0.939421	11	10.8297	0.948452	13	36.7909	0.916187	12	40.0721
LQGPEGSSIDLTILSGADTR	3	3	1	AAL99043.1	TraesCS5A02G356700	1	TraesCS5B02G359200	1	TraesCS5D02G365600	1	A or B or D	N-Term(iTRAQ8plex)	2334.24	58.19	1.01019	1		1.17653	1		1.20454	1
GAGAGGLPAAIDLEIR	6	1	1	CDJ26319.1	TraesCS3A02G059600	1	TraesCS3B02G072200	1	NA	NA	A or B	N-Term(iTRAQ8plex)	1785.01	52.59	0.973293	2	2.16879	1.07814	2	8.17803	1.09782	2	0.00816263
HVVFGHVLEGMDVVR	7	1	1	XP_020183571.1	TraesCS3A02G151100	1	TraesCS3B02G178000	1	TraesCS3D02G159000	1	A or B or D	N-Term(iTRAQ8plex)	1998.09	58.3233	0.93245	3	16.4093	0.878064	3	5.06218	0.920159	1
VINTWADIINR	96	4	1	CAB58232.1	TraesCS5A02G420900;TraesCS1A02G543700;TraesCS2A02G315700;TraesCS4A02G227800	1	TraesCS4B02G159100;	1	TraesCS3D02G608300;TraesCS5D02G008300;TraesCS6D02G079900;TraesCS1D02G071400	1	A or B or D	N-Term(iTRAQ8plex)	1618.92	62.0133	1.05267	31	17.4016	1.02923	32	17.8697	1.03478	33	26.2041
IIAEYIWVGGSGIDLR	102	1	1	CAY33787.1	TraesCS2A02G500400	1	TraesCS2B02G528300	1	TraesCS2D02G500600	1	A or B or D	N-Term(iTRAQ8plex)	2066.17	63.7233	1.0535	35	23.063	1.06037	34	28.5687	1.06677	33	24.3057
LPAQAAGAVGGALAISELMPEQYK	4	3	1	BAJ86223.1	TraesCS4A02G180200	1	TraesCS4B02G137500	1	TraesCS4D02G132200	1	A or B or D	N-Term(iTRAQ8plex); K24(iTRAQ8plex)	2993.66	65.8433	1.25789	2	6.38972	1.1814	1		1.33619	1
LKPPFPANAGLYGCPTTVTNVETVAVSPTILR	5	3	1	EMS64088.1	TraesCS2A02G234200	1	TraesCS2B02G259100	1	TraesCS2D02G237400	1	A or B or D	N-Term(iTRAQ8plex); K2(iTRAQ8plex); C14(Carbamidomethyl)	3992.23	61.05	0.757917	1		0.787254	3	7.38633	0.780165	1
DQETTGFAWWAGNAR	36	8	1	BAP59022.1	TraesCS1A02G540800;TraesCS7A02G091600;TraesCS5A02G652600;TraesCS4A02G226000	1	TraesCS3B02G210400;TraesCS7B02G732800;	1	TraesCS3D02G260800;TraesCS5D02G045500;TraesCS7D02G233500	1	A or B or D	N-Term(iTRAQ8plex)	2013.97	62.1567	0.923614	11	7.98819	0.941553	13	22.7395	1.01944	12	8.87942
GHCITGDCAGALSCR	27	1	1	BAJ86891.1	TraesCS5A02G018000	1	TraesCS5B02G016100	1	NA	NA	A or B	N-Term(iTRAQ8plex); C3(Carbamidomethyl); C8(Carbamidomethyl); C14(Carbamidomethyl)	1938.89	62.13	0.986105	10	17.6232	1.01066	9	16.3352	0.984556	8	8.91336
MGAILASGILDAGGR	10	6	1	BAK01843.1	TraesCS2A02G430100;TraesCS1A02G348400	1	TraesCS2B02G450800;TraesCS1B02G363000;	1	TraesCS2D02G427700;TraesCS1D02G351400	1	A or B or D	N-Term(iTRAQ8plex)	1705.96	67.87	1.44411	3	0.567685	1.08602	3	4.42161	1.28879	4	9.42877
YVGTSDLQLER	10	5	1	gi|8928427	TraesCS1A02G309700;TraesCS1A02G258800	1	TraesCS4B02G526500;TraesCS1B02G269400;TraesCS1B02G320800;TraesCS3B02G026800;	1	TraesCS1D02G258800;TraesCS1D02G309200	1	A or B or D	N-Term(iTRAQ8plex)	1584.86	52.3133	1.16686	3	19.4684	1.18436	4	14.7488	1.10438	3	17.5641
ASGGGDAGGDEEEE	3	1	1	EMS50632.1	TraesCS5A02G104000	1	TraesCS5B02G112200	1	TraesCS5D02G121600	1	A or B or D	N-Term(iTRAQ8plex)	1583.67	60.4833	0.827162	1		0.788413	1		0.637092	1
SPTGEVIFGGETMR	50	14	1	BAP59022.1	NA	NA	NA	NA	TraesCS1D02G088300;TraesCS6D02G087900;TraesCS2D02G573000;TraesCS1D02G281300;TraesCS5D02G550700	1	D-specific	N-Term(iTRAQ8plex)	1784.91	64.4567	0.92079	19	20.2387	0.948382	18	26.6972	0.905862	13	16.3531
NQYLAGDEFTLADLSHLPASHYIAGSQR	4	2	1	XP_020156229.1	TraesCS5A02G502300	1	TraesCS4B02G330900	1	TraesCS4D02G327800	1	A or B or D	N-Term(iTRAQ8plex)	3378.71	70.705	1.13698	2	15.5508				1.1988	2	4.43492
SDQGLIVHPDTTR	47	1	1	XP_020162083.1	NA	NA	NA	NA	TraesCS2D02G584600	1	D-specific	N-Term(iTRAQ8plex)	1742.94	63.0667	1.20019	13	14.9226	1.1946	18	18.8053	1.1609	16	21.172
ALDEIEFPEFVEPLR	5	3	1	BAK02266.1	TraesCS4A02G306400	1	TraesCS4B02G008300	1	TraesCS4D02G007000	1	A or B or D	N-Term(iTRAQ8plex)	2108.13	54.31	1.10714	2	7.11746	1.03361	2	2.81089	1.0943	1
CLVDTVYGSGLGLK	10	3	1	XP_020197095.1	TraesCS1A02G193500	1	TraesCS1B02G208500	1	TraesCS1D02G197400	1	A or B or D	N-Term(iTRAQ8plex); C1(Carbamidomethyl); K14(iTRAQ8plex)	2090.18	58.05	1.03839	3	8.15639	0.801767	3	14.0468	0.86608	4	22.3001
VSAQVPDSGPCVTYIGK	18	4	1	XP_020187040.1	TraesCS7A02G092300;TraesCS4A02G455900;TraesCS7A02G012000;TraesCS3A02G677600	1	TraesCS3B02G565200;	1	TraesCS7D02G030000;TraesCS3D02G491400	1	A or B or D	N-Term(iTRAQ8plex); C11(Carbamidomethyl); K17(iTRAQ8plex)	2386.29	56.58	0.942685	4	3.66128	0.897986	6	17.3978	0.954773	8	6.17758
NLEDLWLSAFPIGTEWENIDK	1	1	1	SPT20313.1	TraesCS2A02G497600	1	TraesCS2B02G525800;TraesCS5B02G254000;	1	TraesCS1D02G497000;TraesCS2D02G497800	1	A or B or D	N-Term(iTRAQ8plex); K21(iTRAQ8plex)	3098.64	61.69	1.11105	1
AAEEIIFGDSEVTTGAAGDLQQITGLAK	23	3	1	XP_020170497.1	TraesCS7A02G471000	1	TraesCS7B02G373000	1	TraesCS7D02G458400	1	A or B or D	N-Term(iTRAQ8plex); K28(iTRAQ8plex)	3413.83	83.45	1.05971	9	4.67853	1.24709	5	18.7615	1.17273	9	5.02079
AFADEIGIPFMETSAK	13	10	1	CDM81090.1	TraesCS3A02G056700;TraesCS3A02G065500;TraesCS3A02G056900;TraesCS3A02G056500;TraesCS3A02G056600;TraesCS3A02G065600;TraesCS3A02G056800	1	TraesCS3B02G070300;TraesCS3B02G084900;	1	TraesCS3D02G056500;TraesCS3D02G056600	1	A or B or D	N-Term(iTRAQ8plex); K16(iTRAQ8plex)	2335.25	55.1967	0.885292	6	11.9037	0.842759	2	15.7841	0.935275	5	3.0028
INAAVFPGLQGGPHNHTITGLAVALK	15	2	1	CAM82616.1	TraesCS4A02G246100	1	TraesCS4B02G069300	1	TraesCS4D02G068100	1	A or B or D	N-Term(iTRAQ8plex); K26(iTRAQ8plex)	3204.85	48.4	0.954063	4	5.72148	0.954439	4	12.7497	0.948654	7	17.8017
LVAVDAFDPGQALEFNELFK	6	2	1	XP_020147828.1	TraesCS6A02G105400	1	NA	NA	TraesCS6D02G094200	1	A or D	N-Term(iTRAQ8plex); K20(iTRAQ8plex)	2831.55	63.1	0.769504	2	4.02019	0.860867	2	1.81072	0.726545	2	30.4563
TSNADPPEFGAAADGDADR	14	1	1	EMS45857.1	TraesCS4A02G267000	1	NA	NA	NA	NA	A-specific	N-Term(iTRAQ8plex)	2181.01	60.74	0.991942	4	13.0638	0.988328	6	17.0328	0.972436	4	38.0725
DAMWVSTAPIEDISLVDATR	10	1	1	CDM82252.1	TraesCS3A02G132700	1	TraesCS3B02G166900	1	TraesCS3D02G149000	1	A or B or D	N-Term(iTRAQ8plex)	2494.29	79.52	0.979452	3	5.98885	1.10249	3	4.54585	1.07483	4	9.59519
DILLLDVAPLTLGIETVGGVMTK	5	3	1	AGN94840.1	TraesCS6A02G042600	1	TraesCS6B02G058300	1	TraesCS6D02G049100	1	A or B or D	N-Term(iTRAQ8plex); M21(Oxidation); K23(iTRAQ8plex)	2992.75	67.5267	1.1321	2	7.15695	1.19649	1		1.07712	2	8.02039
LVEEGNIPLVPEVTPPPIPEDLK	8	1	1	CDM82913.1	TraesCS3A02G193900	1	NA	NA	NA	NA	A-specific	N-Term(iTRAQ8plex); K23(iTRAQ8plex)	3103.77	52.0567	0.955536	3	0.136193	0.983014	2	12.0646	0.941944	3	9.84155
VVLFAVPGAFTPTCSQK	21	2	1	BAJ89847.1	TraesCS6A02G169100	1	TraesCS6B02G197100	1	TraesCS6D02G158500	1	A or B or D	N-Term(iTRAQ8plex); C14(Carbamidomethyl); K17(iTRAQ8plex)	2430.36	49.5967	1.07693	8	8.64399	0.979808	6	10.1752	1.0884	7	19.9282
NLSMGMNLGNMAK	5	5	1	BAJ99542.1	TraesCS2A02G364000;TraesCS6A02G373400	1	TraesCS2B02G382000;TraesCS6B02G411100;	1	TraesCS6D02G357600;TraesCS2D02G361800	1	A or B or D	N-Term(iTRAQ8plex); K13(iTRAQ8plex)	1989.06	56.7767	0.906117	2	4.44185	0.949453	1		0.855264	2	3.97408
GLVDSLGGFSQALAIAK	4	3	1	XP_020182324.1	TraesCS6A02G289200	1	TraesCS6B02G319000	1	TraesCS6D02G269700	1	A or B or D	N-Term(iTRAQ8plex); K17(iTRAQ8plex)	2255.32	54.0833	1.16175	1		1.14884	2	14.2934	0.950712	1
WAMLGALGCVFPEILSK	6	2	1	EMS46868.1	TraesCS5A02G322500	1	TraesCS5B02G322900	1	TraesCS5D02G329200	1	A or B or D	N-Term(iTRAQ8plex); C9(Carbamidomethyl); K17(iTRAQ8plex)	2500.39	69.44	1.03994	1		1.11904	2	12.8806	1.03707	3	9.02289
QESLADAVQGIVK	2	3	1	CDM83562.1	TraesCS3A02G236500	1	TraesCS3B02G263200	1	TraesCS3D02G237000	1	A or B or D	N-Term(iTRAQ8plex); K13(iTRAQ8plex)	1966.16	39.445	1.21401	1		1.22657	1
HLAFTEVDSSAIPLYR	3	2	1	XP_020172377.1	NA	NA	TraesCS5B02G104300	1	TraesCS5D02G111400	1	B or D	N-Term(iTRAQ8plex)	2123.14	61.4467	1.06942	1		0.980177	1		0.96377	1
SIDYNMGWFLEPVVR	69	3	1	gi|122194828	NA	NA	TraesCS2B02G599900;TraesCS2B02G599800;	1	NA	NA	B-specific	N-Term(iTRAQ8plex)	2130.09	66.08	1.03459	26	7.91881	1.04572	18	5.07405	1.05585	25	12.7805
FEEKDGIDYAAVTVQLPGGER	14	3	1	EMS63035.1	TraesCS2A02G247300	1	TraesCS2B02G270300	1	TraesCS2D02G248400	1	A or B or D	N-Term(iTRAQ8plex); K4(iTRAQ8plex)	2902.54	55.1133	1.08764	5	8.35218	0.878241	5	17.4409	0.926034	4	15.8506
AVAMSATDGLMR	29	16	1	AIG90927.1	TraesCS3A02G703900	1	TraesCS3B02G186000;	1	TraesCS2D02G284400;TraesCS5D02G511000;TraesCS2D02G584400;TraesCS3D02G052900;TraesCS2D02G678300;TraesCS4D02G050200	1	A or B or D	N-Term(iTRAQ8plex)	1526.79	61.7167	0.918197	11	22.3923	0.941363	8	22.537	0.999074	10	17.8164
QAYNDAFAHFGVR	3	2	1	BAJ98321.1	TraesCS2A02G501400	1	TraesCS2B02G369600	1	TraesCS2D02G349600	1	A or B or D	N-Term(iTRAQ8plex)	1799.91	48.6967	1.00475	1		1.18863	1		1.09572	1
MSMNPFCEIAVEEALR	3	2	1	XP_020200136.1	TraesCS6A02G409600	1	TraesCS6B02G455600;TraesCS7B02G464000;	1	TraesCS6D02G393200;TraesCS5D02G063200	1	A or B or D	N-Term(iTRAQ8plex); C7(Carbamidomethyl)	2201.07	47.315	0.968062	2	12.5095	1.09153	1
GLGCPDVEFSPEDAGR	7	1	1	EMS63121.1	TraesCS5A02G131300	1	TraesCS5B02G133500	1	TraesCS5D02G139800	1	A or B or D	N-Term(iTRAQ8plex); C4(Carbamidomethyl)	2009.96	60.4967	0.985156	3	10.8477	1.00039	2	3.54922	1.01445	2	5.5529
GLDEISPLGPGYILDVTPGK	4	3	1	BAJ87749.1	TraesCS5A02G493300	1	TraesCS4B02G318900	1	TraesCS4D02G315400	1	A or B or D	N-Term(iTRAQ8plex); K20(iTRAQ8plex)	2649.5	47.8233	1.16724	2	5.13591	1.04428	1		1.17057	1
LEGEEYLAVVDEFMEAVHAR	8	2	1	BAJ94995.1	TraesCS1A02G174000	1	TraesCS1B02G190400	1	TraesCS1D02G164800	1	A or B or D	N-Term(iTRAQ8plex)	2611.31	66.5533	0.894119	4	5.41308	1.33231	2	33.7608	1.28084	2	38.6456
ENLGIFDWGLTDDDLR	3	1	1	BAJ93969.1	NA	NA	TraesCS2B02G333900	1	TraesCS2D02G313700	1	B or D	N-Term(iTRAQ8plex)	2183.1	59.495	1.1954	2	20.5655				1.01463	1
LGLSIDEDDEAPENDTDMPPLEDDAGESK	14	2	1	ABG57075.1	TraesCS5A02G260600	1	TraesCS5B02G258900	1	TraesCS5D02G268000	1	A or B or D	N-Term(iTRAQ8plex); K29(iTRAQ8plex)	3725.74	60.4233	0.898311	6	3.94602	0.845129	4	20.9202	0.79049	4	12.9432
LEDAVLYIDVVHANAAEGVKPLVGSAR	10	3	1	CAI58613.1	TraesCS4A02G312300	1	TraesCS4B02G001000	1	TraesCS4D02G001900	1	A or B or D	N-Term(iTRAQ8plex); K20(iTRAQ8plex)	3414.93	59.2233	0.764471	5	0.673684	0.774125	2	8.52683	0.868082	3	0.715001
FQMEPNTGVTFDDVAGVDEAK	8	2	1	XP_020170497.1	TraesCS7A02G471000	1	TraesCS7B02G373000	1	TraesCS7D02G458400	1	A or B or D	N-Term(iTRAQ8plex); K21(iTRAQ8plex)	2878.44	44.3033	1.07889	3	1.70046	1.02128	3	18.0824	0.950744	2	30.8436
DISQAPSTASANPAQQQLR	5	1	1	EMS48035.1	TraesCS2A02G421100	1	NA	NA	NA	NA	A-specific	N-Term(iTRAQ8plex)	2287.2	44.89	0.987558	2	27.2223	1.07957	2	11.6114	0.992592	1
VQTAQPYGPGGGVEFK	24	1	1	XP_020165185.1	NA	NA	NA	NA	TraesCS6D02G358900	1	D-specific	N-Term(iTRAQ8plex); K16(iTRAQ8plex)	2243.22	58.9533	0.949632	7	8.57069	0.97268	10	14.4557	1.00213	7	15.3825
YGLVDDTVDFIGHALALHR	3	2	1	BAK00943.1	TraesCS1A02G261000	1	NA	NA	TraesCS1D02G261000	1	A or D	N-Term(iTRAQ8plex)	2416.3	58.3933	0.838767	1		0.928803	1		0.954642	1
ATVSCADILALAAR	10	1	1	XP_020146956.1	TraesCS7A02G353300;TraesCS7A02G353400;TraesCS7A02G428400;TraesCS7A02G352900;TraesCS3A02G129900;TraesCS6A02G118300	1	TraesCS7B02G274900;TraesCS7B02G274200;TraesCS7B02G328600;TraesCS7B02G275000;TraesCS7B02G275200;	1	TraesCS7D02G369900;TraesCS7D02G369400;TraesCS7D02G370000;TraesCS7D02G420800	1	A or B or D	N-Term(iTRAQ8plex); C5(Carbamidomethyl)	1735.98	56.9667	1.23743	2	13.5576	1.02724	5	27.5298	1.20743	3	6.40226
MDATAQELSEEK	26	3	1	XP_020157252.1	TraesCS1A02G155200	1	TraesCS1B02G172400	1	TraesCS1D02G153900	1	A or B or D	N-Term(iTRAQ8plex); K12(iTRAQ8plex)	1960.02	58.8467	1.05554	9	9.91763	1.00818	7	20.0151	0.951454	10	20.3364
DALAPLTDVTHVFYAAWSSHETEDR	4	1	1	CDM86919.1	NA	NA	TraesCS3B02G575500	1	NA	NA	B-specific	N-Term(iTRAQ8plex)	3135.54	67.09	1.36867	1		1.07006	2	34.4093	1.30841	1
ITNLTLSPSVIFGYLLK	10	15	1	BAP59022.1	NA	NA	TraesCS1B02G563200;TraesCS1B02G280200;TraesCS1B02G626300;TraesCS2B02G275400;	1	TraesCS1D02G088500;TraesCS5D02G045500;TraesCS5D02G009200	1	B or D	N-Term(iTRAQ8plex); K17(iTRAQ8plex)	2487.5	58.7933	1.06348	4	23.7037	1.12566	3	2.48698	1.0257	3	13.0725
LLAFEELLTQHPEYR	13	1	1	XP_020192723.1	TraesCS5A02G203500	1	TraesCS5B02G202200	1	TraesCS5D02G210000	1	A or B or D	N-Term(iTRAQ8plex)	2163.18	58.6767	0.895577	3	9.75685	0.854146	6	5.6494	0.941938	4	0.0472171
YAAIAQDNGLVPIVEPEILLDGDHGIER	5	1	1	XP_020175398.1	TraesCS3A02G020300	1	TraesCS3B02G025200	1	TraesCS3D02G026400	1	A or B or D	N-Term(iTRAQ8plex)	3321.77	48.6067	0.910834	2	11.8804	0.910173	2	28.61	0.899339	1
MEVATDEAYTPIK	16	3	1	BAJ86854.1	TraesCS6A02G329500	1	TraesCS6B02G360300	1	TraesCS6D02G308400	1	A or B or D	N-Term(iTRAQ8plex); K13(iTRAQ8plex)	2076.11	59.78	1.05416	6	10.0946	1.19526	5	7.28414	1.06644	5	4.97072
IEGISAMDADDLQAAR	6	2	1	XP_020179505.1	TraesCS5A02G482400	1	NA	NA	TraesCS5D02G496000	1	A or D	N-Term(iTRAQ8plex)	1980.01	51.51	1.11934	2	3.58331	1.10442	1		1.07544	3	3.8928
SLEGLTVEQALAGNR	15	1	1	ACS34908.1	NA	NA	TraesCS5B02G382300	1	NA	NA	B-specific	N-Term(iTRAQ8plex)	1862.03	59.2467	0.770339	5	30.9418	0.835763	5	12.9403	0.806561	5	26.8587
AQGDTAYGANLEAR	7	2	1	XP_020165754.1	TraesCS1A02G093900	1	TraesCS1B02G122000	1	TraesCS1D02G102500	1	A or B or D	N-Term(iTRAQ8plex)	1740.88	58.0933	0.999427	2	5.68358	0.993834	3	3.73532	1.0216	2	0.592045
LVAEEGYTVLDVR	14	1	1	BAJ93045.1	TraesCS5A02G173700	1	TraesCS5B02G171100	1	TraesCS5D02G178200	1	A or B or D	N-Term(iTRAQ8plex)	1767.98	51.7267	1.15626	5	7.34435	1.05415	5	22.9991	1.16145	4	7.60452
APLLIIAEDVSGEALATLVVNK	9	3	1	BAJ93636.1	TraesCS4A02G315500	1	TraesCS5B02G563900	1	TraesCS5D02G550700	1	A or B or D	N-Term(iTRAQ8plex); K22(iTRAQ8plex)	2844.7	55.3467	1.05637	4	8.16805	1.18242	2	1.64502	1.04443	3	9.40602
YTSLPADFGALAQNPGAR	4	1	1	EMS56341.1	TraesCS4A02G032100	1	NA	NA	NA	NA	A-specific	N-Term(iTRAQ8plex)	2153.14	56.6133	0.99516	1		1.1087	2	8.49514	1.08378	1
TGEGDGQELAGYVQR	3	1	1	XP_020180588.1	NA	NA	TraesCS1B02G754600;TraesCS1B02G452800;	1	TraesCS1D02G429600	1	B or D	N-Term(iTRAQ8plex)	1883.94	65.1133	1.09368	1		1.17141	1		1.22444	1
SSAASTAVSIVDAMR	12	3	1	EMS52743.1	NA	NA	TraesCS7B02G197000	1	TraesCS7D02G283900	1	B or D	N-Term(iTRAQ8plex)	1769.94	55.5267	0.933153	4	15.33	0.98318	5	15.5729	1.0419	3	5.80704
AAWQIFTPLLHDIDAGK	11	3	1	SPT18829.1	TraesCS2A02G320400	1	TraesCS2B02G362700	1	NA	NA	A or B	N-Term(iTRAQ8plex); K17(iTRAQ8plex)	2504.42	62.94	0.974926	4	3.16127	0.96264	3	5.31305	0.992208	4	2.39485
VASIQQQLASLK	18	3	1	EMS49802.1	TraesCS4A02G281500	1	TraesCS4B02G031500	1	TraesCS4D02G029200	1	A or B or D	N-Term(iTRAQ8plex); K12(iTRAQ8plex)	1894.16	52.3967	1.0146	6	6.01836	1.04736	6	15.3063	1.05301	6	16.7661
QLSDQAYQIALQQVR	12	2	1	XP_020170497.1	NA	NA	TraesCS7B02G373000	1	TraesCS7D02G458400	1	B or D	N-Term(iTRAQ8plex)	2065.14	62.93	1.00416	3	9.50649	0.980775	5	2.85113	0.901535	4	3.66032
VNLEPDGVFSFFATAGTDGNSYESK	17	3	1	XP_020198234.1	TraesCS7A02G291600	1	NA	NA	TraesCS7D02G284400	1	A or D	N-Term(iTRAQ8plex); K25(iTRAQ8plex)	3260.63	64.1733	0.993113	4	4.81066	0.940485	8	11.9968	0.948834	5	13.6094
AMQDVVGFYK	14	4	1	BAJ90564.1	TraesCS4A02G116000;TraesCS7A02G465200	1	TraesCS4B02G188200;TraesCS1B02G115200;	1	TraesCS4D02G189600;TraesCS7D02G452900	1	A or B or D	N-Term(iTRAQ8plex); K10(iTRAQ8plex)	1765.98	52.2767	0.969844	5	13.5763	0.984531	3	6.29173	1.03621	6	6.2042
LGTVTVQELPYFDTVK	17	2	1	CDM83805.1	TraesCS3A02G250200	1	TraesCS3B02G279700	1	TraesCS3D02G250600	1	A or B or D	N-Term(iTRAQ8plex); K16(iTRAQ8plex)	2418.37	54.09	1.06997	4	28.9765	0.971979	7	12.3556	1.21412	6	11.1109
ETALLFDEQHSAAANK	7	1	1	BAJ96421.1	TraesCS6A02G182500	1	NA	NA	NA	NA	A-specific	N-Term(iTRAQ8plex); K16(iTRAQ8plex)	2353.26	65.15	0.935338	2	8.02524	1.00396	3	4.19422	1.01807	2	11.7398
NSGLAVAGLAADGR	6	3	1	BAK00162.1	TraesCS1A02G308400;TraesCS5A02G287400	1	TraesCS1B02G319100;TraesCS5B02G286900;	1	TraesCS1D02G307800;TraesCS5D02G295300	1	A or B or D	N-Term(iTRAQ8plex)	1575.88	55.7767	1.09579	3	4.85589	1.09781	2	3.12723	1.05154	1
AASQFESITAEIASGK	4	1	1	BAJ95108.1	NA	NA	NA	NA	TraesCS2D02G396100	1	D-specific	N-Term(iTRAQ8plex); K16(iTRAQ8plex)	2218.21	55.12	1.05441	1		1.0529	2	8.36685	0.936603	1
LVCAQAANANPLYR	7	1	1	EMS57256.1	TraesCS3A02G259700;TraesCS1A02G371900	1	TraesCS1B02G391900;TraesCS3B02G292900;	1	TraesCS3D02G259800;TraesCS1D02G378600	1	A or B or D	N-Term(iTRAQ8plex); C3(Carbamidomethyl)	1865.01	57.83	0.889578	2	3.61379	1.09389	1		0.961177	4	7.29676
TIGNYASVLMAQK	2	2	1	BAJ90211.1	TraesCS1A02G208500	1	TraesCS1B02G222500	1	TraesCS1D02G211700	1	A or B or D	N-Term(iTRAQ8plex); K13(iTRAQ8plex)	2004.14	41	0.981143	1					1.06913	1
EDVLSASSPVDLFVLPGQAFDR	10	2	1	BAK01486.1	TraesCS2A02G187700	1	TraesCS2B02G302300	1	TraesCS2D02G200100	1	A or B or D	N-Term(iTRAQ8plex)	2666.4	60.3833	0.941716	2	2.36017	1.02385	4	19.454	0.926678	4	4.88685
AQVEAVCTQTVSCADILAVAAR	4	1	1	CAA59487.1	TraesCS2A02G107300;TraesCS1A02G282100;TraesCS2A02G106700	1	TraesCS2B02G124300;	1	TraesCS2D02G107500;TraesCS2D02G107300	1	A or B or D	N-Term(iTRAQ8plex); C7(Carbamidomethyl); C13(Carbamidomethyl)	2637.37	84.565	1.24924	2	29.3597	1.09706	2	34.1119
IGEGCLIGPDVAIGPGCVVEDGVR	4	3	1	CDM85018.1	TraesCS3A02G363000	1	TraesCS3B02G395400	1	TraesCS3D02G356700	1	A or B or D	N-Term(iTRAQ8plex); C5(Carbamidomethyl); C17(Carbamidomethyl)	2743.41	47.9267	1.00201	2	10.1528	0.980166	1		1.24731	1
VELGTGTTDANMDEWLEGTAFAK	10	2	1	BAJ84936.1	TraesCS7A02G386100	1	TraesCS7B02G289000	1	TraesCS7D02G382700	1	A or B or D	N-Term(iTRAQ8plex); K23(iTRAQ8plex)	3064.55	67.6433	1.0219	3	18.5884	1.00924	3	3.6411	0.894234	4	7.84983
IATNPNSLNFNVMVLSK	3	3	1	EMS57858.1	TraesCS6A02G243000	1	TraesCS6B02G281200	1	TraesCS6D02G225300	1	A or B or D	N-Term(iTRAQ8plex); K17(iTRAQ8plex)	2470.4	46.105	0.823108	2	14.9197				0.903856	1
GFGFVTFESEDSVER	5	3	1	BAJ89606.1	TraesCS6A02G187000	1	TraesCS6B02G217500	1	TraesCS6D02G173900	1	A or B or D	N-Term(iTRAQ8plex)	2009.97	52.4233	0.898299	2	0.936626	0.937484	1		0.964549	2	0.167212
LVQIEHALTAVGSGQTSLGIK	29	4	1	EMS55235.1	TraesCS3A02G285600;TraesCS2A02G189400	1	TraesCS3B02G319500;TraesCS2B02G217800;	1	TraesCS3D02G285400;TraesCS2D02G198400	1	A or B or D	N-Term(iTRAQ8plex); K21(iTRAQ8plex)	2730.6	61.7767	0.94624	8	9.20598	1.00595	9	7.73721	0.964833	12	8.49566
AAVGASGGSMIPAGTIEVLLNHFAK	5	1	1	XP_020192895.1	TraesCS2A02G342800	1	TraesCS2B02G340500	1	TraesCS2D02G321200	1	A or B or D	N-Term(iTRAQ8plex); K25(iTRAQ8plex)	3019.69	50.3167	1.22647	1		1.15997	3	1.11237	1.01125	1
LSSGQELVGDEDVAR	9	3	1	BAJ93176.1	TraesCS4A02G063400	1	TraesCS4B02G240400	1	TraesCS4D02G240200	1	A or B or D	N-Term(iTRAQ8plex)	1878.98	52.2667	0.925309	2	3.75441	1.01931	5	7.28234	0.869673	2	13.6427
AEDTVPAAAAAAATSVDDAEGK	3	1	1	EMS52752.1	TraesCS1A02G438600	1	TraesCS1B02G472500	1	NA	NA	A or B	N-Term(iTRAQ8plex); K22(iTRAQ8plex)	2639.36	40.81	0.915574	1		0.955935	1		0.962773	1
ISEFDTPENLLSNEDGAFSK	4	4	1	EMS62619.1	TraesCS2A02G463900	1	TraesCS2B02G485600	1	TraesCS2D02G464800	1	A or B or D	N-Term(iTRAQ8plex); K20(iTRAQ8plex)	2821.43	45.6767	1.06664	2	2.36948	1.04176	1		1.13299	1
IVILDEADSMTTGAQQALR	2	3	1	BAJ96119.1	TraesCS2A02G401300	1	TraesCS2B02G419300	1	TraesCS2D02G507300	1	A or B or D	N-Term(iTRAQ8plex)	2336.25	51.42	1.07926	1		0.916669	1
SAPAFIELDTK	36	16	1	AIG90927.1	NA	NA	TraesCS2B02G255100;TraesCS3B02G186000;	1	TraesCS5D02G010300;TraesCS3D02G338500;TraesCS1D02G171700;TraesCS3D02G052900;TraesCS1D02G181600;TraesCS2D02G678300;TraesCS2D02G584400;TraesCS5D02G511000;TraesCS2D02G284400	1	B or D	N-Term(iTRAQ8plex); K11(iTRAQ8plex)	1800.03	59.5	1.00519	13	9.59007	0.965542	12	15.5349	0.992657	11	3.89758
YGGGANTLAAGYSK	12	1	1	BAK01580.1	TraesCS2A02G198500	1	TraesCS2B02G225900	1	TraesCS2D02G206300	1	A or B or D	N-Term(iTRAQ8plex); K14(iTRAQ8plex)	1938.06	65.79	0.983687	4	6.98495	0.999658	4	6.35226	1.04281	4	3.75933
FEVAFVAPTGEEVK	4	1	1	XP_020174976.1	NA	NA	TraesCS5B02G374200	1	NA	NA	B-specific	N-Term(iTRAQ8plex); K14(iTRAQ8plex)	2131.19	47.33	0.883901	2	8.10477	0.829091	1		0.939087	1
QALALLQDNYPEFIAK	30	2	1	BAK04984.1	TraesCS1A02G268500	1	TraesCS1B02G279200	1	TraesCS1D02G268600	1	A or B or D	N-Term(iTRAQ8plex); K16(iTRAQ8plex)	2442.39	65.7533	0.946406	9	7.95149	1.0259	12	12.7102	0.932779	9	15.5955
LSATLEQNTVTADLR	4	2	1	ACD46685.1	TraesCS2A02G069400	1	TraesCS2B02G082500	1	TraesCS2D02G068100	1	A or B or D	N-Term(iTRAQ8plex)	1936.07	51.5767	1.15989	2	3.42428	1.17677	1		1.28149	1
QDCSLCLAAAAK	12	4	1	XP_020167373.1	TraesCS1A02G035600	1	TraesCS1B02G045300;	1	TraesCS1D02G037000;TraesCS1D02G036900	1	A or B or D	N-Term(iTRAQ8plex); C3(Carbamidomethyl); C6(Carbamidomethyl); K12(iTRAQ8plex)	1916.03	61.01	0.900047	3	6.23059	0.935089	4	4.95131	0.876589	5	17.5609
EVSHEWNLVNK	27	2	1	ABG57075.1	TraesCS5A02G260600	1	TraesCS5B02G258900	1	TraesCS5D02G268000	1	A or B or D	N-Term(iTRAQ8plex); K11(iTRAQ8plex)	1963.08	51.3667	0.994972	12	8.74725	0.972112	7	14.0212	0.976117	8	18.5594
KIEIIPQQYEQDWYR	2	2	1	EMS50285.1	TraesCS5A02G048100;TraesCS3A02G120200	1	TraesCS3B02G139700;TraesCS5B02G053100;	1	TraesCS3D02G122300;TraesCS5D02G086400	1	A or B or D	N-Term(iTRAQ8plex); K1(iTRAQ8plex)	2617.43	45.63	1.13255	1		0.937512	1
GVEVTDGAIEAPNSIVFPQAENR	7	3	1	BAK05911.1	TraesCS6A02G272200	1	TraesCS6B02G299700	1	TraesCS6D02G252300	1	A or B or D	N-Term(iTRAQ8plex)	2717.42	71.9267	1.02151	1		0.939939	3	5.84863	0.998589	3	20.5297
SAVNTAEDWLNPAAIK	9	2	1	BAJ84915.1	TraesCS4A02G494700;TraesCS7A02G003900	1	NA	NA	TraesCS7D02G004400	1	A or D	N-Term(iTRAQ8plex); K16(iTRAQ8plex)	2308.28	55.2633	0.912761	3	14.6538	0.934631	3	11.042	1.1531	3	0.736462
IAPGVGANLLGQHSAER	6	2	1	BAK00246.1	TraesCS1A02G143500	1	TraesCS1B02G160900	1	TraesCS1D02G142300	1	A or B or D	N-Term(iTRAQ8plex)	1994.11	60.8333	0.960083	2	1.90221	0.994388	2	11.7734	1.11147	2	1.57647
ENTEGEYSGLEHQVVR	11	3	1	EMS48397.1	TraesCS6A02G198200	1	TraesCS6B02G235000	1	TraesCS6D02G183400	1	A or B or D	N-Term(iTRAQ8plex)	2151.06	69.8667	0.861486	5	18.8677	0.877125	2	1.02862	0.940614	4	4.22832
LAMQEFMILPTGATSFK	30	1	1	AGH20062.1	NA	NA	NA	NA	TraesCS5D02G019800	1	D-specific	N-Term(iTRAQ8plex); K17(iTRAQ8plex)	2493.38	61.3733	0.955412	8	12.5425	1.05434	13	13.7317	1.06687	9	12.6866
GFSLTGSGITTDVQTSYAAR	6	2	1	CDM82192.1	NA	NA	TraesCS3B02G165400	1	TraesCS3D02G148000	1	B or D	N-Term(iTRAQ8plex)	2336.2	88.99	0.917147	4	9.07188				0.882409	2	17.7064
QLATAGVFTSTDAGTYR	16	1	1	XP_020163459.1	TraesCS6A02G389900	1	NA	NA	TraesCS6D02G373900	1	A or D	N-Term(iTRAQ8plex)	2063.07	64.3533	1.11284	5	20.4608	1.58303	5	42.8246	1.22239	6	10.47
VAGAAADAGLSLADVAAEAK	10	3	1	EMS57486.1	TraesCS4A02G263900	1	TraesCS4B02G051300	1	TraesCS4D02G051400	1	A or B or D	N-Term(iTRAQ8plex); K20(iTRAQ8plex)	2379.33	62.9	1.06175	5	5.34152	1.19366	2	4.21632	0.93945	3	2.79307
ALQAHVGAIHK	2	2	1	XP_020201505.1	TraesCS2A02G154400;TraesCS1A02G040600	1	TraesCS1B02G053600;	1	TraesCS1D02G041200	1	A or B or D	N-Term(iTRAQ8plex); K11(iTRAQ8plex)	1753.07	36.83	0.864503	1					0.913478	1
VQTECASMPFDDQCTVLEK	19	2	1	CDM83497.1	TraesCS3A02G230000	1	TraesCS3B02G259300	1	TraesCS3D02G223300	1	A or B or D	N-Term(iTRAQ8plex); C5(Carbamidomethyl); M8(Oxidation); C14(Carbamidomethyl); K19(iTRAQ8plex)	2882.38	55.0433	0.924496	6	15.0082	1.01864	7	24.3237	0.85949	6	10.6755
ELAATEIEGYCEGELIK	5	3	1	CDM83603.1	TraesCS6A02G147700	1	TraesCS6B02G175800	1	TraesCS6D02G137000	1	A or B or D	N-Term(iTRAQ8plex); C11(Carbamidomethyl); K17(iTRAQ8plex)	2533.31	51.5133	1.10317	2	11.1533	1.10759	1		1.23337	2	5.17631
RPNTGGAGGGGTSSAAPPPPPSR	3	1	1	AIE90174.1	NA	NA	TraesCS5B02G000100	1	NA	NA	B-specific	N-Term(iTRAQ8plex)	2350.22	46.6	0.986253	2	15.3597				1.18454	1
YETEEAAGVAHFVEHMLFK	8	1	1	BAJ87789.1	TraesCS4A02G056200	1	TraesCS4B02G248700	1	TraesCS4D02G248100	1	A or B or D	N-Term(iTRAQ8plex); K19(iTRAQ8plex)	2816.45	59.29	0.757396	3	10.9798	0.820611	2	12.0506	0.732774	3	1.28446
FIQGTIAEGAPVVPISAQLK	10	3	1	BAJ87118.1	TraesCS1A02G336000;TraesCS5A02G071100	1	TraesCS5B02G076800;TraesCS1B02G349300;	1	TraesCS5D02G083100;TraesCS1D02G338400	1	A or B or D	N-Term(iTRAQ8plex); K20(iTRAQ8plex)	2647.58	75.5233	0.941405	1		1.29586	5	3.60814	1.18827	4	8.86574
NPAYLDTLYVDPLIGPDTVSTMPDQALDAFIDHGTVAR	2	2	1	XP_020184271.1	TraesCS3A02G439800	1	TraesCS3B02G473800	1	TraesCS3D02G432600	1	A or B or D	N-Term(iTRAQ8plex); M22(Oxidation)	4422.22	64.24	0.970362	1		0.971342	1
AATTSADSTDWVASSLTR	5	1	1	BAJ88658.1	TraesCS4A02G270400	1	TraesCS4B02G043700	1	TraesCS4D02G041200	1	A or B or D	N-Term(iTRAQ8plex)	2144.08	42.9567	1.04814	2	13.7859	1.0721	2	2.9056	1.13967	1
VDVAIDLGNPLLNR	23	3	1	XP_020166373.1	TraesCS1A02G033600;TraesCS5A02G663800	1	TraesCS1B02G042300;	1	TraesCS1D02G034700;TraesCS1D02G132400	1	A or B or D	N-Term(iTRAQ8plex)	1813.05	57.9033	1.09146	7	3.69281	1.15309	7	17.7293	1.23308	9	14.4996
AVVEELAALGAAVHTCSR	4	4	1	CAZ78654.1	TraesCS4A02G094400	1	TraesCS4B02G209900;TraesCS4B02G210000;	1	TraesCS4D02G210700	1	A or B or D	N-Term(iTRAQ8plex); C16(Carbamidomethyl)	2158.16	55.29	1.04336	1		0.932802	1		1.09765	2	11.8852
DDVVIQFLNPK	18	2	1	EMS45952.1	TraesCS1A02G159300	1	TraesCS1B02G175700	1	TraesCS1D02G156700	1	A or B or D	N-Term(iTRAQ8plex); K11(iTRAQ8plex)	1896.11	64.3567	1.32377	6	16.5413	1.2925	6	2.40785	1.31543	6	8.26402
YAVYDLDFVSEDSAGETPR	3	2	1	AAC49404.1	NA	NA	TraesCS5B02G491500	1	TraesCS5D02G491900	1	B or D	N-Term(iTRAQ8plex)	2438.17	56.11	0.979223	1		0.753619	1		0.967209	1
ATLLTQVAGLSEEEAR	5	3	1	XP_020152740.1	TraesCS2A02G272700	1	TraesCS2B02G290900	1	TraesCS2D02G272000	1	A or B or D	N-Term(iTRAQ8plex)	1992.09	56.59	1.0916	2	1.15321	1.00749	1		1.09641	2	3.04032
GITINTATVEYETETR	16	1	1	XP_020163319.1	TraesCS6A02G209800	1	TraesCS6B02G238600	1	TraesCS6D02G193000	1	A or B or D	N-Term(iTRAQ8plex)	2102.1	66.2533	1.08136	8	4.28493	1.1653	5	3.14799	1.1002	3	6.59929
LLDDTSITHLFSITK	24	3	1	XP_020167947.1	TraesCS4A02G008300	1	TraesCS5B02G709100;TraesCS4B02G483600;	1	TraesCS4D02G295500	1	A or B or D	N-Term(iTRAQ8plex); K15(iTRAQ8plex)	2312.34	56.3033	1.01033	6	6.18461	1.02128	8	7.14299	0.97508	10	11.9002
IGGTVLEVTNVLAEAFAVAK	3	1	1	XP_020150202.1	NA	NA	TraesCS4B02G053800	1	NA	NA	B-specific	N-Term(iTRAQ8plex); K20(iTRAQ8plex)	2610.55	38.265	1.45174	2	7.77165	1.13063	1
LVYTLPQGIGDASPSSLADVK	7	1	1	EMS66577.1	TraesCS7A02G243900	1	NA	NA	NA	NA	A-specific	N-Term(iTRAQ8plex); K21(iTRAQ8plex)	2739.55	58.4867	1.07484	2	8.88408	1.03776	3	17.9497	0.801821	2	24.2511
QTVAGTMHYITIR	9	1	1	EMS60050.1	TraesCS3A02G331500	1	NA	NA	NA	NA	A-specific	N-Term(iTRAQ8plex)	1794.99	56.4033	1.06383	3	8.16241	1.07115	4	10.6174	1.08478	2	6.97504
ACPTDVLEMIPWDGCK	81	6	1	prf||1601522B	TraesCS5A02G218200;TraesCS5A02G346200;TraesCS2A02G029100;TraesCS5A02G397000;TraesCS1A02G341300;TraesCS4A02G174800;TraesCS7A02G575800	1	TraesCS5B02G234900;	1	TraesCS2D02G456800;TraesCS2D02G456700;TraesCS2D02G075400;TraesCS3D02G228200	1	A or B or D	N-Term(iTRAQ8plex); C2(Carbamidomethyl); C15(Carbamidomethyl); K16(iTRAQ8plex)	2500.25	58.9667	1.00719	27	16.8606	1.1102	25	28.0699	1.02672	29	13.034
NYFAFTPLLPSVTCGTVEPR	2	3	1	BAJ85439.1	TraesCS7A02G306600	1	TraesCS7B02G206900	1	TraesCS7D02G303500	1	A or B or D	N-Term(iTRAQ8plex); C14(Carbamidomethyl)	2573.35	46.57	0.953604	1					1.15905	1
VANAPPDAPFLMLGDVMPHLR	3	3	1	XP_020168012.1	TraesCS2A02G255000	1	TraesCS2B02G267200	1	TraesCS2D02G255400	1	A or B or D	N-Term(iTRAQ8plex)	2565.36	56.4533	1.04713	1		1.07898	1		1.16837	1
DDDILGTLHE	17	1	1	XP_020169444.1	TraesCS2A02G146000	1	TraesCS2B02G171400	1	TraesCS2D02G150600	1	A or B or D	N-Term(iTRAQ8plex)	1431.73	57.09	1.10052	6	18.2425	1.19218	6	14.5132	1.13665	5	14.1653
DPTTAWFDESDK	4	2	1	AAS88729.1	TraesCS4A02G484800;TraesCS7A02G010200;TraesCS4A02G485800;TraesCS4A02G486000	1	NA	NA	TraesCS7D02G010000;TraesCS7D02G008700	1	A or D	N-Term(iTRAQ8plex); K12(iTRAQ8plex)	2020.01	36.2133	1.17281	1		1.11752	1		1.08162	2	7.51989
ISDFLDNTFYHNNLAR	6	2	1	EMS52002.1	TraesCS7A02G474200	1	TraesCS7B02G375600	1	TraesCS7D02G461200	1	A or B or D	N-Term(iTRAQ8plex)	2244.13	54.92	1.2364	2	1.52782	1.30095	2	13.0657	1.27116	2	5.58041
LVGAPPGYVGYEEGGQLSEAVR	3	3	1	EMS45718.1	TraesCS6A02G146400	1	TraesCS6B02G174500	1	TraesCS6D02G135600	1	A or B or D	N-Term(iTRAQ8plex)	2552.34	62.42	1.06873	2	2.16556	1.05515	1
VTADTDTHQDFQPTSK	6	3	1	CDM81911.1	TraesCS3A02G127900	1	TraesCS3B02G147100	1	TraesCS3D02G128900	1	A or B or D	N-Term(iTRAQ8plex); K16(iTRAQ8plex)	2399.23	41.5367	1.02836	3	5.47051	1.03127	2	4.73906	0.942637	1
EQANAGALATLDK	1	1	1	EMS65379.1	TraesCS5A02G171400	1	TraesCS5B02G168900	1	TraesCS5D02G176200	1	A or B or D	N-Term(iTRAQ8plex); K13(iTRAQ8plex)	1910.09	60.22	0.933185	1
SAFVSSATALEK	17	1	1	XP_020176087.1	TraesCS7A02G413800	1	TraesCS7B02G313800	1	TraesCS7D02G407100	1	A or B or D	N-Term(iTRAQ8plex); K12(iTRAQ8plex)	1819.04	61.6	0.964319	6	6.81878	0.915384	5	14.8987	0.938246	6	5.29607
MIPTKPMVVETFATYPPLGR	113	6	1	gi|399414	TraesCS5A02G415600;TraesCS5A02G415400;TraesCS4A02G107700;TraesCS4A02G107600	1	TraesCS4B02G196900;TraesCS5B02G418200;TraesCS5B02G418100;TraesCS4B02G196800;	1	TraesCS5D02G423400;TraesCS5D02G423300;TraesCS4D02G197200;TraesCS4D02G197100	1	A or B or D	N-Term(iTRAQ8plex); K5(iTRAQ8plex)	2856.6	58.51	0.896434	40	15.5747	0.890727	37	11.9754	0.876118	36	12.2641
NMSVIAHVDHGK	44	9	1	AKC03607.1	TraesCS7A02G461100;TraesCS4A02G363800;TraesCS4A02G363700;TraesCS3A02G232300	1	TraesCS7B02G362600;TraesCS5B02G509700;TraesCS5B02G509600;TraesCS5B02G509500;TraesCS3B02G261500;	1	TraesCS7D02G449300;TraesCS5D02G509600;TraesCS3D02G220900;TraesCS5D02G509700;TraesCS5D02G509800	1	A or B or D	N-Term(iTRAQ8plex); K12(iTRAQ8plex)	1916.07	62.5567	0.886603	14	11.9197	0.947425	16	11.123	0.898782	14	16.4432
VQILTAGAPPPAAVLGR	17	1	1	BAJ98602.1	NA	NA	TraesCS2B02G587100;	1	TraesCS2D02G556900;TraesCS2D02G557900	1	B or D	N-Term(iTRAQ8plex)	1935.17	56.5233	0.938904	5	14.4423	1.00073	6	16.5053	0.906228	6	1.31125
KLTEAPYLETVDWSK	5	2	1	XP_020157772.1	TraesCS5A02G449900	1	TraesCS5B02G317000	1	TraesCS5D02G322700	1	A or B or D	N-Term(iTRAQ8plex); K1(iTRAQ8plex); K15(iTRAQ8plex)	2692.53	33.8433	1.14651	2	12.3884	0.674831	1		1.1123	2	18.2647
TIQNSLEDISYLLR	20	2	1	XP_020200276.1	TraesCS2A02G202300	1	TraesCS2B02G229400	1	TraesCS2D02G208600	1	A or B or D	N-Term(iTRAQ8plex)	1969.09	59.8433	1.164	6	7.29366	1.1514	8	9.22356	1.22849	6	13.5469
NQLETYVYNMK	20	2	1	AGN94840.1	TraesCS6A02G042600	1	TraesCS6B02G058300	1	TraesCS6D02G049100	1	A or B or D	N-Term(iTRAQ8plex); K11(iTRAQ8plex)	2011.08	72.3667	0.889816	9	13.8729	0.858445	6	10.7214	0.805318	5	5.48581
SGASSVAPGVLCILDSYSGEELNSR	2	1	1	XP_020180865.1	NA	NA	TraesCS1B02G148400	1	NA	NA	B-specific	N-Term(iTRAQ8plex); C12(Carbamidomethyl)	2872.43	60.79	1.15877	1					1.22034	1
ELDAHAVHAIK	18	1	1	CBH32633.1	TraesCS3A02G022600	1	TraesCS3B02G022900	1	TraesCS3D02G023900	1	A or B or D	N-Term(iTRAQ8plex); K11(iTRAQ8plex)	1812.06	65.0533	0.9127	5	26.8576	0.85885	6	7.2926	0.943969	7	8.60237
LTSSDADVQIEAAK	3	2	1	AEV23270.2	TraesCS1A02G333700	1	NA	NA	TraesCS1D02G336300	1	A or D	N-Term(iTRAQ8plex); K14(iTRAQ8plex)	2056.14	36.43	1.13882	2	4.29909	0.965763	1
KDLYGNIVLSGGTTMFPGIADR	11	6	1	AAN59956.1	TraesCS1A02G020500;TraesCS4A02G356100	1	TraesCS1B02G024500;TraesCS5B02G516100;	1	TraesCS1D02G020000;TraesCS5D02G516200	1	A or B or D	N-Term(iTRAQ8plex); K1(iTRAQ8plex)	2933.61	54.74	0.899215	4	3.97707	0.908112	5	14.567	0.976289	2	2.59783
VVEVSTSSLGTSKPTVEALTAIPEDIR	13	1	1	CDM80578.1	TraesCS3A02G256400	1	TraesCS3B02G289600	1	NA	NA	A or B	N-Term(iTRAQ8plex); K13(iTRAQ8plex)	3407.91	58.45	0.956463	5	5.48508	1.02902	5	8.81891	1.08719	3	19.0043
QIDELASFSDSPAPSVTR	6	2	1	XP_020160074.1	TraesCS5A02G059600	1	TraesCS5B02G066900	1	TraesCS5D02G071100	1	A or B or D	N-Term(iTRAQ8plex)	2224.14	45.4567	0.966278	2	12.5211	0.865021	1		1.01601	3	22.5888
LLLAHDLATPAELK	24	2	1	XP_020187633.1	TraesCS6A02G311800	1	TraesCS6B02G342000	1	TraesCS6D02G291100	1	A or B or D	N-Term(iTRAQ8plex); K14(iTRAQ8plex)	2113.29	65.44	0.998998	9	9.73136	1.1149	7	7.03635	1.00571	8	4.95167
LNEGVDVDGPEEGEGDSDYIQFEDEDIDKI	2	1	1	ADI47121.1	TraesCS7A02G333700	1	TraesCS7B02G245300	1	TraesCS7D02G341300	1	A or B or D	N-Term(iTRAQ8plex); K29(iTRAQ8plex)	3949.86	60.035	1.14191	1		0.805224	1
EPVGAEAAFGPDVR	11	1	1	BAJ94239.1	TraesCS7A02G172700	1	TraesCS7B02G077600	1	TraesCS7D02G173800	1	A or B or D	N-Term(iTRAQ8plex)	1718.9	59.9033	1.17368	3	1.87594	1.01091	5	16.2324	1.0885	3	3.05318
LGMGTNMYPSSALLGQSK	17	3	1	gi|50400847	TraesCS2A02G502400;TraesCS5A02G004200;TraesCS1A02G258300;TraesCS5A02G004300	1	TraesCS2B02G530500;TraesCS1B02G268800;	1	TraesCS2D02G503000;TraesCS5D02G013100;TraesCS1D02G257600	1	A or B or D	N-Term(iTRAQ8plex); K18(iTRAQ8plex)	2463.33	58.69	0.960358	5	18.6804	0.869692	6	8.82891	0.903355	6	6.23227
LIGEEAIPAVLPQVVDLLAHPK	6	1	1	CDM85635.1	TraesCS3A02G421500	1	TraesCS3B02G457300	1	TraesCS3D02G417200	1	A or B or D	N-Term(iTRAQ8plex); K22(iTRAQ8plex)	2930.76	64.4333	0.963446	2	0.45103	0.90294	2	10.1623	0.990829	2	23.8604
WVTSTGIENIGK	46	3	1	XP_020172225.1	TraesCS4A02G177500	1	TraesCS4B02G140300	1	TraesCS4D02G135000	1	A or B or D	N-Term(iTRAQ8plex); K12(iTRAQ8plex)	1913.09	60.0233	0.897228	16	19.3243	0.923037	17	16.7683	1.10104	13	14.7838
KYGAVLAVDLVNTQGGEGR	4	3	1	BAJ97205.1	TraesCS1A02G400300	1	TraesCS1B02G428900	1	TraesCS1D02G408100	1	A or B or D	N-Term(iTRAQ8plex); K1(iTRAQ8plex)	2555.45	67.9633	0.958207	1		0.952959	2	9.4778	0.857314	1
ECPNAECGAGTFMANHFDR	3	2	1	BAJ88878.1	TraesCS1A02G397400	1	TraesCS1B02G425700	1	TraesCS1D02G405400	1	A or B or D	N-Term(iTRAQ8plex); C2(Carbamidomethyl); C7(Carbamidomethyl); M13(Oxidation)	2504.07	70.12	0.95994	1		0.833716	1		0.943505	1
ADIPLAEQDEVSQALYDR	7	1	1	CDM84185.1	TraesCS3A02G289300	1	TraesCS3B02G323900	1	TraesCS3D02G289100	1	A or B or D	N-Term(iTRAQ8plex)	2337.21	60.33	0.798419	3	10.3417				0.879527	4	13.4641
EELFGPVLYAMK	36	3	1	AKE36954.1	TraesCS5A02G213600	1	TraesCS5B02G210100	1	TraesCS5D02G218400	1	A or B or D	N-Term(iTRAQ8plex); K12(iTRAQ8plex)	2005.13	58.3933	0.905915	11	12.6755	0.823826	14	9.64507	0.822265	11	10.6205
DVEMGFDITHTK	6	3	1	XP_020157257.1	TraesCS2A02G132200	1	TraesCS2B02G154700	1	TraesCS2D02G146000	1	A or B or D	N-Term(iTRAQ8plex); K12(iTRAQ8plex)	2001.05	54.9	1.10267	1		1.05064	2	4.29806	1.04973	3	5.86788
GTEGVIQIENPNLVK	9	3	1	CDM84113.1	TraesCS3A02G291700	1	TraesCS3B02G326300	1	TraesCS3D02G291400	1	A or B or D	N-Term(iTRAQ8plex); K15(iTRAQ8plex)	2219.28	77.65	0.974338	3	1.6089	0.964526	3	5.73644	0.925648	3	0.442721
HIDFSLTSPFGGGPAGR	29	1	1	EMS50632.1	TraesCS5A02G104000	1	TraesCS5B02G112200	1	TraesCS5D02G121600	1	A or B or D	N-Term(iTRAQ8plex)	2020.06	58.1333	1.07594	9	5.07872	0.969353	10	15.5654	1.06358	10	8.85588
EALWQLPSANDGTTTEFLQLPSAIDGR	1	2	1	BAJ96413.1	TraesCS4A02G407100	1	TraesCS4B02G306300	1	TraesCS4D02G304500	1	A or B or D	N-Term(iTRAQ8plex)	3234.66	59.98	1.09804	1
NPVLVENLPAEFIQTTDSR	6	3	1	EMS62291.1	TraesCS5A02G091200	1	TraesCS5B02G098200	1	TraesCS5D02G103300	1	A or B or D	N-Term(iTRAQ8plex)	2447.31	67.84	1.16732	2	13.8121	1.07364	2	8.97543	1.09248	2	12.8011
DFEEPGHLAPTGLFLGGTK	19	2	1	ADK35122.1	TraesCS7A02G107400	1	NA	NA	TraesCS7D02G101800	1	A or D	N-Term(iTRAQ8plex); K19(iTRAQ8plex)	2594.42	62.73	1.17343	6	6.4397	1.06883	5	17.9286	1.12518	8	12.0914
VVAEDAFDCIHR	7	2	1	XP_020166374.1	TraesCS1A02G033500	1	NA	NA	TraesCS1D02G034700	1	A or D	N-Term(iTRAQ8plex); C9(Carbamidomethyl)	1735.88	57.11	1.16283	3	3.07502	1.08284	3	6.45553	0.947743	1
LGDLSQTLIFAK	25	3	1	EMS63432.1	TraesCS4A02G010300;TraesCS5A02G131100	1	TraesCS5B02G131000;	1	TraesCS5D02G146600;TraesCS5D02G142700;TraesCS5D02G138800	1	A or B or D	N-Term(iTRAQ8plex); K12(iTRAQ8plex)	1914.15	61.42	0.942072	8	16.3174	0.949688	9	12.094	0.911913	8	10.6207
GWDEGVMGMQLGEVAR	13	3	1	EMS58333.1	TraesCS6A02G314100	1	TraesCS6B02G344100	1	TraesCS6D02G293400	1	A or B or D	N-Term(iTRAQ8plex)	2039	53.8533	1.12473	3	4.50738	0.94448	6	25.6438	0.924018	4	12.8021
LNLPINLSLILNHCGK	14	2	1	XP_020186502.1	TraesCS2A02G411700	1	NA	NA	TraesCS2D02G409000	1	A or D	N-Term(iTRAQ8plex); C14(Carbamidomethyl); K16(iTRAQ8plex)	2427.44	61.57	1.51886	5	9.06316	1.56205	4	7.82637	1.57702	5	9.26711
HDEFEISEFLR	6	2	1	XP_020166077.1	TraesCS4A02G262600	1	TraesCS4B02G052300	1	TraesCS4D02G052500	1	A or B or D	N-Term(iTRAQ8plex)	1725.88	54.7967	1.11705	2	10.9375	1.13678	2	0.948496	1.07552	2	6.44833
AQTSTEQFEMWGDGLQTR	7	2	1	XP_020180904.1	TraesCS1A02G402500	1	TraesCS1B02G431500	1	TraesCS1D02G410200	1	A or B or D	N-Term(iTRAQ8plex)	2389.15	62.43	1.18812	2	17.7036	1.16215	2	6.19729	1.2065	3	10.9508
DVVFEYPVTETA	5	1	1	AAW50993.1	TraesCS4A02G114100	1	TraesCS4B02G190000	1	TraesCS4D02G191400	1	A or B or D	N-Term(iTRAQ8plex)	1673.86	62.42	0.729446	2	22.449	0.733016	1		0.742885	2	19.0163
ALEEAGLPASSIDWLLLHQANQR	4	3	1	BAJ85794.1	TraesCS2A02G520200	1	TraesCS2B02G549400	1	TraesCS2D02G521400	1	A or B or D	N-Term(iTRAQ8plex)	2836.53	66.81	1.02524	2	6.35297				1.15311	2	9.71404
LHEAVLDPAGPEPFAR	6	2	1	BAJ96291.1	TraesCS6A02G405200	1	TraesCS6B02G449400	1	TraesCS6D02G388700	1	A or B or D	N-Term(iTRAQ8plex)	2023.1	56.91	0.827726	2	12.139	0.78263	2	18.0982	0.839834	2	12.7641
QVAAAVETLEGALR	36	2	1	XP_020158196.1	NA	NA	TraesCS1B02G194700	1	TraesCS1D02G189800	1	B or D	N-Term(iTRAQ8plex)	1732	62.9667	1.10338	12	9.23147	1.10528	12	9.6176	1.08982	12	14.2061
ILSEEFGWDKDLAK	20	6	1	AKC03607.1	TraesCS4A02G363900;TraesCS4A02G363700;TraesCS7A02G461100;TraesCS4A02G363800	1	TraesCS5B02G509700;TraesCS5B02G509600;TraesCS5B02G509500;TraesCS7B02G362600;	1	TraesCS7D02G449300;TraesCS5D02G509600;TraesCS5D02G509700	1	A or B or D	N-Term(iTRAQ8plex); K10(iTRAQ8plex); K14(iTRAQ8plex)	2563.47	58.1433	0.529155	7	23.256	0.567482	8	10.426	0.502405	5	12.9978
NLQDIIAILGMDELSEDDKMTVAR	7	3	1	CAA52636.1	TraesCS1A02G379000	1	TraesCS1B02G400300	1	TraesCS1D02G507900	1	A or B or D	N-Term(iTRAQ8plex); K19(iTRAQ8plex)	3298.76	43.5967	0.624413	2	73.1922	0.877294	1		0.679811	4	44.4999
TAAAEVEAGPAEVEEGR	6	1	1	BAJ89788.1	NA	NA	NA	NA	TraesCS2D02G113100	1	D-specific	N-Term(iTRAQ8plex)	1990.01	69.7267	0.955935	2	7.96759	1.0477	2	5.88212	1.01427	2	9.58261
STENNVELPIVEESEPIDHTDTR	2	3	1	BAJ92311.1	TraesCS1A02G403900	1	TraesCS1B02G433400	1	TraesCS1D02G411700	1	A or B or D	N-Term(iTRAQ8plex)	2928.45	42.395	0.945933	1		1.00967	1
EAALSLGVLTEK	12	1	1	CAV23876.1	TraesCS4A02G137100	1	NA	NA	NA	NA	A-specific	N-Term(iTRAQ8plex); K12(iTRAQ8plex)	1839.1	57.3267	0.937492	5	6.43228	0.950067	3	8.68287	0.95213	4	2.45852
SIGPVEGLALNLAK	7	2	1	XP_020150300.1	TraesCS6A02G138500	1	TraesCS6B02G167000	1	TraesCS6D02G127500	1	A or B or D	N-Term(iTRAQ8plex); K14(iTRAQ8plex)	1990.21	55.4367	0.982339	3	2.06833	0.999149	2	27.3869	1.09003	2	11.1373
LNVPIDLTLLLNQCGK	25	2	1	EMS68039.1	NA	NA	TraesCS7B02G384700;TraesCS7B02G384900;TraesCS7B02G384600;TraesCS7B02G385100;TraesCS7B02G384800;TraesCS7B02G385200;TraesCS7B02G385500;TraesCS7B02G385000;TraesCS7B02G385300;TraesCS7B02G385400;TraesCS7B02G385600;	1	TraesCS7D02G469600;TraesCS7D02G469400;TraesCS7D02G469500	1	B or D	N-Term(iTRAQ8plex); C14(Carbamidomethyl); K16(iTRAQ8plex)	2419.43	62.7267	1.55267	7	24.1046	1.6869	9	16.3216	1.62265	9	20.815
QQPLESEPVEAAAASVLGQAAAAVR	1	1	1	BAJ93155.1	NA	NA	TraesCS1B02G116400	1	NA	NA	B-specific	N-Term(iTRAQ8plex)	2767.5	59.81	1.04262	1
LEEVAVTTGEEDEDSLLDMK	21	2	1	XP_020191000.1	TraesCS1A02G223800	1	TraesCS1B02G237100	1	TraesCS1D02G225400	1	A or B or D	N-Term(iTRAQ8plex); K20(iTRAQ8plex)	2831.44	63.2467	0.992216	10	19.2124	0.957997	5	4.15168	1.02988	6	4.7032
HETADINTFSWGVANR	11	2	1	AAZ30058.1	TraesCS6A02G298100	1	TraesCS6B02G327500	1	TraesCS6D02G383600	1	A or B or D	N-Term(iTRAQ8plex)	2122.06	57.54	1.1215	4	13.3503	1.13444	3	32.3024	1.1497	4	10.0461
SFDVDLPEDISEAALVAEVHR	6	2	1	ABJ15726.1	NA	NA	TraesCS1B02G120300	1	TraesCS1D02G101200	1	B or D	N-Term(iTRAQ8plex)	2616.35	56.5867	0.931444	2	10.9132	0.970728	2	12.6708	1.25958	2	0.685671
ITFAVDPGLLEDGMER	5	3	1	BAJ93129.1	TraesCS6A02G338600	1	TraesCS6B02G369300	1	TraesCS6D02G319300	1	A or B or D	N-Term(iTRAQ8plex)	2067.08	56.7133	1.01141	2	4.88415	1.12787	1		1.07746	2	3.64153
LLPLVQSIYVPR	17	2	1	XP_020179782.1	TraesCS5A02G378800;TraesCS5A02G378900	1	TraesCS5B02G382600;	1	TraesCS5D02G388800	1	A or B or D	N-Term(iTRAQ8plex)	1702.06	62.32	1.3986	5	4.75188	1.22466	7	16.4275	1.17186	5	30.1499
AEIPVVDDSPGSLAR	2	1	1	BAJ89875.1	TraesCS1A02G319400	1	TraesCS1B02G331700	1	TraesCS1D02G319200	1	A or B or D	N-Term(iTRAQ8plex)	1829.99	59.75	1.1127	1		1.09321	1
LVQSDQFIDLIYR	3	2	1	XP_020182651.1	TraesCS4A02G330300	1	TraesCS4B02G117300	1	TraesCS4D02G115100	1	A or B or D	N-Term(iTRAQ8plex)	1914.05	51.4	1.40521	2	24.7987	1.64311	1
TAATDGYDAVQVGYHGVR	2	2	1	XP_020147828.1	TraesCS6A02G105400	1	TraesCS6B02G134800	1	TraesCS6D02G094200	1	A or B or D	N-Term(iTRAQ8plex)	2184.1	50.135	0.935551	1					0.879654	1
GATCDFGGTATLSSADPSSGTCK	5	1	1	CDM84263.1	TraesCS3A02G302400;TraesCS3A02G036300	1	TraesCS3B02G334200;	1	TraesCS3D02G299600	1	A or B or D	N-Term(iTRAQ8plex); C4(Carbamidomethyl); C22(Carbamidomethyl); K23(iTRAQ8plex)	2856.37	53.8167	1.1342	2	9.61951	1.19548	1		0.947294	2	12.1693
FWEVICDEHGIDGTGR	8	1	1	CAM58983.1	TraesCS5A02G416400	1	TraesCS5B02G418700	1	TraesCS5D02G424100	1	A or B or D	N-Term(iTRAQ8plex); C6(Carbamidomethyl)	2195.05	60.89	0.99027	3	7.70097	1.03457	2	0.709752	0.968639	3	14.2971
EDVSGEMALLVEGLGVGK	9	3	1	XP_020154130.1	TraesCS1A02G201600;TraesCS7A02G556800;TraesCS7A02G791300	1	TraesCS1B02G215800;TraesCS7B02G481200;	1	TraesCS1D02G204900;TraesCS7D02G553900	1	A or B or D	N-Term(iTRAQ8plex); K18(iTRAQ8plex)	2411.32	58.2267	1.16046	4	14.9823	1.17591	3	2.15914	1.32117	2	3.4612
VNQAIYLLTTGAR	59	3	1	CDM81323.1	TraesCS3A02G085600	1	TraesCS3B02G100800	1	TraesCS3D02G085600	1	A or B or D	N-Term(iTRAQ8plex)	1724	63.9533	1.04195	17	17.5579	1.07345	21	10.5371	1.09978	21	7.90302
LLPITLGQVFQR	20	2	1	CAW61849.1	TraesCS2A02G145900	1	TraesCS2B02G171300	1	TraesCS2D02G150500	1	A or B or D	N-Term(iTRAQ8plex)	1689.04	59.4467	1.02748	7	18.4612	1.045	5	31.2425	1.0394	8	16.8633
DLDSAEELSSQLGELFEEDQLYR	2	3	1	SPT18829.1	TraesCS2A02G320400	1	TraesCS2B02G362700	1	NA	NA	A or B	N-Term(iTRAQ8plex)	2990.44	79.83	0.948888	1		0.871661	1
IPLILGIWGGK	43	4	1	XP_020172225.1	TraesCS4A02G177500	1	TraesCS4B02G140300	1	TraesCS4D02G135000	1	A or B or D	N-Term(iTRAQ8plex); K11(iTRAQ8plex)	1775.13	61.6833	1.04682	13	19.02	0.900558	15	10.9355	1.03028	13	9.80322
LSSGDDDGDESGGGGAYIVR	1	1	1	AAQ14552.1	NA	NA	NA	NA	TraesCS4D02G088200	1	D-specific	N-Term(iTRAQ8plex)	2231.04	59.59	1.31235	1
GVTLPDVPEILEGLR	32	1	1	ACL13515.1	TraesCS6A02G333900	1	NA	NA	TraesCS6D02G313100	1	A or D	N-Term(iTRAQ8plex)	1912.11	58.4033	0.952748	11	17.2749	0.874615	11	27.7217	0.88559	10	24.93
VVYFVNSGTEANELAMLMAR	5	3	1	BAJ90642.1	TraesCS4A02G015900	1	TraesCS4B02G288100	1	TraesCS4D02G286900	1	A or B or D	N-Term(iTRAQ8plex)	2519.3	71.145	1.08037	1					1.23073	4	9.41547
QYVANPALFASDFVTAMIK	11	1	1	AAW52720.1	TraesCS6A02G047600	1	NA	NA	TraesCS6D02G054900	1	A or D	N-Term(iTRAQ8plex); K19(iTRAQ8plex)	2694.47	82.7367	0.887869	4	14.903	1.05059	4	11.4812	1.07241	3	3.7135
GAASGSYSPEGIALFR	4	1	1	CDM86551.1	NA	NA	TraesCS3B02G546200	1	NA	NA	B-specific	N-Term(iTRAQ8plex)	1886.99	50.2367	1.21554	1		1.15498	2	8.53846	1.1819	1
GAGSELNEVPNQTLRPVALDLIER	28	1	1	CAI47635.1	TraesCS2A02G573900	1	NA	NA	TraesCS2D02G719900	1	A or D	N-Term(iTRAQ8plex)	2895.61	51.7533	1.4428	10	8.91334	1.35006	7	15.5557	1.32419	11	26.3452
YKDGVIMACDTGASYGSTLR	5	6	1	XP_020147949.1	TraesCS4A02G220400;TraesCS5A02G301400	1	TraesCS4B02G099100;TraesCS5B02G299900;	1	TraesCS5D02G307400;TraesCS4D02G095100	1	A or B or D	N-Term(iTRAQ8plex); K2(iTRAQ8plex); C9(Carbamidomethyl)	2773.42	46.47	0.656042	2	8.96592	0.594731	1		0.611631	2	1.21057
HGANAGLVNALK	6	3	1	BAJ97403.1	TraesCS2A02G305600	1	TraesCS2B02G322400	1	TraesCS2D02G304100	1	A or B or D	N-Term(iTRAQ8plex); K12(iTRAQ8plex)	1773.06	52.61	0.746306	2	9.43634	0.80603	1		0.796345	3	4.3325
VTFLDDAQVK	53	3	1	EMS62155.1	TraesCS7A02G178300	1	TraesCS7B02G084000;TraesCS2B02G090300;	1	TraesCS7D02G180200	1	A or B or D	N-Term(iTRAQ8plex); K10(iTRAQ8plex)	1744.01	58.84	0.93881	19	22.8892	0.871476	16	56.2295	0.904248	18	36.8043
IEQQGGFVTTFPGDVPR	5	3	1	EMS65049.1	TraesCS2A02G428500	1	TraesCS2B02G449200	1	TraesCS2D02G426600	1	A or B or D	N-Term(iTRAQ8plex)	2152.14	70.24	0.990728	1		1.07286	2	5.05363	1.12575	2	0.992709
TYCAEIAHNVSTQK	13	5	1	BAK07662.1	TraesCS5A02G279100;TraesCS5A02G279400	1	TraesCS5B02G278500;TraesCS5B02G278700;	1	TraesCS5D02G286200;TraesCS5D02G286400	1	A or B or D	N-Term(iTRAQ8plex); C3(Carbamidomethyl); K14(iTRAQ8plex)	2230.17	60.2767	0.873607	4	0.492694	0.979871	4	1.28936	0.979839	5	6.89168
ANIGILGSLEWK	25	1	1	AFH89505.1	TraesCS3A02G159100;TraesCS4A02G223800;TraesCS1A02G543200	1	TraesCS5B02G239000;TraesCS5B02G052600;TraesCS5B02G114600;	1	TraesCS5D02G429000;TraesCS5D02G458800;TraesCS4D02G042800;TraesCS5D02G267700;TraesCS7D02G256300;TraesCS5D02G058600;TraesCS5D02G011100;TraesCS5D02G459300	1	A or B or D	N-Term(iTRAQ8plex); K12(iTRAQ8plex)	1909.13	51.9233	1.04055	8	7.57047	1.03151	8	15.3837	1.05065	9	5.83159
AQPPAASPDELK	15	2	1	XP_020168579.1	TraesCS4A02G303300	1	NA	NA	TraesCS4D02G009200	1	A or D	N-Term(iTRAQ8plex); K12(iTRAQ8plex)	1832.04	53.8233	0.792234	4	1.52924	0.802611	5	1.95248	0.889111	6	25.1813
EQFPGANDFGSEVIPGATSTGMR	7	3	1	ACN32622.1	TraesCS7A02G287400	1	TraesCS7B02G183300	1	TraesCS7D02G284900	1	A or B or D	N-Term(iTRAQ8plex)	2672.31	56.6233	0.941282	2	20.4897	0.954508	2	14.3986	0.987344	3	11.7791
LATYSTGFPLAIVSLGR	6	2	1	EMS54252.1	TraesCS6A02G121300	1	TraesCS6B02G149600	1	TraesCS6D02G111400	1	A or B or D	N-Term(iTRAQ8plex)	2070.2	48.25	1.39254	2	11.0108	1.21547	2	2.54121	1.1699	2	23.953
DIVGSAYYVAPEVLR	10	3	1	ABY59008.1	TraesCS2A02G223100;TraesCS2A02G407200;TraesCS2A02G165800;TraesCS1A02G178400;TraesCS2A02G146200;TraesCS7A02G384500	1	TraesCS2B02G248700;TraesCS2B02G424900;TraesCS1B02G201900;TraesCS2B02G191800;TraesCS2B02G171600;TraesCS7B02G287100;	1	TraesCS2D02G229100;TraesCS2D02G404200;TraesCS2D02G173100;TraesCS1D02G176900;TraesCS2D02G150800;TraesCS7D02G380900	1	A or B or D	N-Term(iTRAQ8plex)	1956.08	57.65	1.07039	4	3.86997	0.995513	3	0.994154	1.06341	3	1.74392
IDEYIVFQPLDSTEINR	2	3	1	EMS45718.1	TraesCS6A02G146400	1	TraesCS6B02G174500	1	TraesCS6D02G135600	1	A or B or D	N-Term(iTRAQ8plex)	2356.23	59.38	1.05292	2	0.214262
GLTWFIPMDDPTLISR	22	3	1	XP_020170497.1	TraesCS7A02G471000	1	TraesCS7B02G373000	1	TraesCS7D02G458400	1	A or B or D	N-Term(iTRAQ8plex)	2166.17	51.42	1.07814	9	13.3997	1.14478	4	20.3113	1.14542	9	7.20067
SAVDFIASHPQAK	10	3	1	XP_020167594.1	TraesCS1A02G233700	1	TraesCS1B02G249700	1	TraesCS1D02G238200	1	A or B or D	N-Term(iTRAQ8plex); K13(iTRAQ8plex)	1979.11	54.19	0.874539	4	5.07196	0.866152	3	7.83317	0.839527	3	2.42514
AVLLAGQPGTGK	5	3	1	XP_020178935.1	TraesCS2A02G188100	1	TraesCS2B02G219100	1	TraesCS2D02G199500	1	A or B or D	N-Term(iTRAQ8plex); K12(iTRAQ8plex)	1720.06	46.26	1.14699	2	8.05999	1.23554	1		1.09185	2	22.4351
AVVVHADSDDLGK	8	3	1	XP_020147363.1	TraesCS4A02G065800	1	TraesCS4B02G243200	1	TraesCS4D02G242800	1	A or B or D	N-Term(iTRAQ8plex); K13(iTRAQ8plex)	1934.07	62.47	0.847391	3	4.46084	0.884044	3	1.22576	0.8927	2	6.10207
SYLSDMLALVK	33	2	1	XP_020156132.1	NA	NA	NA	NA	TraesCS5D02G561500	1	D-specific	N-Term(iTRAQ8plex); K11(iTRAQ8plex)	1848.08	58.7367	1.16083	10	9.42405	1.14806	11	3.90754	1.16092	12	16.7645
AHAAAQEAYDEDDEMPGGGAQR	3	3	1	XP_020184067.1	TraesCS5A02G372900	1	TraesCS5B02G374900	1	TraesCS5D02G382400	1	A or B or D	N-Term(iTRAQ8plex)	2593.16	62.855	0.989101	1					0.828428	2	11.374
LSPVFVAGPNMDEAPPVWVDR	7	3	1	BAJ91248.1	TraesCS4A02G095300	1	TraesCS4B02G209200	1	TraesCS4D02G209900	1	A or B or D	N-Term(iTRAQ8plex)	2600.36	38.7967	0.950094	3	8.98607	0.913054	2	23.6532	0.955076	2	6.42989
APPPAPAAPAVVAEAPK	11	1	1	BAJ87171.1	NA	NA	TraesCS5B02G270200	1	NA	NA	B-specific	N-Term(iTRAQ8plex); K17(iTRAQ8plex)	2162.27	50.5567	0.964541	3	13.6178	1.00035	3	12.4436	0.960721	5	17.4191
LEEDYIAYEGPDFNDLDENLQR	4	2	1	XP_020182542.1	TraesCS3A02G059200	1	NA	NA	TraesCS3D02G056800	1	A or D	N-Term(iTRAQ8plex)	2962.4	75.4033	1.02462	1		1.02762	2	13.098	0.955333	1
GVVETQLIAHDK	7	2	1	BAK06996.1	TraesCS6A02G259400	1	TraesCS6B02G286700	1	TraesCS6D02G345800	1	A or B or D	N-Term(iTRAQ8plex); K12(iTRAQ8plex)	1918.13	40.8033	0.965414	4	20.4941	0.940296	2	5.13935	0.999131	1
ATVLVETLPAVFQMDEILHELR	5	3	1	BAJ88379.1	TraesCS2A02G345500	1	TraesCS2B02G364000	1	TraesCS2D02G344200	1	A or B or D	N-Term(iTRAQ8plex)	2828.57	63.0367	1.06239	1		0.942577	2	0.708579	0.99824	2	0.55721
YDFDNTMGGFYIAPAFMDK	18	3	1	XP_020172225.1	TraesCS4A02G177500	1	TraesCS4B02G140300	1	TraesCS4D02G135000	1	A or B or D	N-Term(iTRAQ8plex); M7(Oxidation); K19(iTRAQ8plex)	2827.36	58.08	1.16407	7	5.50434	1.22929	6	16.5612	1.1848	5	9.98927
TSDWDAPDATPGIGR	4	1	1	BAJ88601.1	TraesCS6A02G115900	1	TraesCS6B02G143700;TraesCS5B02G017300;	1	TraesCS6D02G104700;TraesCS5D02G025300	1	A or B or D	N-Term(iTRAQ8plex)	1862.92	55.7733	1.02096	1		0.974006	1		0.982669	2	14.3294
GSGTEQAMGPNTTLQPR	14	2	1	BAJ96336.1	TraesCS2A02G571500	1	TraesCS2B02G615700;TraesCS2B02G615600;	1	TraesCS2D02G583200	1	A or B or D	N-Term(iTRAQ8plex); M8(Oxidation)	2065.03	67.2233	1.04995	5	5.39036	1.00042	5	13.4551	1.07846	4	2.39696
MYQGAGADMPGGMDEDAPAASGGAGPK	6	1	1	EMS51616.1	TraesCS5A02G479300	1	NA	NA	TraesCS5D02G492900	1	A or D	N-Term(iTRAQ8plex); M1(Oxidation); M9(Oxidation); K27(iTRAQ8plex)	3149.45	54.5433	0.957551	1		0.895607	2	8.8884	0.949275	3	2.90056
NAIVQVDAAPFK	16	2	1	EMS65111.1	TraesCS2A02G276100	1	TraesCS2B02G293800	1	TraesCS2D02G275100	1	A or B or D	N-Term(iTRAQ8plex); K12(iTRAQ8plex)	1881.1	57.3067	1.31504	4	11.3364	1.29277	6	23.5477	1.31749	6	23.1691
ALLLLLVGAPHR	5	2	1	EMS64030.1	TraesCS5A02G088400	1	TraesCS5B02G094600	1	TraesCS5D02G100800	1	A or B or D	N-Term(iTRAQ8plex)	1577.02	61.2233	1.19049	2	18.4452	1.13785	1		1.20558	2	2.97064
LPSTANPAAPDMVDR	4	1	1	ABP93668.1	NA	NA	TraesCS6B02G011100	1	TraesCS6D02G008200	1	B or D	N-Term(iTRAQ8plex); M12(Oxidation)	1874.96	32.31	0.919213	2	23.5689	0.915383	1		0.774761	1
HQLITATVADGK	90	3	1	gi|131394	TraesCS2A02G254600	1	TraesCS2B02G267500	1	TraesCS2D02G255100	1	A or B or D	N-Term(iTRAQ8plex); K12(iTRAQ8plex)	1862.09	61.39	0.877034	31	21.6825	0.882753	27	21.4531	0.918161	32	15.88
ILGHEAGGIVESVGEGVTELAPGDHVLPVFTGECK	4	1	1	ABL74256.1	NA	NA	TraesCS4B02G106500	1	NA	NA	B-specific	N-Term(iTRAQ8plex); C34(Carbamidomethyl); K35(iTRAQ8plex)	4182.2	54.4033	0.730281	1		0.955845	2	0.977532	0.899407	1
NLAGEIAQEFQK	9	2	1	BAJ97181.1	TraesCS6A02G116500	1	TraesCS6B02G144500	1	NA	NA	A or B	N-Term(iTRAQ8plex); K12(iTRAQ8plex)	1956.11	53.5633	0.780608	3	0.327556	0.948895	2	7.29219	1.03338	4	15.3949
QAHSFLTFATSTPMQSAAAAALR	7	2	1	EMT11157.1	TraesCS5A02G236100	1	TraesCS5B02G234400	1	TraesCS5D02G243100	1	A or B or D	N-Term(iTRAQ8plex)	2682.4	45.3567	0.789739	2	15.233	0.905847	3	2.98622	0.924188	2	11.069
TVEGGAPADADSELR	4	2	1	BAJ98631.1	TraesCS5A02G031700	1	TraesCS5B02G031800	1	TraesCS5D02G039900	1	A or B or D	N-Term(iTRAQ8plex)	1791.91	42.44	0.720355	2	44.689	0.644148	1		0.9934	1
VEQITHFPEMLDGR	6	3	1	CDM86065.1	TraesCS3A02G459600;TraesCS1A02G288300	1	TraesCS1B02G297700;	1	TraesCS1D02G287300	1	A or B or D	N-Term(iTRAQ8plex)	1976.03	63.6267	0.995578	2	13.1019	0.977824	2	19.4511	1.10747	2	1.34491
QEDAEDAEAESGDHADAEEAK	7	1	1	XP_020174976.1	TraesCS5A02G372100	1	TraesCS5B02G374200	1	TraesCS5D02G381600	1	A or B or D	N-Term(iTRAQ8plex); K21(iTRAQ8plex)	2825.28	47.23	1.03492	2	9.49622	1.09176	3	5.64081	1.01635	2	7.11827
GTSSQVQSAQQLIQDSLATHR	3	2	1	EMS64100.1	TraesCS1A02G216900	1	NA	NA	TraesCS1D02G218700	1	A or D	N-Term(iTRAQ8plex)	2559.35	57.345	0.969598	2	13.1903	0.980906	1
ASALIQHEFMPK	10	1	1	XP_020184407.1	TraesCS5A02G193700	1	TraesCS5B02G189000	1	NA	NA	A or B	N-Term(iTRAQ8plex); M10(Oxidation); K12(iTRAQ8plex)	1996.12	61.4667	0.958989	5	15.3149	0.964606	2	13.1393	0.961148	3	0.450078
IFVDTVAEIPR	15	1	1	EMS46242.1	TraesCS3A02G093900	1	NA	NA	NA	NA	A-specific	N-Term(iTRAQ8plex)	1563.91	49.6	0.822975	6	34.3153	0.678614	4	17.2799	0.606714	5	30.844
GEEFDGAESVK	7	1	1	XP_020174545.1	TraesCS7A02G559400	1	TraesCS7B02G484200	1	TraesCS7D02G550700	1	A or B or D	N-Term(iTRAQ8plex); K11(iTRAQ8plex)	1775.93	50.0767	1.01056	3	13.6899	0.91557	2	9.12845	1.03074	2	13.9518
DNLIATVVDVLQTQR	3	2	1	XP_020165341.1	TraesCS1A02G193300	1	TraesCS1B02G208100	1	TraesCS1D02G197000	1	A or B or D	N-Term(iTRAQ8plex)	1989.13	57.335	1.05988	2	11.9565				1.09099	1
LGVQAVTHFVIPEAR	3	1	1	XP_020197005.1	TraesCS1A02G212900	1	TraesCS1B02G226400	1	TraesCS1D02G215800	1	A or B or D	N-Term(iTRAQ8plex)	1941.13	49.39	1.06058	1		1.09014	1		1.06203	1
EAGQVVNPALEAMSK	5	2	1	CDM85602.1	TraesCS3A02G416900	1	TraesCS3B02G451900	1	TraesCS3D02G412400	1	A or B or D	N-Term(iTRAQ8plex); K15(iTRAQ8plex)	2152.19	36.5033	0.821511	1		1.00495	1		0.840853	3	29.0474
SVTTSATADAIEECR	5	3	1	BAJ84915.1	TraesCS7A02G003900;TraesCS4A02G494700	1	NA	NA	TraesCS7D02G004400	1	A or D	N-Term(iTRAQ8plex); C14(Carbamidomethyl)	1914.94	49.78	1.10869	2	11.519	1.09724	2	9.42391	1.02294	1
SVYFDLDDIANTTGQWDLYGSDAASPYNGLQSK	5	1	1	XP_020196787.1	TraesCS1A02G392000	1	TraesCS1B02G420100	1	TraesCS1D02G400100	1	A or B or D	N-Term(iTRAQ8plex); K33(iTRAQ8plex)	4220.07	56.6533	1.22069	1		0.874805	2	23.615	1.10263	2	1.33875
TGEVLTDEGVEFVSEYGIEAYPFTTER	3	2	1	AHL29285.1	TraesCS2A02G466800	1	NA	NA	TraesCS2D02G466800	1	A or D	N-Term(iTRAQ8plex)	3342.64	55.69	1.25825	1		0.934492	2	9.56464
LPYLSSGAPGFALLEAAR	8	2	1	BAJ92131.1	TraesCS2A02G517900	1	NA	NA	TraesCS2D02G519500	1	A or D	N-Term(iTRAQ8plex)	2137.2	61.4767	1.28065	2	1.71377	1.25989	3	5.97889	1.26101	3	13.589
DPGSIAPAIEGIDALIILTSGVPK	6	1	1	BAJ86066.1	NA	NA	TraesCS1B02G037100	1	NA	NA	B-specific	N-Term(iTRAQ8plex); K24(iTRAQ8plex)	2955.72	67.1133	0.988719	2	22.6449	0.89005	2	3.42111	0.827944	2	24.0879
AIVNFALSQVK	7	1	1	CBG91909.1	NA	NA	NA	NA	TraesCS5D02G241200	1	D-specific	N-Term(iTRAQ8plex); K11(iTRAQ8plex)	1798.11	65.0067	1.18615	3	1.68507	1.15921	1		1.13549	3	0.505859
AAAEVCEESVPGMR	3	1	1	CDJ26348.1	NA	NA	TraesCS3B02G551300	1	TraesCS3D02G496200	1	B or D	N-Term(iTRAQ8plex); C6(Carbamidomethyl)	1809.88	61.0867	1.04395	1		0.996944	1		1.1055	1
ASAAGPGAPEGAAVDATR	10	2	1	XP_020171806.1	TraesCS4A02G091900	1	TraesCS4B02G212500	1	TraesCS4D02G213500	1	A or B or D	N-Term(iTRAQ8plex)	1872.98	59.1367	0.856919	3	9.96589	1.00177	4	21.3502	1.01526	3	11.8455
HFGLFNPDTSPAYSITF	16	1	1	CBH32609.1	NA	NA	NA	NA	TraesCS3D02G475100	1	D-specific	N-Term(iTRAQ8plex)	2218.12	44.1567	1.011	5	1.50966	1.18841	6	7.29501	1.19675	5	12.9608
DEMVDIIGVTK	19	3	1	gi|582044927	TraesCS5A02G112400	1	TraesCS5B02G118400	1	TraesCS5D02G129200	1	A or B or D	N-Term(iTRAQ8plex); K11(iTRAQ8plex)	1828.03	55.9233	1.07926	5	3.46437	1.11119	8	6.84751	1.17125	6	25.3952
VLQLEGITVEPVLK	2	1	1	EMS47095.1	TraesCS3A02G206600	1	NA	NA	NA	NA	A-specific	N-Term(iTRAQ8plex); K14(iTRAQ8plex)	2146.33	49.805	1.05855	1		0.898585	1
SFSGVDVCDDAHPK	55	3	1	AAA50850.1	TraesCS1A02G265600	1	TraesCS1B02G276500	1	TraesCS1D02G265800	1	A or B or D	N-Term(iTRAQ8plex); C8(Carbamidomethyl); K14(iTRAQ8plex)	2142.08	59.31	1.04476	16	13.6193	1.0718	19	14.1085	0.968572	20	17.7491
NEQGDELLFVSSK	4	2	1	EMS53270.1	TraesCS2A02G437100	1	TraesCS2B02G456200	1	TraesCS2D02G432900	1	A or B or D	N-Term(iTRAQ8plex); K13(iTRAQ8plex)	2074.13	58.935	0.925513	2	14.3469	0.909028	2	24.565
HLDHGVLLVGYGASGFAPSR	7	3	1	XP_020155348.1	TraesCS5A02G326100	1	TraesCS5B02G326500	1	TraesCS5D02G332200	1	A or B or D	N-Term(iTRAQ8plex)	2357.28	78.01	0.912431	2	9.17916	0.916754	3	5.65266	1.09217	2	3.3144
IVVEGTDSFSNIIGSVYYPDGDTAK	8	3	1	EMS49802.1	TraesCS4A02G281500	1	TraesCS4B02G031500;	1	TraesCS4D02G029200;TraesCS4D02G147100;TraesCS7D02G423300	1	A or B or D	N-Term(iTRAQ8plex); K25(iTRAQ8plex)	3255.69	50.0533	1.15373	2	6.50217	0.97371	3	3.3382	1.02604	3	4.12655
IDVVGIDDVDNLAR	3	3	1	CDM83218.1	TraesCS3A02G205600	1	TraesCS3B02G237500	1	TraesCS3D02G210000	1	A or B or D	N-Term(iTRAQ8plex)	1817.99	55.465	1.0785	1		1.05289	2	12.6947
NVTIANAEGVQEGDR	2	1	1	EMS50037.1	TraesCS5A02G472000	1	NA	NA	NA	NA	A-specific	N-Term(iTRAQ8plex)	1876.97	58.81	0.965892	1		0.856107	1
LIAECQAADAVVLTYACDR	2	1	1	XP_020198919.1	TraesCS5A02G465000	1	TraesCS5B02G476800	1	TraesCS5D02G477600	1	A or B or D	N-Term(iTRAQ8plex); C5(Carbamidomethyl); C17(Carbamidomethyl)	2443.23	47.14	1.12029	1					1.05895	1
DQDIYFQTVADPVPETEQR	3	3	1	CAY07667.1	TraesCS3A02G248600	1	TraesCS3B02G277200	1	TraesCS3D02G248400	1	A or B or D	N-Term(iTRAQ8plex)	2555.26	53.8033	1.33639	1		1.24832	1		1.29647	1
AGRPIPIPNAGNQITQLGHVK	13	2	1	XP_020174075.1	TraesCS5A02G036200	1	TraesCS5B02G036800	1	TraesCS5D02G044400	1	A or B or D	N-Term(iTRAQ8plex); K21(iTRAQ8plex)	2789.64	53.27	0.925354	8	11.9942	0.893692	2	20.3815	0.857685	3	12.8277
NCELAAAWADAK	6	2	1	XP_020172642.1	NA	NA	TraesCS1B02G061100	1	TraesCS1D02G048000	1	B or D	N-Term(iTRAQ8plex); C2(Carbamidomethyl); K12(iTRAQ8plex)	1928.03	45.91	0.778707	2	27.2949	0.938402	1		0.862179	3	0.593746
FVSDGVFYAELNEMLTR	9	1	1	XP_020169630.1	TraesCS3A02G107800	1	TraesCS7B02G198400	1	TraesCS7D02G291300	1	A or B or D	N-Term(iTRAQ8plex); M14(Oxidation)	2311.16	59.3367	1.07629	3	7.28786	1.08851	1		1.07413	5	23.8076
ASDLNPVWNEVLNLSVPR	6	3	1	EMS65840.1	TraesCS6A02G285400	1	TraesCS6B02G314300	1	TraesCS6D02G265900	1	A or B or D	N-Term(iTRAQ8plex)	2327.28	54.7333	0.92766	2	6.78763	0.820275	1		1.17527	3	0.220048
GSSGVGLTAAVQK	1	2	1	EMS64030.1	TraesCS5A02G088400	1	TraesCS5B02G094600	1	TraesCS5D02G100800	1	A or B or D	N-Term(iTRAQ8plex); K13(iTRAQ8plex)	1783.06	58.8	0.928102	1
MCCLFINDLDAGAGR	21	4	1	XP_020172225.1	TraesCS4A02G177500;TraesCS4A02G177600	1	TraesCS4B02G140300;TraesCS4B02G140200;	1	TraesCS4D02G135000;TraesCS4D02G134900	1	A or B or D	M1(Oxidation); N-Term(iTRAQ8plex); C2(Carbamidomethyl); C3(Carbamidomethyl)	2032.96	68.6267	1.01979	7	7.2335	0.993897	7	9.92222	0.998121	7	9.56378
NTEPVEVEEFISASDLPTEEVK	3	1	1	EMS60957.1	TraesCS6A02G093300	1	TraesCS6B02G122200	1	NA	NA	A or B	N-Term(iTRAQ8plex); K22(iTRAQ8plex)	3070.6	51.9467	1.37431	1		1.4366	1		1.42327	1
IPLVSFTGSTK	15	3	1	AKE36954.1	TraesCS5A02G213600	1	TraesCS5B02G210100	1	TraesCS5D02G218400	1	A or B or D	N-Term(iTRAQ8plex); K11(iTRAQ8plex)	1758.06	54.82	0.921022	5	3.43733	0.916684	5	3.93131	0.919844	5	14.2298
LQDWYNPGSMGK	45	2	1	EMS56059.1	TraesCS6A02G159800	1	TraesCS6B02G191500	1	TraesCS6D02G152700	1	A or B or D	N-Term(iTRAQ8plex); K12(iTRAQ8plex)	2004.04	57.52	1.00225	16	10.1548	1.02357	16	14.6638	0.959035	13	24.6859
KWVTSTGIENIGK	20	3	1	XP_020172225.1	TraesCS4A02G177500	1	TraesCS4B02G140300	1	TraesCS4D02G135000	1	A or B or D	N-Term(iTRAQ8plex); K1(iTRAQ8plex); K13(iTRAQ8plex)	2345.39	62.2433	0.869742	6	21.8525	0.906326	7	11.0082	0.745658	7	30.7385
AVDNSGTIVGIK	12	3	1	BAK00162.1	TraesCS5A02G287400;TraesCS1A02G308400	1	TraesCS5B02G286900;TraesCS1B02G319100;	1	TraesCS5D02G295300;TraesCS1D02G307800	1	A or B or D	N-Term(iTRAQ8plex); K12(iTRAQ8plex)	1782.06	54.7	0.80689	4	6.48543	0.694085	3	1.97373	0.753065	5	11.335
ELEYSAGPTTEVAQK	9	3	1	BAK03461.1	TraesCS4A02G368800	1	TraesCS5B02G503800	1	TraesCS5D02G504600	1	A or B or D	N-Term(iTRAQ8plex); K15(iTRAQ8plex)	2231.2	56.4667	1.02477	4	11.3261	0.949288	3	10.5368	1.02179	2	5.10916
WIDEFMPGVVDTAGGPVLR	4	1	1	BAK03953.1	TraesCS5A02G276300	1	TraesCS5B02G275700	1	NA	NA	A or B	N-Term(iTRAQ8plex)	2363.25	47.8267	1.04024	1		1.11315	1		1.17915	2	29.1496
FLDDHPGGDDVLLSSTAK	16	2	1	CDJ26519.1	TraesCS3A02G524000	1	NA	NA	TraesCS3D02G529500	1	A or D	N-Term(iTRAQ8plex); K18(iTRAQ8plex)	2495.33	50.26	0.937074	7	6.27419	0.986412	5	8.90997	0.837756	4	23.1091
VAMIGFAASILGEAITGK	10	2	1	CDM85166.1	TraesCS3A02G381000	1	TraesCS3B02G413700	1	TraesCS3D02G374200	1	A or B or D	N-Term(iTRAQ8plex); M3(Oxidation); K18(iTRAQ8plex)	2373.37	44.2167	0.934117	2	0.987264	0.996904	2	6.11566	0.955789	1
ENVSSEALEAAR	31	6	1	BAK07136.1	TraesCS4A02G204800;TraesCS1A02G112500	1	TraesCS4B02G108400;TraesCS1B02G132700;	1	TraesCS4D02G105600;TraesCS1D02G114100	1	A or B or D	N-Term(iTRAQ8plex)	1579.83	55.15	0.87794	10	21.306	0.928937	12	17.1403	0.938245	9	17.0274
GLELIPSENFTSLSVMQAVGSVMTNK	2	2	1	CAM82616.1	TraesCS4A02G246100	1	TraesCS4B02G069300	1	TraesCS4D02G068100	1	A or B or D	N-Term(iTRAQ8plex); K26(iTRAQ8plex)	3360.8	65.095	0.77472	1		0.788439	1
QEGLSFVGLHVPVGR	11	1	1	ACL13515.1	TraesCS6A02G333900	1	TraesCS6B02G364600	1	TraesCS6D02G313100	1	A or B or D	N-Term(iTRAQ8plex)	1899.08	60.6767	0.914504	3	3.82682	0.919495	4	11.932	0.893099	4	11.2362
SDLLPHFETDAVDPK	25	2	1	XP_020174075.1	TraesCS5A02G036200	1	TraesCS5B02G036800	1	TraesCS5D02G044400	1	A or B or D	N-Term(iTRAQ8plex); K15(iTRAQ8plex)	2292.23	58.0767	0.941769	11	12.9624	0.965482	7	14.3892	1.00086	7	15.0343
EMTLGFVDLLRDDFIEK	49	22	1	BAA00146.1	NA	NA	TraesCS3B02G186100;	1	TraesCS2D02G678200;TraesCS2D02G719100;TraesCS5D02G425100;TraesCS5D02G010200;TraesCS1D02G284200;TraesCS7D02G042500	1	B or D	N-Term(iTRAQ8plex); K17(iTRAQ8plex)	2649.45	54.6233	0.882696	16	15.9231	0.929781	19	22.8655	0.901981	12	15.418
MPWLAVPFSDSEGR	25	2	1	XP_020183276.1	NA	NA	TraesCS2B02G489600	1	TraesCS2D02G466800	1	B or D	N-Term(iTRAQ8plex)	1895.96	53.69	1.12878	8	13.7386	1.15535	7	15.9179	1.06183	10	22.1487
VTGMLLEMDQTEVLHLLESPEALK	5	3	1	XP_020196299.1	TraesCS2A02G359000	1	TraesCS2B02G378400	1	TraesCS2D02G358000	1	A or B or D	N-Term(iTRAQ8plex); K24(iTRAQ8plex)	3304.81	38.6733	0.989989	3	6.66167	1.02305	1		0.945435	1
VSDEEVAFLTQGDATDEK	8	1	1	EMS57576.1	TraesCS7A02G319000	1	NA	NA	NA	NA	A-specific	N-Term(iTRAQ8plex); K18(iTRAQ8plex)	2562.32	56.2067	1.14504	2	4.79318	1.12892	3	14.2881	1.15576	3	10.8304
VSGVEIVPDPVER	20	3	1	EMS54046.1	TraesCS2A02G249100	1	TraesCS2B02G266200	1	TraesCS2D02G250700	1	A or B or D	N-Term(iTRAQ8plex)	1699.96	59.0767	0.840271	8	25.1875	0.959287	6	10.4087	0.995642	6	38.4897
GFGFVTMASK	14	1	1	EMS65027.1	TraesCS7A02G278300	1	TraesCS7B02G176100	1	TraesCS7D02G278100	1	A or B or D	N-Term(iTRAQ8plex); K10(iTRAQ8plex)	1652.92	49.7567	0.963036	5	15.5803	0.938072	4	10.7751	0.940984	5	10.4924
GVGHAFQFDQLGSGEGVR	6	1	1	BAJ94239.1	NA	NA	NA	NA	TraesCS7D02G173800	1	D-specific	N-Term(iTRAQ8plex)	2165.11	61.2933	0.988108	2	6.84162	1.00187	1		1.00033	3	6.81684
AADLGVESIVIGMPHR	16	3	1	BAJ85565.1	TraesCS2A02G284400	1	TraesCS2B02G301400	1	TraesCS2D02G283300	1	A or B or D	N-Term(iTRAQ8plex)	1969.09	63.47	0.989911	6	18.519	1.02439	4	10.3767	0.936736	6	11.6344
GVPIAIMPFIDR	5	1	1	BAK06288.1	NA	NA	NA	NA	TraesCS6D02G203000	1	D-specific	N-Term(iTRAQ8plex)	1632.95	59.8767	1.04689	2	1.85812	1.02239	2	9.3358	1.08556	1
EFDDPAFSTVTIQR	7	3	1	AFC61176.1	TraesCS4A02G411000	1	TraesCS4B02G311100	1	TraesCS4D02G309000	1	A or B or D	N-Term(iTRAQ8plex)	1929.99	59.4933	1.25812	2	9.21812	1.02814	3	12.3302	1.04737	2	4.77158
VIVVGNPCNTNALICLK	7	4	1	EMS52743.1	TraesCS5A02G549900	1	TraesCS7B02G197000	1	TraesCS7D02G283900	1	A or B or D	N-Term(iTRAQ8plex); C8(Carbamidomethyl); C15(Carbamidomethyl); K17(iTRAQ8plex)	2493.42	54.7	0.911465	1		1.09413	3	1.17764	1.06835	3	2.00241
GGWDNLLAVIPGGSSVPLLPK	18	3	1	EMS64088.1	TraesCS2A02G234200	1	TraesCS2B02G259100	1	TraesCS2D02G237400	1	A or B or D	N-Term(iTRAQ8plex); K21(iTRAQ8plex)	2698.58	55.3067	1.03051	6	7.47219	1.07093	4	7.86278	0.946055	8	15.0901
HLNLDFQLQEGGR	33	6	1	EMS50458.1	TraesCS7A02G020200;TraesCS4A02G472200;TraesCS3A02G007300	1	TraesCS3B02G011900;TraesCS3B02G011300;TraesCS3B02G007200;TraesCS3B02G006500;	1	TraesCS3D02G003800;TraesCS3D02G003200;TraesCS7D02G016500	1	A or B or D	N-Term(iTRAQ8plex)	1830.98	58.94	0.961763	10	7.56566	0.95508	13	7.82324	0.919727	10	12.7175
IMTSTVDVNDESR	5	3	1	XP_020146751.1	TraesCS7A02G374500	1	TraesCS7B02G252900	1	TraesCS7D02G348900	1	A or B or D	N-Term(iTRAQ8plex); M2(Oxidation)	1786.89	57.09	0.84793	1		0.972735	1		0.881427	3	8.91143
EADVDGDGQINYEEFVK	26	6	1	BAJ85642.1	TraesCS1A02G308800;TraesCS3A02G184500;TraesCS2A02G098100;TraesCS4A02G126700	1	TraesCS1B02G319400;TraesCS2B02G113800;TraesCS4B02G178200;TraesCS3B02G214400;	1	TraesCS1D02G308100;TraesCS2D02G097500;TraesCS4D02G179800;TraesCS3D02G188600	1	A or B or D	N-Term(iTRAQ8plex); K17(iTRAQ8plex)	2536.27	64.8333	1.21884	4	15.1184	1.20493	13	22.4225	1.15827	9	16.4687
VGDDEFGYMLSDMLK	10	3	1	BAJ95563.1	TraesCS7A02G190500	1	TraesCS7B02G095400	1	TraesCS7D02G191500	1	A or B or D	N-Term(iTRAQ8plex); K15(iTRAQ8plex)	2328.18	56.99	1.04452	3	2.16188	0.944411	2	20.2634	1.00835	5	5.86955
ISTMTADEYFAK	21	2	1	EMS54183.1	TraesCS2A02G293700	1	TraesCS2B02G310000	1	TraesCS2D02G291300	1	A or B or D	N-Term(iTRAQ8plex); K12(iTRAQ8plex)	1985.05	57.52	1.00238	7	7.9286	0.938875	7	10.8039	0.95395	7	7.53261
LNAQGSAVTPVTVK	7	1	1	XP_020167477.1	TraesCS2A02G459800;TraesCS2A02G459900	1	NA	NA	NA	NA	A-specific	N-Term(iTRAQ8plex); K14(iTRAQ8plex)	1993.2	48.3233	0.695843	3	1.44656	0.622377	1		0.668149	3	15.4376
AIASNIDANFLK	8	6	1	CBM37265.1	TraesCS7A02G378600;TraesCS6A02G162700	1	TraesCS6B02G188500;TraesCS7B02G280400;	1	TraesCS6D02G149500;TraesCS7D02G375500	1	A or B or D	N-Term(iTRAQ8plex); K12(iTRAQ8plex)	1885.11	57.0833	0.983525	2	5.86049	0.948992	4	6.96212	0.826689	2	5.28809
VVSNFIAQAIR	40	2	1	EMS54364.1	TraesCS4A02G099100	1	TraesCS4B02G205200	1	TraesCS4D02G206100	1	A or B or D	N-Term(iTRAQ8plex)	1521.91	61.5767	1.09547	13	9.86834	1.1486	15	8.36012	1.14883	12	8.782
VTPAHPSYAEMVSEAIAALK	60	1	1	AAD41006.1	TraesCS5A02G443900	1	TraesCS5B02G448500	1	TraesCS5D02G451300	1	A or B or D	N-Term(iTRAQ8plex); K20(iTRAQ8plex)	2693.49	51.15	0.977191	18	21.613	1.03849	16	26.7675	1.03102	26	20.6431
IMQAQTLSDASK	10	2	1	EMS56078.1	TraesCS7A02G529900	1	NA	NA	NA	NA	A-specific	N-Term(iTRAQ8plex); K12(iTRAQ8plex)	1901.07	53.6267	0.983204	4	12.7483	1.00986	4	1.41643	0.886935	2	13.751
YFNVMVLGPAQSPYEGGVFK	5	2	1	BAJ99711.1	TraesCS1A02G392400	1	TraesCS1B02G420600	1	TraesCS1D02G400600	1	A or B or D	N-Term(iTRAQ8plex); K20(iTRAQ8plex)	2811.51	55.2267	1.09767	3	0.144986	0.954898	1		1.11535	1
YGEPVNFGTLVAGK	4	1	1	BAK00039.1	NA	NA	NA	NA	TraesCS7D02G530700	1	D-specific	N-Term(iTRAQ8plex); K14(iTRAQ8plex)	2060.17	47.2233	1.12397	2	11.789	1.24048	1		1.13447	1
TAVMGLGFVLYNEPEQTPR	3	6	1	BAK01843.1	TraesCS1A02G348400;TraesCS2A02G430100	1	TraesCS2B02G450800;TraesCS1B02G363000;	1	TraesCS1D02G351400;TraesCS2D02G427700	1	A or B or D	N-Term(iTRAQ8plex); M4(Oxidation)	2442.26	60.7067	0.939072	1		1.06206	1		0.934494	1
EFHQDLIGLTGTSDEVR	1	3	1	BAJ98531.1	TraesCS7A02G446800	1	TraesCS7B02G346600	1	TraesCS7D02G435100	1	A or B or D	N-Term(iTRAQ8plex)	2221.14	58.32	0.898764	1
AASQTLESLLVTGDVDFVIGK	19	3	1	AHL29285.1	TraesCS2A02G466800	1	NA	NA	TraesCS2D02G466800	1	A or D	N-Term(iTRAQ8plex); K21(iTRAQ8plex)	2771.59	56.36	1.00518	7	4.87556	1.03066	7	12.4184	1.17079	5	2.49202
QAMADLVLGNLEAHVLK	28	1	1	CDM82380.1	TraesCS3A02G153500	1	TraesCS3B02G180100	1	TraesCS3D02G160800	1	A or B or D	N-Term(iTRAQ8plex); K17(iTRAQ8plex)	2430.41	68.1467	0.873035	7	15.1485	0.917702	13	9.24406	0.973789	8	10.583
FLQMSDDNPYVIPEMDPTLR	14	3	1	BAJ85565.1	TraesCS2A02G284400	1	TraesCS2B02G301400	1	TraesCS2D02G283300	1	A or B or D	N-Term(iTRAQ8plex)	2685.33	59.4933	0.967921	3	6.7883	0.994204	5	7.08946	0.989709	6	6.28569
QQDALDFFLHLVDK	3	1	1	CDM81906.1	NA	NA	TraesCS3B02G142100	1	NA	NA	B-specific	N-Term(iTRAQ8plex); K14(iTRAQ8plex)	2297.28	48.97	1.36186	1		1.26852	1		1.19994	1
TDGIYIINLGK	9	2	1	CAW61274.1	TraesCS2A02G168300	1	TraesCS2B02G194400	1	TraesCS2D02G175700	1	A or B or D	N-Term(iTRAQ8plex); K11(iTRAQ8plex)	1815.09	44.0067	0.929469	4	11.016	0.743355	1		0.949959	4	8.23969
NVQGALASAGLGHIK	14	2	1	CAA80493.1	TraesCS1A02G234600	1	TraesCS1B02G249000	1	TraesCS1D02G237500	1	A or B or D	N-Term(iTRAQ8plex); K15(iTRAQ8plex)	2044.22	61.0433	1.14489	4	12.7801	1.16159	4	9.25673	1.19867	6	5.07876
IVNNEIIILGNDAELGSDIDPEEAQK	10	10	1	BAA01871.1	NA	NA	TraesCS7B02G098800;TraesCS7B02G065900;	1	TraesCS1D02G266100;TraesCS5D02G010400;TraesCS1D02G181400;TraesCS1D02G136000	1	B or D	N-Term(iTRAQ8plex); K26(iTRAQ8plex)	3417.82	57.28	1.08568	4	16.5739	1.02989	4	3.84861	1.08589	2	10.426
GATVDVSATDVAATGSSEAADVAETSKPSK	1	1	1	BAJ97578.1	TraesCS2A02G308600	1	NA	NA	TraesCS2D02G306800	1	A or D	N-Term(iTRAQ8plex); K27(iTRAQ8plex); K30(iTRAQ8plex)	3734.97	58.26	1.03313	1
EREEGDDPAAGAAAEEAEEAPAK	4	1	1	EMS51361.1	NA	NA	TraesCS4B02G302900	1	NA	NA	B-specific	N-Term(iTRAQ8plex); K23(iTRAQ8plex)	2921.43	44.38	0.970739	3	0.792282	1.00113	1
AEDLDAVLLAQQLR	11	1	1	BAJ88612.1	TraesCS1A02G339900	1	TraesCS1B02G352200	1	TraesCS1D02G341900	1	A or B or D	N-Term(iTRAQ8plex)	1859.06	54.6633	0.989407	3	10.5788	1.04152	5	0.871195	1.078	3	7.00093
GIMGYVEEDLVSTDFVGDSR	17	3	1	CAZ76054.1	TraesCS7A02G313100	1	TraesCS7B02G213300	1	TraesCS7D02G309500	1	A or B or D	N-Term(iTRAQ8plex); M3(Oxidation)	2509.21	56.73	1.10251	7	2.12871	1.1116	6	7.39859	1.03241	4	3.59796
AEEEPTAAAPAEPAPAAEEKPEAAVATK	23	1	1	gi|131176	NA	NA	TraesCS5B02G496000	1	NA	NA	B-specific	N-Term(iTRAQ8plex); K20(iTRAQ8plex); K28(iTRAQ8plex)	3658.96	44.1467	0.999328	7	11.7622	0.975751	5	10.4591	0.856535	11	10.1678
AASAAGTVMTLSSWATSSVEEVASTGPGIR	4	3	1	EMS55513.1	TraesCS5A02G424400	1	TraesCS5B02G426500	1	TraesCS5D02G432900	1	A or B or D	N-Term(iTRAQ8plex); M9(Oxidation)	3214.62	73.7267	0.981358	2	1.17707	1.24256	1		1.03202	1
LSGVTAPGQGVK	18	1	1	CAB90214.1	NA	NA	TraesCS2B02G196100	1	TraesCS2D02G177300	1	B or D	N-Term(iTRAQ8plex); K12(iTRAQ8plex)	1722.04	61.4667	0.933785	7	6.46543	0.90784	5	11.3952	0.901061	6	1.59814
LLVLVDDLAVR	12	1	1	XP_020173318.1	TraesCS7A02G415500	1	TraesCS7B02G315600	1	TraesCS7D02G409000	1	A or B or D	N-Term(iTRAQ8plex)	1529.96	58.6933	1.05703	4	7.41565	1.04329	4	5.24124	1.08505	4	5.79643
EVEVDEDPAEVK	7	3	1	BAK01596.1	TraesCS5A02G101900	1	TraesCS5B02G106300	1	TraesCS5D02G113700	1	A or B or D	N-Term(iTRAQ8plex); K12(iTRAQ8plex)	1967.05	56.6	1.09593	2	7.53147	1.08242	3	5.82802	1.09199	2	3.19744
GLMLGVELVTDR	4	2	1	BAJ90642.1	TraesCS4A02G015900	1	TraesCS4B02G288100	1	TraesCS4D02G286900	1	A or B or D	N-Term(iTRAQ8plex)	1606.92	52.3367	1.45264	2	17.2739	1.62574	1		1.03588	1
IMLLPETDPNATHIMIATGTGVAPYR	6	1	1	XP_020147336.1	NA	NA	TraesCS5B02G424900	1	NA	NA	B-specific	N-Term(iTRAQ8plex)	3086.64	49.1533	0.884376	3	14.1313	0.890234	1		1.01993	2	11.3094
ESSDALSPLVDVALK	8	1	1	EMS45857.1	TraesCS4A02G267000	1	TraesCS4B02G047300	1	TraesCS4D02G047300	1	A or B or D	N-Term(iTRAQ8plex); K15(iTRAQ8plex)	2152.24	50.8333	1.1365	3	4.9366	1.12216	3	5.31758	1.1282	2	1.31914
DFDEPGHLAPTGLFLGGTK	20	1	1	BAK02673.1	NA	NA	TraesCS7B02G007700	1	NA	NA	B-specific	N-Term(iTRAQ8plex); K19(iTRAQ8plex)	2580.39	56.26	1.19606	8	38.2934	1.24508	6	47.6228	1.28374	6	44.0113
IVEAADIFVGGR	35	1	1	ACL13515.1	TraesCS6A02G333900	1	TraesCS6B02G364600	1	TraesCS6D02G313100	1	A or B or D	N-Term(iTRAQ8plex)	1550.88	54.2333	0.813056	10	23.3383	0.828519	15	21.7284	0.774871	10	24.4339
AVYSDSDVYLFDDPLSALDAHVGR	3	4	1	EMS62619.1	TraesCS2A02G463900	1	TraesCS2B02G485600	1	TraesCS2D02G464800	1	A or B or D	N-Term(iTRAQ8plex)	2929.46	50.42	1.31218	1		1.12069	1		1.28441	1
AALQDHNLGK	1	2	1	EMS56093.1	NA	NA	NA	NA	TraesCS4D02G251800	1	D-specific	N-Term(iTRAQ8plex); K10(iTRAQ8plex)	1674.97	58.13	0.807834	1
SQLLENVFADPK	12	2	1	XP_020148628.1	TraesCS2A02G010100	1	TraesCS2B02G012500	1	TraesCS2D02G010700	1	A or B or D	N-Term(iTRAQ8plex); K12(iTRAQ8plex)	1969.13	66.4567	0.956672	3	8.07707	1.00182	4	2.02615	0.964602	5	7.2064
LQQFVADGELSKDETEALMAFQVR	7	2	1	EMS45727.1	NA	NA	TraesCS1B02G182500	1	TraesCS1D02G174900	1	B or D	N-Term(iTRAQ8plex); K12(iTRAQ8plex)	3333.76	62.6567	1.12239	2	22.9844	1.01117	3	5.81729	1.12495	2	9.11284
LCEAICPAQAITIEAEER	4	2	1	BAK00123.1	TraesCS5A02G408100	1	TraesCS5B02G413000	1	TraesCS5D02G418000	1	A or B or D	N-Term(iTRAQ8plex); C2(Carbamidomethyl); C6(Carbamidomethyl)	2378.22	50.3733	1.35374	1		1.65603	1		1.06347	2	22.2416
IVDNETISVDGK	34	4	1	XP_020198005.1	TraesCS5A02G495100	1	TraesCS4B02G323000	1	TraesCS4D02G319400	1	A or B or D	N-Term(iTRAQ8plex); K12(iTRAQ8plex)	1898.07	58.5267	0.929066	12	18.7548	0.905669	10	7.11788	1.02736	12	13.8176
EAGAASEVVAATVGPAQAADTLR	6	1	1	XP_020200136.1	TraesCS7A02G575900;TraesCS6A02G409600	1	NA	NA	TraesCS6D02G393200	1	A or D	N-Term(iTRAQ8plex)	2459.31	83.0367	0.981066	2	2.10935	0.925776	3	0.998387	1.1208	1
DSGAFAWEIVPIEVPVSR	4	1	1	XP_020188214.1	TraesCS5A02G169400	1	NA	NA	NA	NA	A-specific	N-Term(iTRAQ8plex)	2276.23	68.4667	1.19259	1		0.940243	1		0.969956	2	6.17327
DGTGSLTVFTNDK	13	1	1	BAK00392.1	TraesCS2A02G467900	1	TraesCS2B02G490900	1	TraesCS2D02G467900	1	A or B or D	N-Term(iTRAQ8plex); K13(iTRAQ8plex)	1963.07	52.0667	0.869146	7	6.16437	0.816705	3	11.3343	0.83538	3	8.59604
GVFEDVNIILVGDHGMVGTCDQK	3	2	1	XP_020184093.1	TraesCS3A02G103900	1	TraesCS3B02G152100	1	NA	NA	A or B	N-Term(iTRAQ8plex); C20(Carbamidomethyl); K23(iTRAQ8plex)	3111.62	52	0.996859	1		1.22714	1		0.81514	1
TVFPDEACDDLGGEFCEAPYQTTK	5	1	1	CDM81404.1	TraesCS3A02G081300	1	TraesCS3B02G096200	1	TraesCS3D02G081300	1	A or B or D	N-Term(iTRAQ8plex); C8(Carbamidomethyl); C16(Carbamidomethyl); K24(iTRAQ8plex)	3358.57	51.6167	1.00852	1		1.01206	2	5.87977	1.14721	2	19.9015
KENPSLEEIIDASTQR	2	3	1	XP_020155598.1	TraesCS1A02G164200	1	TraesCS1B02G181000	1	TraesCS1D02G161200	1	A or B or D	N-Term(iTRAQ8plex); K1(iTRAQ8plex)	2438.33	50.715	0.774582	1					0.821539	1
VVLIVNNPTSK	13	1	1	BAK04984.1	TraesCS1A02G268500	1	TraesCS1B02G279200	1	TraesCS1D02G268600	1	A or B or D	N-Term(iTRAQ8plex); K11(iTRAQ8plex)	1792.12	56.7533	1.03332	5	6.47645	0.986324	4	18.174	1.07078	4	9.93439
DVVASPFEDLHGVTLFDESMAK	14	1	1	XP_020199773.1	NA	NA	TraesCS4B02G075000	1	NA	NA	B-specific	N-Term(iTRAQ8plex); K22(iTRAQ8plex)	3015.57	51.0033	1.02626	5	5.43135	1.04732	5	4.03998	1.04724	4	10.2171
DATSDFEDIGHSDSAR	5	2	1	EMS59648.1	TraesCS1A02G181500	1	TraesCS1B02G199300	1	TraesCS1D02G184800	1	A or B or D	N-Term(iTRAQ8plex)	2026.93	58.06	1.0654	2	11.6196	0.98325	2	10.9542	1.10727	1
AAAAAAEPVSVEDLFTALHR	9	1	1	XP_020194940.1	NA	NA	TraesCS3B02G436000	1	TraesCS3D02G397600	1	B or D	N-Term(iTRAQ8plex)	2343.26	48.4267	1.29841	3	3.58228	1.29303	3	0.170302	1.20721	3	24.6368
VIPGLAGTNIMER	3	2	1	BAJ96157.1	TraesCS2A02G358900	1	TraesCS2B02G378300	1	TraesCS2D02G357800	1	A or B or D	N-Term(iTRAQ8plex)	1674.96	45.37	1.0163	2	6.60425	1.11465	1
SSASFPAQVASTQK	16	1	1	BAJ97919.1	TraesCS3A02G040800	1	TraesCS3B02G042800;	1	TraesCS3D02G039400;TraesCS3D02G039300	1	A or B or D	N-Term(iTRAQ8plex); K14(iTRAQ8plex)	2017.12	55.1167	1.04942	5	18.7403	1.09502	7	27.9953	0.958844	4	8.32707
LNPFGQIPALQDGDEVVFESR	12	1	1	CDM86048.1	TraesCS3A02G452900	1	TraesCS3B02G490600	1	TraesCS3D02G445400	1	A or B or D	N-Term(iTRAQ8plex)	2635.37	52.0233	1.03657	4	8.1206	1.0092	3	3.51196	0.965193	5	6.44355
TVSCADLTVLATR	37	2	1	EMS63039.1	TraesCS2A02G573400	1	TraesCS2B02G614400	1	TraesCS2D02G584600	1	A or B or D	N-Term(iTRAQ8plex); C4(Carbamidomethyl)	1710.94	61.8667	1.13641	8	17.6455	1.15538	16	10.0052	1.17081	13	18.3132
LVYTLQPGIGDASASSLADVK	6	1	1	XP_020160661.1	NA	NA	NA	NA	TraesCS7D02G242500	1	D-specific	N-Term(iTRAQ8plex); K21(iTRAQ8plex)	2713.53	62.22	1.0944	1		1.00743	2	1.95996	1.02133	3	1.64965
LSPQLDEAAPVLAGLSTPIVVAK	4	2	1	CBG91916.1	TraesCS6A02G220100	1	TraesCS6B02G261500	1	TraesCS6D02G215100	1	A or B or D	N-Term(iTRAQ8plex); K23(iTRAQ8plex)	2897.72	56.925	0.908697	1					1.09199	3	4.60659
VEDIVQHPLPGYGAPVALSFSPDDR	5	2	1	XP_020172377.1	TraesCS5A02G099100	1	TraesCS5B02G104300	1	TraesCS5D02G111400	1	A or B or D	N-Term(iTRAQ8plex)	2983.55	55.4033	1.37318	1		1.20558	2	3.90903	1.02618	2	20.489
VYLPAGIESGVDGQIWQLAK	4	1	1	ADZ31265.1	NA	NA	TraesCS4B02G037800	1	NA	NA	B-specific	N-Term(iTRAQ8plex); K20(iTRAQ8plex)	2752.56	43.7233	1.29712	1		1.18365	2	3.05685	1.07088	1
DVVAAYLEGGKPADEEGAEDAFELLHEVNER	2	3	1	XP_020163564.1	TraesCS7A02G088600;TraesCS4A02G388200	1	NA	NA	TraesCS7D02G083900	1	A or D	N-Term(iTRAQ8plex); K11(iTRAQ8plex)	3981	57.86	0.954704	2	10.938
QLQAEDVVITGK	6	3	1	EMS48000.1	TraesCS4A02G125000	1	TraesCS4B02G179400	1	TraesCS4D02G181000	1	A or B or D	N-Term(iTRAQ8plex); K12(iTRAQ8plex)	1909.12	57.2367	0.89532	2	4.1707	0.839678	2	9.05263	0.850483	2	4.65557
VQHGNIQAAK	14	2	1	EMS47652.1	NA	NA	NA	NA	TraesCS7D02G332900	1	D-specific	N-Term(iTRAQ8plex); K10(iTRAQ8plex)	1673.99	56.43	0.818612	5	15.8162	0.875642	6	4.99043	0.843081	3	0.0360886
GTDTVVLGVEK	12	1	1	CAV33730.1	NA	NA	NA	NA	TraesCS5D02G418000	1	D-specific	N-Term(iTRAQ8plex); K11(iTRAQ8plex)	1726.02	56.3	0.94146	3	4.60795	0.942532	5	3.71307	0.966473	4	1.89631
GQHIVEVNPQGISK	7	1	1	XP_020195026.1	TraesCS6A02G351300	1	TraesCS6B02G384500	1	TraesCS6D02G334000	1	A or B or D	N-Term(iTRAQ8plex); K14(iTRAQ8plex)	2114.21	50.2333	0.835805	2	36.9001	0.794618	3	0.999311	0.886609	2	8.52189
LTPDYDALDVANK	29	1	1	pdb|2GO5|4	TraesCS2A02G354200	1	TraesCS2B02G375100	1	TraesCS2D02G354800	1	A or B or D	N-Term(iTRAQ8plex); K13(iTRAQ8plex)	2043.13	59.7067	0.932884	11	5.52827	1.00557	8	15.2151	0.931422	10	20.4782
NQVAMNPVNTVFDAK	7	1	1	XP_020155813.1	TraesCS4A02G175100;TraesCS6A02G342500	1	TraesCS4B02G142400;TraesCS6B02G680400;	1	TraesCS4D02G140800	1	A or B or D	N-Term(iTRAQ8plex); K15(iTRAQ8plex)	2256.23	56.4067	0.995664	2	2.24672	1.01736	3	5.13148	0.926461	2	10.4209
IVPGSDTTPEFR	5	2	1	XP_020191512.1	TraesCS1A02G343000	1	TraesCS1B02G356200	1	NA	NA	A or B	N-Term(iTRAQ8plex)	1622.88	47.5167	1.08808	2	3.08263	0.862118	1		1.10177	2	6.49144
EDLQELFSEMGHLK	5	2	1	CAE53910.1	TraesCS7A02G204100	1	TraesCS7B02G111100	1	TraesCS7D02G207200	1	A or B or D	N-Term(iTRAQ8plex); K14(iTRAQ8plex)	2284.22	56.4233	1.191	2	1.54883	1.24697	1		1.26216	2	4.96058
GWVTGVDYSGWTSGK	18	2	1	XP_020148025.1	TraesCS5A02G248500	1	TraesCS5B02G246200	1	TraesCS5D02G255500	1	A or B or D	N-Term(iTRAQ8plex); K15(iTRAQ8plex)	2208.16	54.6433	0.981515	7	17.1655	0.875422	5	17.3628	0.914042	6	10.4454
DAAGEALGAFDALLAR	6	2	1	BAJ94841.1	TraesCS1A02G120500	1	TraesCS1B02G139900	1	TraesCS1D02G121500	1	A or B or D	N-Term(iTRAQ8plex)	1865	45.6267	1.28472	3	0.637812	1.162	1		0.908021	2	12.2496
AFPFGVSEGPDGFPLVHVR	7	1	1	EMS52665.1	TraesCS1A02G120200	1	NA	NA	NA	NA	A-specific	N-Term(iTRAQ8plex)	2332.24	56.7733	1.08694	2	0.878786	1.05591	3	3.51218	1.1347	2	4.94075
HDVVEPILLEVDR	5	1	1	CDM84875.1	TraesCS3A02G355200	1	TraesCS3B02G388100	1	TraesCS3D02G349200	1	A or B or D	N-Term(iTRAQ8plex)	1838.04	50.6733	0.945888	1		1.04864	2	11.9826	1.02667	2	3.31776
VASPAQAQEVHDGLR	14	1	1	CBG02742.1	TraesCS3A02G359400	1	NA	NA	NA	NA	A-specific	N-Term(iTRAQ8plex)	1882.01	62.2933	1.08031	4	8.82444	1.07671	5	5.05765	1.07708	5	5.59727
VHGLAGTFAHGLK	7	2	1	CDM83805.1	TraesCS3A02G250200	1	TraesCS3B02G279700	1	TraesCS3D02G250600	1	A or B or D	N-Term(iTRAQ8plex); K13(iTRAQ8plex)	1916.13	57.5833	0.990914	1		1.1274	3	6.24051	1.08305	3	18.1652
NFTNPIGLAAGFDK	5	4	1	CDJ26501.1	TraesCS2A02G555100	1	TraesCS2B02G588900	1	TraesCS2D02G559400	1	A or B or D	N-Term(iTRAQ8plex); K14(iTRAQ8plex)	2073.17	47.57	1.05406	2	14.3839	1.04328	2	5.30141	0.994177	1
QVMEAMHAPVCFETYEVHGDMPSVPPEVIESIR	1	1	1	XP_020198469.1	TraesCS6A02G209600	1	TraesCS6B02G238500	1	TraesCS6D02G192900	1	A or B or D	N-Term(iTRAQ8plex); C11(Carbamidomethyl)	4088.96	57.75	0.952081	1
QLVATGKPESFSGPFLVPSYR	55	2	1	EMS63035.1	TraesCS2A02G247300	1	TraesCS2B02G270300	1	TraesCS2D02G248400	1	A or B or D	N-Term(iTRAQ8plex); K7(iTRAQ8plex)	2888.61	74.6267	0.933115	19	20.9142	0.934718	21	34.0519	0.9606	15	29.8662
ADPLNVMIAGAPASGK	3	1	1	XP_020184956.1	TraesCS7A02G322100	1	TraesCS7B02G223000	1	NA	NA	A or B	N-Term(iTRAQ8plex); K16(iTRAQ8plex)	2120.19	55.88	1.10545	2	4.12332	1.28823	1
GVTFFDTSDVYGPHANEILLGK	7	1	1	CDM83419.1	TraesCS3A02G222900	1	TraesCS3B02G252400	1	TraesCS3D02G230600	1	A or B or D	N-Term(iTRAQ8plex); K22(iTRAQ8plex)	2988.6	50.2933	0.970808	1		0.891391	3	3.087	1.04664	3	4.43309
RPDAGPDHSIFVGDLAPDVTDYLLQETFR	2	3	1	BAJ93453.1	TraesCS4A02G014200	1	TraesCS4B02G289600	1	TraesCS4D02G288600	1	A or B or D	N-Term(iTRAQ8plex)	3548.81	50.69	0.833704	1					1.00213	1
DSTGVVNLAGMPISTR	8	3	1	XP_020157795.1	TraesCS6A02G418400	1	TraesCS6B02G470900	1	TraesCS7D02G484800	1	A or B or D	N-Term(iTRAQ8plex)	1922.04	53.54	0.985899	3	0.202889	1.19837	2	19.8058	1.00959	3	18.447
EHNASPGYYDGR	48	4	1	BAJ89663.1	TraesCS5A02G165400;TraesCS5A02G165700	1	TraesCS5B02G162600;TraesCS5B02G162800;	1	TraesCS5D02G169900;TraesCS5D02G169600	1	A or B or D	N-Term(iTRAQ8plex)	1669.79	57.7133	0.913729	15	28.0104	1.13802	15	20.3557	0.900927	18	16.4982
NADIILVEALK	9	1	1	XP_020175568.1	TraesCS6A02G174500	1	NA	NA	TraesCS6D02G163600	1	A or D	N-Term(iTRAQ8plex); K11(iTRAQ8plex)	1807.11	56.47	1.21732	3	7.57453	1.13402	4	2.67891	1.39165	2	2.63912
VLVLALGDLHIPHR	18	1	1	XP_020163825.1	TraesCS6A02G195000	1	TraesCS6B02G221800	1	TraesCS6D02G181400	1	A or B or D	N-Term(iTRAQ8plex)	1857.14	63.0933	1.19825	7	29.5396	1.07766	5	20.2514	1.03386	6	25.1744
FAPDANSQTVPASAIPDGWMGLDIGPDSVK	12	3	1	gi|129915	TraesCS1A02G313300	1	TraesCS1B02G325100	1	TraesCS1D02G313800	1	A or B or D	N-Term(iTRAQ8plex); M20(Oxidation); K30(iTRAQ8plex)	3680.87	58.4433	0.977384	4	3.44361	1.1039	5	13.6752	0.696821	3	10.289
TWPEDLVPLQPVGR	45	2	1	EMS51034.1	TraesCS6A02G041700	1	TraesCS6B02G056800	1	TraesCS6D02G048300	1	A or B or D	N-Term(iTRAQ8plex)	1911.07	57.7867	1.06554	15	5.9404	1.09864	15	8.74888	1.04888	15	11.5948
KDDDLDEEEYYSPFLGIEK	6	2	1	EMS56973.1	TraesCS1A02G158700	1	TraesCS1B02G174700	1	TraesCS1D02G156000	1	A or B or D	N-Term(iTRAQ8plex); K1(iTRAQ8plex); K19(iTRAQ8plex)	3217.65	47.24	0.777436	2	28.0242	0.865971	2	12.9297	0.720761	2	13.6102
DSVVAGFQWASK	21	9	1	AKC03607.1	TraesCS4A02G363700;TraesCS7A02G461100;TraesCS4A02G363800;TraesCS3A02G232300;TraesCS4A02G363900	1	TraesCS5B02G509700;TraesCS5B02G509600;TraesCS3B02G261500;TraesCS7B02G362600;TraesCS5B02G509500;	1	TraesCS7D02G449300;TraesCS5D02G509600;TraesCS3D02G220900;TraesCS5D02G509700	1	A or B or D	N-Term(iTRAQ8plex); K12(iTRAQ8plex)	1903.06	59.1767	1.58742	6	10.0722	1.21979	9	14.2422	1.24107	6	31.3312
LLETHLVPSSTAPESK	21	3	1	AEQ53933.1	TraesCS2A02G337300	1	TraesCS2B02G344600	1	TraesCS2D02G325600	1	A or B or D	N-Term(iTRAQ8plex); K16(iTRAQ8plex)	2317.33	53.0667	0.963729	8	10.5159	0.982984	9	2.51035	0.885017	4	19.6545
TTIMLADLQDFK	18	2	1	BAJ85673.1	TraesCS2A02G222600	1	TraesCS2B02G248100	1	TraesCS2D02G228600	1	A or B or D	N-Term(iTRAQ8plex); K12(iTRAQ8plex)	2004.14	59.3167	0.979149	6	16.8057	1.0374	6	2.88262	1.09248	6	10.6421
DNVIALMVDTK	7	3	1	CDM82744.1	TraesCS3A02G239300	1	TraesCS3B02G267800	1	TraesCS3D02G239500	1	A or B or D	N-Term(iTRAQ8plex); K11(iTRAQ8plex)	1827.05	51.3767	1.06246	2	12.709	1.01756	2	17.3711	1.07701	3	1.14811
QLSVLTLAESTK	5	3	1	XP_020186886.1	TraesCS2A02G228300	1	TraesCS2B02G253600	1	TraesCS2D02G239100	1	A or B or D	N-Term(iTRAQ8plex); K12(iTRAQ8plex)	1898.14	42.4233	1.01149	1		1.00378	2	4.42196	0.88005	2	6.58515
ELAAQPDVDGFLVGGASLKPEFIDIINAATVK	16	1	1	CAC14917.1	NA	NA	NA	NA	TraesCS3D02G073000	1	D-specific	N-Term(iTRAQ8plex); K19(iTRAQ8plex); K32(iTRAQ8plex)	4211.38	62.1367	0.879565	7	2.60297	0.869855	7	22.3837	0.993529	2	12.0433
FDMDPPVGPFGTK	17	1	1	CDM83407.1	TraesCS3A02G219100	1	TraesCS3B02G249500	1	TraesCS3D02G233400	1	A or B or D	N-Term(iTRAQ8plex); K13(iTRAQ8plex)	2016.07	45.51	0.947933	5	6.96297	0.934362	6	2.36135	0.942183	6	12.7893
LAYVALDYEQELENAK	40	2	1	BAJ96385.1	TraesCS5A02G124300	1	TraesCS5B02G124100	1	TraesCS5D02G132200	1	A or B or D	N-Term(iTRAQ8plex); K16(iTRAQ8plex)	2477.34	69.1433	1.02137	10	7.52872	1.00927	15	17.8376	0.922387	15	17.2622
TNWGIGHGLK	27	3	1	BAB47034.1	TraesCS1A02G543600;TraesCS3A02G100800;TraesCS2A02G336100	1	TraesCS1B02G163800;TraesCS7B02G405600;TraesCS1B02G163900;TraesCS3B02G550600;TraesCS1B02G261800;TraesCS2B02G732200;TraesCS3B02G185500;TraesCS6B02G208100;TraesCS6B02G112500;	1	TraesCS4D02G140600;TraesCS7D02G634800;TraesCS5D02G091100;TraesCS7D02G370500;TraesCS1D02G283400;TraesCS1D02G086300;TraesCS5D02G010900;TraesCS7D02G293900;TraesCS1D02G203400;TraesCS7D02G369500;TraesCS5D02G430200	1	A or B or D	N-Term(iTRAQ8plex); K10(iTRAQ8plex)	1690.98	57.4733	0.876362	10	7.03591	0.929586	9	5.37543	0.867728	8	15.4572
DSVYMAGGPYYDVPTGR	3	3	1	SPT20950.1	NA	NA	TraesCS2B02G616700	1	TraesCS2D02G566800	1	B or D	N-Term(iTRAQ8plex)	2152.04	49.5967	0.966072	1		0.947277	1		1.03048	1
ELASAADFAAIASPDGR	4	1	1	XP_020150884.1	NA	NA	TraesCS1B02G441510	1	NA	NA	B-specific	N-Term(iTRAQ8plex)	1966.02	66.83	1.00237	1		1.18641	1		1.09561	2	13.1837
EEPEAEPLPPPVQLGEVDEEELR	8	2	1	ABB90550.1	TraesCS1A02G173400	1	TraesCS1B02G191000	1	TraesCS1D02G165400	1	A or B or D	N-Term(iTRAQ8plex)	2905.46	58.4567	0.995252	1		1.07171	4	23.7302	1.15366	3	8.35288
YMTYLESFGPEEHYLR	10	1	1	AAQ06276.1	TraesCS4A02G418100;TraesCS7A02G087900	1	NA	NA	TraesCS7D02G064400	1	A or D	N-Term(iTRAQ8plex)	2339.13	54.1667	1.02308	5	6.15971	1.05725	3	3.39454	0.989506	2	7.70674
VIPDFMCQGGDFTR	34	1	1	gi|471270462	TraesCS6A02G068900	1	NA	NA	TraesCS6D02G066700	1	A or D	N-Term(iTRAQ8plex); C7(Carbamidomethyl)	1946.94	59.6533	1.03645	11	10.4759	1.03514	12	14.7816	1.02556	11	13.0934
TFTEQAEILLK	233	1	1	BAB47031.1	TraesCS1A02G543300;TraesCS5A02G499000;TraesCS3A02G481400	1	TraesCS5B02G080700;TraesCS2B02G732100;TraesCS6B02G483200;	1	TraesCS4D02G235100;TraesCS5D02G482400;TraesCS5D02G428800;TraesCS1D02G203900	1	A or B or D	N-Term(iTRAQ8plex); K11(iTRAQ8plex)	1901.12	57.4133	1.00992	62	12.3465	1.00959	82	18.2023	1.01737	89	16.0102
ELTLQEAETIALSILK	7	1	1	CBG02799.1	TraesCS5A02G109000	1	TraesCS5B02G114000	1	TraesCS5D02G121300	1	A or B or D	N-Term(iTRAQ8plex); K16(iTRAQ8plex)	2380.42	65.5267	0.867386	2	15.0552	0.849571	2	3.41047	0.889702	3	6.12301
[truncated: 13,244 more rows]

## Sheet: List of 4,013 proteins 
List of 4,013 PDRPs matched to the predicted proteins of CS
[truncated: 4,036 more rows]

[truncated: 4 more sheets: 1015 locus assigned PDRPs, 800 single homoeolog PDRPs, 215 by 2 or 3 homoeologs, 65 with unbalanced expression]
