# Supplementary material for: TaPHT1;9‐4B and its transcriptional regulator TaMYB4‐7D contribute to phosphate uptake and plant growth in bread wheat
Source: New Phytol. 2021 Jul 2;231(5):1968–83. doi: 10.1111/nph.17534 (PMC8489284; doi:10.1111/nph.17534)
Supplement: Supplementary file 1 — Dataset S1 Identification and analysis of phosphate deficiency responsive proteins (PDRPs) in bread wheat roots using iTRAQ‐based proteomics. Dataset S2 Quantification analysis of 11 Pi‐deficiency responsive proteins (PDRPs) using PRM analysis in bread wheat roots. Dataset S3 Mapping PDRPs to the genomic loci of Chinese Spring. Fig. S1 Examples illustrating homoeolog mapping of proteomic peptides in this work. Fig. S2 Phenotype and growth parameters of wheat seedlings cultured under Pi‐deficient conditions for 10 d. Fig. S3 Comparison of 11 PDRPs with respect to their expression changes induced by Pi deficiency revealed using iTRAQ or PRM approaches. Fig. S4 Nucleotide and deduced amino acid sequence of TaPHT1;9‐4B. Fig. S5 Transcript level of TaPHT1;9 in the root and shoot tissues of the wheat plants cultured under Pi‐sufficient or ‐deficient media for 8 d. Fig. S6 The coding sequences of TaPHT1;9 homoeologs (4A, 4B and 4D) in Chinese Spring. Fig. S7 Functional analysis of TaPHT1;9 in bread wheat using BSMV‐VIGS. Fig. S8 Evaluation of the transcript levels of three TaPHT1 genes and TaIPS1.1 in the roots of the wheat plants infected by BSMV‐GFP or BSMV‐TaPHT1;9. Fig. S9 Molecular identification of transgenic rice lines expressing TaPHT1;9‐4B. Fig. S10 The effects of nucleotide mutations in three CRISPR mutants on TaPHT1;9‐4B protein. Fig. S11 Phenotypes, dry weights and P concentrations of three CRISPR mutants and WT Fielder control cultured under Pi‐sufficient conditions. Fig. S12 Y1H screening using TaPHT1;9‐4B promoter as bait. Fig. S13 Sequences and phylogenetic tree of TaMYB4‐7D. Fig. S14 Chromosomal location, subcellular localisation and transcriptional activation activities of TaMYB4‐7D. Fig. S15 Sequence of TaPHT1;9‐4B promoter. Fig. S16 Transcript level of TaMYB4 in the root and shoot tissues of the wheat plants cultured under Pi‐sufficient or ‐deficient media for 8 d. Fig. S17 Analysis of the bread wheat plants with TaMYB4 expression silenced by BSMV‐VIGS. [file NPH-231--s001.zip › nph17534-sup-0006-TablesS1-S5.xls]

## Sheet: Sheet1
Article title: TaPHT1;9-4B and its transcriptional regulator TaMYB4-7D contribute to phosphate uptake and plant growth in bread wheat
Authors: Pengfei Wang, Gezi Li, Guangwei Li, Shasha Yuan, Chenyang Wang, Yingxin Xie, Tiancai Guo, Guozhang Kang, Daowen Wang.
Article acceptance date: 25 May 2021

## Sheet: Table S1
Table S1 Accessions of hexaploid bread wheat and its relative species used in this study
Codes	Species	Accessions	Genome	Haplotypes of TaPHT1;9-4B	Year of release
He1	Triticum aestivum,Modern cultivar	Luyuan502	AABBDD	Hap1	2011
He2	Triticum aestivum,Modern cultivar	Baomai2	AABBDD	Hap1	2012
He3	Triticum aestivum,Modern cultivar	Xinong583	AABBDD	Hap1	2013
He4	Triticum aestivum,Modern cultivar	Yanzhan4110	AABBDD	Hap1	2003
He5	Triticum aestivum,Modern cultivar	Xuke718	AABBDD	Hap2	2012
He6	Triticum aestivum,Modern cultivar	Pingan8	AABBDD	Hap2	2012
He7	Triticum aestivum,Modern cultivar	Wennong14	AABBDD	Hap2	2018
He8	Triticum aestivum,Modern cultivar	Xinmai30	AABBDD	Hap2	2014
He9	Triticum aestivum,Modern cultivar	Gaoyou5218	AABBDD	Hap3	2015
He10	Triticum aestivum,Modern cultivar	Xinong797	AABBDD	Hap3	2005
He11	Triticum aestivum,Modern cultivar	Shan229	AABBDD	Hap3	1996
He12	Triticum aestivum,Modern cultivar	Rongmai2	AABBDD	Hap3	2003
He13	Triticum aestivum,Modern cultivar	Luomai26	AABBDD	Hap4	2014
He14	Triticum aestivum,Modern cultivar	Fengdecun1	AABBDD	Hap4	2011
He15	Triticum aestivum,Modern cultivar	Xinkemai168	AABBDD	Hap4	2017
He16	Triticum aestivum,Modern cultivar	Huapei3	AABBDD	Hap4	2006
He17	Triticum aestivum,Modern cultivar	Zhongyu1526	AABBDD	Hap1	2019
He18	Triticum aestivum,Modern cultivar	Zhongmai875	AABBDD	Hap1	2014
He19	Triticum aestivum,Modern cultivar	Yujiao5	AABBDD	Hap1	2011
He20	Triticum aestivum,Modern cultivar	Zhoumai32	AABBDD	Hap1	2014
He21	Triticum aestivum,Modern cultivar	Cangmai6005	AABBDD	Hap1	2012
He22	Triticum aestivum,Modern cultivar	Shixin828	AABBDD	Hap1	2013
He23	Triticum aestivum,Modern cultivar	Zhengmai369	AABBDD	Hap1	2018
He24	Triticum aestivum,Modern cultivar	Jimai22	AABBDD	Hap1	2006
He25	Triticum aestivum,Modern cultivar	Zhoumai18	AABBDD	Hap1	2004
He26	Triticum aestivum,Modern cultivar	Yumai18	AABBDD	Hap1	1990
He27	Triticum aestivum,Modern cultivar	Bonong7023	AABBDD	Hap1	1980
He28	Triticum aestivum,Modern cultivar	Jinnan13	AABBDD	Hap1	1980
He29	Triticum aestivum,Modern cultivar	Yannong15	AABBDD	Hap1	1982
He30	Triticum aestivum,Modern cultivar	Wanmai19	AABBDD	Hap1	1999
He31	Triticum aestivum,Modern cultivar	Liangxing99	AABBDD	Hap1	2006
He32	Triticum aestivum,Modern cultivar	Aikang58	AABBDD	Hap1	2005
He33	Triticum aestivum,Modern cultivar	Yumai34	AABBDD	Hap1	1994
He34	Triticum aestivum,Modern cultivar	Tianmin198	AABBDD	Hap1	2014
He35	Triticum aestivum,Modern cultivar	Lumai14	AABBDD	Hap1	1990
He36	Triticum aestivum,Modern cultivar	Lunxuan103	AABBDD	Hap2	2015
He37	Triticum aestivum,Modern cultivar	Yannong99	AABBDD	Hap2	2016
He38	Triticum aestivum,Modern cultivar	Jimai26	AABBDD	Hap2	1988
He39	Triticum aestivum,Modern cultivar	Jinmai85	AABBDD	Hap3	2008
He40	Triticum aestivum,Modern cultivar	Zhengmai366	AABBDD	Hap4	2005
He41	Triticum aestivum,Modern cultivar	Bainong207	AABBDD	Hap4	2013
He42	Triticum aestivum, Landrace	Xiaohongmai	AABBDD	Hap1
He43	Triticum aestivum, Landrace	Dasihuang	AABBDD	Hap1
He44	Triticum aestivum, Landrace	Wuhuatou	AABBDD	Hap1
He45	Triticum aestivum, Landrace	Hepomai	AABBDD	Hap1
He46	Triticum aestivum, Landrace	Xinanzao	AABBDD	Hap1
He47	Triticum aestivum, Landrace	Dabaimang	AABBDD	Hap1
He48	Triticum aestivum, Landrace	Jianzimai	AABBDD	Hap1
He49	Triticum aestivum, Landrace	Ailiduo	AABBDD	Hap1
He50	Triticum aestivum, Landrace	Huimaoafu	AABBDD	Hap1
He51	Triticum aestivum, Landrace	Jiulanmai	AABBDD	Hap1
He52	Triticum aestivum, Landrace	Xinzhongchang	AABBDD	Hap1
He53	Triticum aestivum, Landrace	Huangmai	AABBDD	Hap1
He54	Triticum aestivum, Landrace	Paidengmai	AABBDD	Hap1
He55	Triticum aestivum, Landrace	Yezihuang	AABBDD	Hap1
He56	Triticum aestivum, Landrace	Chinese Spring	AABBDD	Hap3
He57	Triticum aestivum, Landrace	Erwaer	AABBDD	Hap3
He58	Triticum aestivum, Landrace	Baikemai	AABBDD	Hap3
He59	Triticum aestivum, Landrace	Wangshuibai	AABBDD	Hap3
He60	Triticum aestivum, Landrace	Youmai	AABBDD	Hap3
He61	Triticum aestivum, Landrace	Jilimai	AABBDD	Hap4
He62	Triticum aestivum, Landrace	Youbaomai	AABBDD	Hap4
Te1	Triticum carthlicum	PS8	AABB
Te2	Triticum carthlicum	PS9	AABB
Te3	Triticum dicoccum	DM4	AABB
Te4	Triticum dicoccum	DM12	AABB
Te5	Triticum dicoccum	DM44	AABB
Te6	Triticum dicoccum	DM147	AABB
Te7	Triticum durum	DR15	AABB
Te8	Triticum durum	DR487	AABB
Te9	Triticum turanicum	TR5	AABB
Te10	Triticum turgidm	TG27	AABB
Te11	Triticum turgidm	TG39	AABB
B1	Aegilops bicornis	CIae 70	SbSb
B2	Aegilops bicornis	CIae 47	SbSb
B3	Aegilops longissima	PI 604123	SlSl
B4	Aegilops longissima	Y430	SlSl
B5	Aegilops longissima	Y431	SlSl
B6	Aegilops longissima	Y434	SlSl
B7	Aegilops sharonensis	Y437	SshSsh
B8	Aegilops sharonensis	PI 584388	SshSsh
B9	Aegilops sharonensis	PI 584358	SshSsh
B10	Aegilops sharonensis	PI 584369	SshSsh
B11	Aegilops speltoides	PI 542249	SS
B12	Aegilops speltoides	Y2014	SS
B13	Aegilops speltoides	Y2018	SS
B14	Aegilops searsii	Y447	SsSs
D1	Aegilops tauschii	Y2262	DD
D2	Aegilops tauschii	Y2265	DD
D3	Aegilops tauschii	Y2266	DD
D4	Aegilops tauschii	Y2271	DD
D5	Aegilops tauschii	Y2272	DD
D6	Aegilops tauschii	Y2279	DD
D7	Aegilops tauschii	Y2282	DD
D8	Aegilops tauschii	Y2286	DD
D9	Aegilops tauschii	Ae38	DD
D10	Aegilops tauschii	Y169	DD
D11	Aegilops tauschii	Y219	DD
D12	Aegilops tauschii	AS 2386	DD
D13	Aegilops tauschii	AS 2404	DD
D14	Aegilops tauschii	YX 1216	DD
16 bread wheat cultivars marked in red color were used for assessing potential association between TaPHT1;9-4B promoter haplotypes with the expression levels of TaPHT1;9-4B and P contents

## Sheet: Table S2
Table S2 All primers used in this study
Usage	Primer names	Primer sequences (5¢ - 3¢)		Amplicom size	Description	PCR amplification programs	PCR reaction components
TaPHT1;9-4B function	TaPHT1;9-4B-CDS	Forward	ATGGCGACTGAACAGCTC	1,566 bp	Amplification of TaPHT1;9-4B coding sequence	1 cycle: 94°C, 5 min; 32 cycles: 94°C, 30 s, 56°C, 30 s, and 72°C, 2 min; 1 cycle: 72°C, 5 min.	50 μL reaction contains: 1.25 units PrimeSTAR HS DNA polymeras (Takara), 200 μM each dNTP, 0.2 μM forward primer, 0.2 μM reverse primer, 200 ng wheat cDNA.
		Reverse	CTAAGCTTCGATGCCATCGT
	TaPHT1;9-4B-Sub	Forward	CCGGGGATCCTCTAGAGTCGACATGGCGACTGAACAGCTCA	1,566 bp	Subcellular location
		Reverse	CGCCCTTGCTCACCATGTCGACAGCTTCGATGCCATCGTC
	TaPHT1;9-4B-Yeast	Forward	ATGCGGCCGCATGGCGACTGAACAGCTC	1,566 bp	Construction of TaPHT1;9-4B yeast expression vector
		Reverse	TATGCGGCCGCCTAAGCTTCGATGCCATCGT
	TaPHT1;9-VIGS	Forward	CCTTAATTAAGCATCATCGTCATGTTCGGC	257 bp	Construction of BSMV-VIGS-TaPHT1;9 vector
		Reverse	TATGCGGCCGCAGTGCTTGTGGTCGCTAGCA
	TaPHT1;9-4B-transgene-rice	Forward	TCCCCCGGGATGGCGACTGAACAGCTC	1,566 bp	Construction of Ubi-TaPHT1;9-4B transgene rice expression vector	1 cycle: 94°C, 5 min; 32 cycles: 94°C, 30 s, 56°C, 30 s, and 72°C, 30 s; 1 cycle: 72°C, 5 min.	50 μL reaction contains: 1.25 units PrimeSTAR HS DNA polymeras (Takara), 200 μM each dNTP, 0.2 μM forward primer, 0.2 μM reverse primer, 200 ng wheat cDNA.
		Reverse	GCGTCGACCTAAGCTTCGATGCCATCGT
	Hpt II	Forward	CACGGCCTCCAGAAGAAGAT	408 bp	PCR identification of transgenic rice lines	1 cycle: 94°C, 5 min; 32 cycles: 94°C, 30 s, 55°C, 30 s, and 72°C, 1 min; 1 cycle: 72°C, 5 min.	50 μL reaction contains: 1.25 units PrimeSTAR HS DNA polymeras (Takara), 200 μM each dNTP, 0.2 μM forward primer, 0.2 μM reverse primer, 200 ng DNA.
		Reverse	CCTGCCTGAAACCGAACTGC
	Ubi-F	Forward	AAAGGATCTGTATGTATGTG	2,138 bp		1 cycle: 94°C, 5 min; 32 cycles: 94°C, 30 s, 55°C, 30 s, and 72°C, 2 min 30 s; 1 cycle: 72°C, 5 min.
	OsAction (AB047313)	Forward	TATGGTCAAGGCTGGGTTCG	826 bp	Internal control of RT-PCR in rice	1 cycle: 94°C, 5 min; 32 cycles: 94°C, 30 s, 55°C, 30 s, and 72°C, 1 min; 1 cycle: 72°C, 5 min.	50 μL reaction contains: 1.25 units PrimeSTAR HS DNA polymeras (Takara), 200 μM each dNTP, 0.2 μM forward primer, 0.2 μM reverse primer, 200 ng DNA.
		Reverse	CCTAATATCCACGTCGCACT
TaPHT1;9 chromosome localization	TaPHT1;9-4A	Forward	CTGCACGGTACACGGCACTC	977 bp	Homoeolog-specific primers of TaPHT1;9-4A chromosomal location	1 cycle: 94°C, 3 min; 32 cycles: 98°C, 10 s, 55°C, 30 s, and 68°C, 2 min; 1 cycle: 68°C, 5 min.	50 μL reaction contains: 25 μl KOD OneTM PCR Master Mix(2×)(TOYOBO), 0.3 μM forward primer, 0.3 μM reverse primer, 200 ng DNA.
		Reverse	TAGGTTTAGGGAAAACCCAGCC
	TaPHT1;9-4B	Forward	TTCTGAAACATGTGGGTGGTG	1,365bp	Homoeolog-specific primers of TaPHT1;9-4B chromosomal location
		Reverse	CCAAATAGGATGCCAAACCC
	TaPHT1;9-4D	Forward	GAACAAATTAACCCCATATTTC	1,080 bp	Homoeolog-specific primers of TaPHT1;9-4D chromosomal location
		Reverse	CCAAATAGGATGCCAAACCC
TaPHT1;9-4B genetic evolution and allelic variations	TaPHT1;9-4B-coding DNA	Forward	GTACATTATCTCCTTGCCTT	2,346 bp	Amplification of TaPHT1;9-4B homoeolog-specific coding region	1 cycle: 94°C, 3 min; 32 cycles: 98°C, 10 s, 55°C, 30 s, and 68°C, 3 min; 1 cycle: 68°C, 5 min.	50 μL reaction contains: 25 μL KOD OneTM PCR Master Mix(2×)(TOYOBO), 0.3 μM forward primer, 0.3 μM reverse primer, 200 ng DNA.
		Reverse	GCCGGGAAGAATGTGCGAATGG
	TaPHT1;9-4B-promoter DNA	Forward	TCCCGCCGAGAATGTTTTAA	1,607 bp	Amplification of TaPHT1;9-4B homoeolog-specific promoter region	1 cycle: 94°C, 3 min; 32 cycles: 98°C, 10 s, 55°C, 30 s, and 68°C, 2 min; 1 cycle: 68°C, 5 min.
		Reverse	CGTCTTGGCAACGTCCAGTG
	TaPHT1;9-4B-promoter-GUS	Forward	CTATGACATGATTACGAATTCTCCCGCCGAGAATGTTTTAA	1,607 bp	Assay of TaPHT1;9-4B promoter activity	1 cycle: 94°C, 3 min; 32 cycles: 98°C, 10 s, 55°C, 30 s, and 68°C, 2 min; 1 cycle: 68°C, 5 min.
		Reverse	TTACCCTCAGATCTACCATGGCGTCTTGGCAACGTCCAGTG
	TaPHT1;9-4B-promoter-CAPS-799	Forward	GCTATTTGTACTGAGCGTTGT	703 bp	CAPS marker of TaPHT1;9-4B promoter haplotype Hap3	1 cycle: 94°C, 3 min; 32 cycles: 98°C, 10 s, 55°C, 30 s, and 68°C, 1 min; 1 cycle: 68°C, 5 min.
		Reverse	TGGCATGGCAGGAAGAAGGT
TaPHT1;9-4B promoter amplification	pAbAi-TaPHT1;9-4B-promoter	Forward	GAAAAGCTTGAATTCGAGCTCAGGTTCTGCTCTCACGATGATA	1,536 bp	Amplification of TaPHT1;9-4B promoter fragment for Y1H and LUC assay	1 cycle: 94°C, 5 min; 32 cycles: 94°C, 30 s, 56°C, 30 s, and 72°C, 2 min; 1 cycle: 72°C, 5 min.	50 μL reaction contains: 1.25 units PrimeSTAR HS DNA polymeras (Takara), 200 μM each dNTP, 0.2 μM forward primer, 0.2 μM reverse primer, 200 ng cDNA.
		Reverse	AGATCCCCGGGTACCGAGCTCACGTTGAGCTGTTCAGTCGC
	LUC-TaPHT1;9-4B-promoter	Forward	TTCCTGCAGCCCGGGGGATCCAGGTTCTGCTCTCACGATGATA	1,536 bp
		Reverse	CGCTCTAGAACTAGTGGATCCACGTTGAGCTGTTCAGTCGC
TaPHT1;3-5B promoter amplification	pAbAi-TaPHT1;3-5B-promoter	Forward	GAAAAGCTTGAATTCGAGCTCAGAAATGTCACAAATTCCAAG	1,000 bp	Amplification of TaPHT1;3-5B promoter fragment for Y1H and LUC assay	1 cycle: 94°C, 5 min; 32 cycles: 94°C, 30 s, 56°C, 30 s, and 72°C, 1 min 30 s; 1 cycle: 72°C, 5 min.	50 μL reaction contains: 1.25 units PrimeSTAR HS DNA polymeras (Takara), 200 μM each dNTP, 0.2 μM forward primer, 0.2 μM reverse primer, 200 ng cDNA.
		Reverse	AGATCCCCGGGTACCGAGCTCAGATGCAGAAGAGGTCGTAG
	LUC-TaPHT1;3-5B-promoter	Forward	TTCCTGCAGCCCGGGGGATCCAGAAATGTCACAAATTCCAAG	1,000 bp
		Reverse	CGCTCTAGAACTAGTGGATCCAGATGCAGAAGAGGTCGTAG
TaPHT1;6-5B promoter amplification	pAbAi-TaPHT1;6-5B-promoter	Forward	GAAAAGCTTGAATTCGAGCTCCATTTCTCCCTGGCTTGACT	1,407 bp	Amplification of TaPHT1;6-5B promoter fragment for Y1H and LUC assay	1 cycle: 94°C, 5 min; 32 cycles: 94°C, 30 s, 56°C, 30 s, and 72°C, 2 min; 1 cycle: 72°C, 5 min.	50 μL reaction contains: 1.25 units PrimeSTAR HS DNA polymeras (Takara), 200 μM each dNTP, 0.2 μM forward primer, 0.2 μM reverse primer, 200 ng cDNA.
		Reverse	AGATCCCCGGGTACCGAGCTCATGCAGAAGAGGTCGTAGGC
	LUC-TaPHT1;6-5B-promoter	Forward	TTCCTGCAGCCCGGGGGATCCCATTTCTCCCTGGCTTGACT	1,407 bp
		Reverse	CGCTCTAGAACTAGTGGATCCATGCAGAAGAGGTCGTAGGC
TaPT2 promoter amplification	pAbAi-TaPT2 -promoter	Forward	GAAAAGCTTGAATTCGAGCTC GTTTCCTGTGTTACAACCTACA	1,206 bp	Amplification of TaPT2 promoter fragment for Y1H and LUC assay	1 cycle: 94°C, 5 min; 32 cycles: 94°C, 30 s, 56°C, 30 s, and 72°C, 90 s; 1 cycle: 72°C, 5 min.	50 μL reaction contains: 1.25 units PrimeSTAR HS DNA polymeras (Takara), 200 μM each dNTP, 0.2 μM forward primer, 0.2 μM reverse primer, 200 ng cDNA.
		Reverse	AGATCCCCGGGTACCGAGCTCACGAGGGCGATGCAGAAGAG
	LUC-TaPT2 -promoter	Forward	TTCCTGCAGCCCGGGGGATCC GTTTCCTGTGTTACAACCTACA	1,206 bp
		Reverse	CGCTCTAGAACTAGTGGATCCACGAGGGCGATGCAGAAGAG
TaMYB4-7D function	TaMYB4-7D-CDS	Forward	ATGGGGAGATCGCCGTGC	705 bp	Amplification of TaMYB4-7D coding sequence	1 cycle: 94°C, 5 min; 32 cycles: 94°C, 30 s, 56°C, 30 s, and 72°C, 1 min; 1 cycle: 72°C, 5 min.	50 μL reaction contains: 1.25 units PrimeSTAR HS DNA polymeras (Takara), 200 μM each dNTP, 0.2 μM forward primer, 0.2 μM reverse primer, 200 ng cDNA.
		Reverse	CTATTTCATCTCGAGGCCTC
	TaMYB4-7D-Sub	Forward	CCGGGGATCCTCTAGAGTCGACATGGGGAGATCGCCGTGC	702 bp	Subcellular localization
		Reverse	CGCCCTTGCTCACCATGTCGAC TTTCATCTCGAGGCCTCTG
	TaMYB4-7D-BD	Forward	TATGGCCATGGAGGCCGAATTCATGGGGAGATCGCCGTGC	705 bp	Transcription activation assay
		Reverse	GTCGACGGATCCCCGGGAATTCCTATTTCATCTCGAGGCCTC
	TaMYB4-7D-AD	Forward	GCCATGGAGGCCAGTGAATTCATGGGGAGATCGCCGTGC	705 bp	Y1H for veriflying the binding of TaMYB4-7D to baits DNA
		Reverse	ATGCCCACCCGGGTGGAATTCCTATTTCATCTCGAGGCCTC
	TaMYB4-7D-LUC	Forward	CCGGGGATCCTCTAGAGTCGACATGGGGAGATCGCCGTGC	705 bp	LUC assay for veriflying the binding of TaMYB4-7D to bait promoters
		Reverse	CGCCCTTGCTCACCATGTCGACCTATTTCATCTCGAGGCCTC
	TaMYB4-VIGS	Forward	TTTTTTTTTTTTTTAGCTAGCGGACCTCAACCTGGACCTCTGC	218 bp	Construction of BSMV-VIGS-TaMYB4 vector	1 cycle: 94°C, 5 min; 32 cycles: 94°C, 30 s, 55°C, 30 s, and 72°C, 30 s; 1 cycle: 72°C, 5 min.	50 μL reaction contains: 1.25 units PrimeSTAR HS DNA polymeras (Takara), 100 μM each dNTP, 0.2 μM forward primer, 0.2 μM reverse primer, 200 ng cDNA.
		Reverse	GATTCTTCTTCCGTTGCTAGCGGCCTCTGAAGTCGAGCATGC
TaMYB4 chromosome localization	TaMYB4-7A	Forward	GACACCCAAGTTCGATGATAG	918 bp	Homoeolog-specific primers for chromosomal location of TaMYB-7A/B/D	1 cycle: 94°C, 3 min; 32 cycles: 98°C, 10 s, 55°C, 30 s, and 68°C, 90 s; 1 cycle: 68°C, 5 min.	50 μL reaction contains: 25 μL KOD OneTM PCR Master Mix(2×)(TOYOBO), 0.3 μM forward primer, 0.3 μM reverse primer, 200 ng DNA.
	TaMYB4-7B	Forward	CCTCCCCTATAGAGTATC	697 bp
	TaMYB4-7D	Forward	GCCTATCTGGATATTTCAGG	862 bp
	TaMYB4-7ABD	Reverse	TGTTGCCGAGGAGGCTATGGA
TaMYB4-7D genetic evolution and allelic variations	TaMYB4-7D-Coding DNA	Forward	GCCTATCTGGATATTTCAGG	1,305 bp	Amplification of TaMYB4-7D homoeolog-specific coding region	1 cycle: 94°C, 3 min; 32 cycles: 98°C, 10 s, 55°C, 30 s, and 68°C, 2 min; 1 cycle: 68°C, 5 min.	50 μl reaction contains: 25 μL KOD OneTM PCR Master Mix(2×)(TOYOBO), 0.3 μM forward primer, 0.3 μM reverse primer, 200 ng DNA.
		Reverse	CTATTTCATCTCGAGGCCTCTG
	TaMYB4-7D-Promoter DNA	Forward	GAATCCGTATAACGCCTAAA	1,632 bp	Amplification of TaMYB4-7D homoeolog-specific promoter region
		Reverse	ACCAGCCGCTCGTCCTCCTC
qRT-PCR	TaPHT1;3	Forward	CTGCTCACCTACTACTGGCGG	177 bp	TaPHT1;3of qRT-PCR	1 cycle: 95°C, 1 min; 40 cycles: 95°C, 15 s, 60°C, 1 min, 1 cycle: 95°C, 10 s, 60°C, 30 s, and 72°C, 10 s.	20 µL reactions containes: 10 µL SYBR® Green Realtime PCR Master Mix(2×)(TOYOBO), 0.4 μM forward primer, 0.4 μM reverse primer, 1 μL cDNA.
		Reverse	CCCGAAGTCGTTGGCTCC
	TaPHT1;6	Forward	TACTACTGGCGGATGAAGATGC	171 bp	TaPHT1;6 of qRT-PCR
		Reverse	GTTGCGGTCGTCGGCG
	TaPHT1;9	Forward	CAGAAGAAGCCCGAGACCG	188 bp	TaPHT1;9 of qRT-PCR
		Reverse	TGTACACCAGCCTAAGCTTCGA
	TaIPS1.1	Forward	TCTCCTGTGAGTACCGGTGACA	176 bp	TaIPS1.1of qRT-PCR
		Reverse	ACTGTACACTAGTCGACAACTTGC
	TaAction	Forward	CCTCTCTTAGCACTTTCCAGCA	111 bp	Internal control of qRT-PCR in wheat
		Reverse	GTAAGTCCCCTTCACCGACTC
	TaMYB4	Forward	CATAGCCTCCTCGGCAACAA	178 bp	TaMYB4 of qRT-PCR
		Reverse	CAGGATGGACGAAGGAGACG
	TaCHS	Forward	CCATGTGACACCCAGCTAGATTC	126 bp	TaCHSof qRT-PCR
		Reverse	CGCCGAGACAAGTTGGAACAG
	TaCHI	Forward	CCATGTGACACCCAGCTAGATTC	113 bp	TaCHI of qRT-PCR
		Reverse	TGGAACAGTGGCCTTTCAACAA
	TaDFR	Forward	GCTCCTCCAGGTCGGGTA	129 bp	TaDFR of qRT-PCR
		Reverse	ACGAATGCGGTCAAGTACCTC
	TaANS	Forward	GAGCTCCTTGTGGACGAGAC	142 bp	TaANSof qRT-PCR
		Reverse	TCTCCTCCTCTTGAGCGACA
	TaPHT1;9-4B	Forward	CCGAGACCGGTTACTCACGA	246 bp	Homoeolog-specific TaPHT1;9-4B of qRT-PCR
		Reverse	AAAGAAACGCTGCAATGAAAATC
Y1H screening	pGADT7	T7-F	TAATACGACTCACTATAGGG	> 500 bp	Identification of positive colonies for Y1H screening	1 cycle: 95°C, 3 min; 32 cycles: 95°C, 15 s, 56°C, 15 s, and 72°C, 3 min; 1 cycle: 72°C, 5 min.	50 μL reaction contains: 1 unit phanta Max Super-Fidelity DNA polymeras (Vazyme), 100 μM dNTP, 0.2 μM forward primer, 0.2 μM reverse primer, individual yeast colonies as template.
		3AD-R	AGATGGTGCACGATGCACAG
Molecular detection of the CRISPR edited TaPHT1;9	TaPHT1;9-4A	Forward	CATGCAATCTTGATAATGTAC	1966 bp	Amplification of TaPHT1;9-4A homoeolog	1 cycle: 94°C, 3 min; 32 cycles: 98°C, 10 s, 55°C, 30 s, and 68°C, 2 min; 1 cycle: 68°C, 5 min.	50 μL reaction contains: 25 μl KOD OneTM PCR Master Mix(2×)(TOYOBO), 0.3 μM forward primer, 0.3 μM reverse primer, 200 ng DNA.
		Reverse	TAGGTTTAGGGAAAACCCAGCC
	TaPHT1;9-4B	Forward	GTACATTATCTCCTTGCCTT	2248 bp	Amplification of TaPHT1;9-4B homoeolog
		Reverse	GCCGGGAAGAATGTGCGAATGG
	TaPHT1;9-4D	Forward	CCCCGACATAGCTGTAGCTC	2463 bp	Amplification of TaPHT1;9-4D homoeolog
		Reverse	GAAAAAACTTTTGGCCAAGGGTG

## Sheet: Table S3
Table S3. Accession numbers of PHT proteins for constructing phylogenetic tree of TaPHT1;9-4B
Protein name	Protein length (aa)	Accession no.
AtPHT1;1	524	Q8VYM2
AtPHT1;2	524	Q96243
AtPHT1;3	521	O48639
AtPHT1;4	534	Q96303
AtPHT1;5	542	Q8GYF4
AtPHT1;6	516	Q9ZWT3
AtPHT1;7	526	Q494P0
AtPHT1;8	541	Q9SYQ1
AtPHT1;9	532	Q9S735
OsPHT1;1	527	Q8H6H4
OsPHT1;2	528	Q8GSD9
OsPHT1;3	526	Q7XDZ7
OsPHT1;4	538	Q8H6H2
OsPHT1;5	548	Q7X7V2
OsPHT1;6	534	Q8H6H0
OsPHT1;7	526	Q8H6G9
OsPHT1;8	541	Q8H6G8
OsPHT1;9	582	Q8H6G7
OsPHT1;10	552	Q69T94
OsPHT1;11	555	Q94DB8
OsPHT1;12	541	Q8H074
OsPHT1;13	508	Q7XRH8
TaPHT1;3-5B	537	AIZ11181
TaPHT1;6-5B	539	AIZ11187
TaPHT1;9-4B	521	AIZ11192
TaPT2	525	AIZ11194
PHO84	586	KZV08715

## Sheet: Table S4
Table S4 Identities of PHT proteins used for constructing the phylogenetic tree of TaPHT1;9-4B
	TaPHT1;3-5B	TaPHT1;6-5B	TaPHT1;9-4B	TaPT2	AtPHT1;1	AtPHT1;2	AtPHT1;3	AtPHT1;4	AtPHT1;5	AtPHT1;6	AtPHT1;7	AtPHT1;8	AtPHT1;9	OsPHT1;1	OsPHT1;2	OsPHT1;3	OsPHT1;4	OsPHT1;5	OsPHT1;6	OsPHT1;7	OsPHT1;8	OsPHT1;9	OsPHT1;10	OsPHT1;11	OsPHT1;12	OsPHT1;13	PHO84
TaPHT1;3-5B
TaPHT1;6-5B	0.779886
TaPHT1;9-4B	0.715931	0.716216
TaPT2	0.714286	0.714286	0.990403
AtPHT1;1	0.733716	0.742802	0.733591	0.732692
AtPHT1;2	0.737548	0.742802	0.737452	0.736538	0.98855
AtPHT1;3	0.739884	0.729367	0.733075	0.733075	0.93858	0.93666
AtPHT1;4	0.757519	0.760911	0.712092	0.706667	0.776718	0.774809	0.785029
AtPHT1;5	0.728464	0.715888	0.712092	0.702857	0.76145	0.753817	0.773512	0.758427
AtPHT1;6	0.676357	0.677165	0.64833	0.643275	0.679061	0.677104	0.690945	0.669903	0.656311
AtPHT1;7	0.742911	0.748106	0.72447	0.718929	0.78119	0.779271	0.791506	0.886792	0.762617	0.689453
AtPHT1;8	0.484556	0.491329	0.502959	0.499022	0.513725	0.513725	0.510848	0.489403	0.471483	0.497006	0.485605
AtPHT1;9	0.473988	0.489279	0.493124	0.491228	0.502947	0.500982	0.488142	0.474903	0.475	0.492063	0.486486	0.780769
OsPHT1;1	0.72296	0.721374	0.796545	0.794626	0.726923	0.732692	0.722543	0.685009	0.698292	0.657534	0.715649	0.491228	0.490272
OsPHT1;2	0.736742	0.721689	0.800384	0.792381	0.712644	0.716475	0.71869	0.704545	0.695076	0.63301	0.71619	0.494163	0.491262	0.841603
OsPHT1;3	0.750951	0.732314	0.786948	0.786948	0.738462	0.736538	0.734104	0.712381	0.697719	0.645793	0.729367	0.505882	0.506849	0.875954	0.824427
OsPHT1;4	0.764151	0.766478	0.719231	0.715649	0.747126	0.743295	0.749518	0.73258	0.739777	0.672515	0.728464	0.47619	0.482692	0.740952	0.720532	0.756705
OsPHT1;5	0.750951	0.747646	0.705769	0.703846	0.728846	0.725	0.736031	0.71537	0.734082	0.662083	0.720755	0.473282	0.473888	0.718095	0.708812	0.737548	0.90824
OsPHT1;6	0.752363	0.771593	0.697495	0.695985	0.735125	0.729367	0.73166	0.742424	0.721591	0.672515	0.760911	0.493204	0.475728	0.710728	0.72	0.725528	0.740038	0.73805
OsPHT1;7	0.741379	0.751908	0.69305	0.69305	0.731801	0.727969	0.721689	0.728489	0.706107	0.679764	0.751445	0.507874	0.489152	0.707692	0.726923	0.710728	0.736538	0.732692	0.782274
OsPHT1;8	0.87594	0.795113	0.744722	0.744722	0.753846	0.755769	0.749518	0.767045	0.728972	0.693359	0.746692	0.478927	0.49031	0.762808	0.757634	0.784762	0.796992	0.769663	0.771429	0.767754
OsPHT1;9	0.514395	0.532692	0.522505	0.518447	0.528376	0.528376	0.531496	0.511538	0.518027	0.511905	0.516252	0.561538	0.546332	0.52907	0.526112	0.545809	0.510436	0.506518	0.523256	0.540275	0.52381
OsPHT1;10	0.516378	0.534749	0.524558	0.520468	0.524558	0.524558	0.525692	0.505792	0.512381	0.503984	0.510557	0.569231	0.552124	0.523346	0.528155	0.545988	0.508571	0.511321	0.519455	0.544379	0.525813	0.917127
OsPHT1;11	0.593511	0.611538	0.606654	0.6	0.612524	0.614481	0.616142	0.590385	0.607211	0.573123	0.596558	0.463178	0.469667	0.612403	0.60735	0.602339	0.591255	0.582543	0.591522	0.59332	0.597353	0.467681	0.463602
OsPHT1;12	0.791745	0.753296	0.723608	0.718095	0.741874	0.745698	0.730769	0.731203	0.708178	0.673786	0.717757	0.481905	0.485605	0.722433	0.728653	0.739962	0.731844	0.73546	0.745283	0.729367	0.814607	0.510436	0.510476	0.575758
OsPHT1;13	0.613226	0.629779	0.641393	0.634146	0.627049	0.625	0.62268	0.613682	0.619048	0.583162	0.614	0.486974	0.5	0.63286	0.625506	0.634694	0.662028	0.659319	0.615385	0.615226	0.62475	0.49501	0.498	0.538767	0.613095
PHO84	0.346154	0.35249	0.347826	0.345098	0.337278	0.341223	0.339286	0.338491	0.346667	0.36255	0.353282	0.326255	0.320312	0.349609	0.346979	0.340509	0.353167	0.338983	0.346304	0.364173	0.353728	0.282732	0.295585	0.328846	0.344828	0.341365

## Sheet: Table S5
Table S5 Potential proteins interacting with the promoter of TaPHT1;9-4B obtained using Y1H screening
NCBI accession no.	Name of protein	Species	Number of positive clones
JF746995.1	R2R3 MYB transcriptional factor (MYB4)	Triticum aestivum	3
XM_020300391.1	CBS domain-containing protein CBSX2	Aegilops tauschii	3
XM_020312092.1	2-Cys peroxiredoxin BAS1	Aegilops tauschii	1
XM_020309875.1	40S ribosomal protein S9-2-like	Aegilops tauschii	1
XM_020345034.1	Actin-depolymerizing factor 4-like	Aegilops tauschii	1
XM_020317525.1	Pentatricopeptide repeat-containing protein	Aegilops tauschii	2
XM_020309301.1	Bromodomain-containing protein DDB_G0270170-like	Aegilops tauschii	1
XM_003568433.3	Cytochrome P450 734A1-like	Brachypodium distachyon	1
AY328025.1	Endoribonuclease Dicer homolog 2a	Aegilops tauschii	1
XM_020312991.1	Flagellar radial spoke protein 5	Aegilops tauschii	1
XM_020296232.1	FluG	Aegilops tauschii	1
XM_020345622.1	16.9 kDa class I heat shock protein 1-like	Aegilops tauschii	1
EF219468.1	Translationally-controlled tumor protein	Triticum aestivum	1
EMS51979.1	LRR receptor-like serine/threonine-protein kinase ERECTA	Triticum urartu	1
KM487287.1	Maturase K	Triticum timopheevii	2
XM_020328285.1	Ricin B-like lectin R40G3	Aegilops tauschii	1
BK009953.1	Caleosin	Triticum aestivum	2
EMS58317.1	Thioredoxin-like 3-2	Triticum urartu	2
XM_020291017.1	U6 snRNA-associated Sm-like protein LSm6	Aegilops tauschii	1
AK366902.1	Predicted protein	Hordeum vulgare	1
XM_020299839.1	Uncharacterized protein	Aegilops tauschii	1
XM_020341429.	Uncharacterized protein	Aegilops tauschii	1
XM_020326025.1	Uncharacterized protein LOC109767261	Aegilops tauschii	1
